# Supplementary material for: N,N,N,N′,N′,N′-Hexa­kis­(2-hy­droxy­ethyl)butane-1,4-diaminium bis­(2-sul­fan­ylidene-1,3-di­thiole-4,5-dithiolato-κ2 S 4,S 5)zincate
Source: Acta Crystallogr Sect E Struct Rep Online. 2013 Jun 8;69(Pt 7):m368–9. doi: 10.1107/S1600536813014992 (PMC3772409; doi:10.1107/S1600536813014992)
Supplement: Supplementary file 1 [file e-69-0m368-sup1.cif]

##############################################################################
#                                                                            #
# This CIF contains the data in a paper accepted for publication in          #
# Acta Crystallographica Section E. It conforms to the requirements of       #
# Notes for Authors for Acta Crystallographica Section E, and has been       #
# peer reviewed under the auspices of the IUCr Commission on Journals.       #
#                                                                            #
# Full details of the Crystallographic Information File format               #
# are given in the paper "The Crystallographic Information File (CIF):       #
# a New Standard Archive File for Crystallography" by S. R. Hall, F. H.      #
# Allen and I. D. Brown [Acta Cryst. (1991), A47, 655-685].                  #
#                                                                            #
# The current version of the core CIF dictionary is obtainable from          #
# ftp://ftp.iucr.org/pub/cif_core.dic.                                       #
#                                                                            #
# Software is freely available for graphical display of the structure(s)     #
# in this CIF. For information consult the CIF software page                 #
# http://www.iucr.org/resources/cif/software.                                #
#                                                                            #
# This file may be used for bona fide research purposes within the           #
# scientific community so long as proper attribution is given to the journal # 
# article from which it was obtained.                                        #
#                                                                            #
##############################################################################
data_global
_audit_creation_method     SHELXL-2013
_journal_date_recd_electronic     2013-05-16
_journal_date_accepted     2013-05-31
_journal_name_full     'Acta Crystallographica, Section E'
_journal_year     2013
_journal_volume     69
_journal_issue      7
_journal_page_first     m368
_journal_page_last     m369
_journal_paper_category     QM
_journal_paper_doi     10.1107/S1600536813014992
_journal_coeditor_code     LH5618
_publ_contact_author_name     'Xiulan Zhang'
_publ_contact_author_address
;
Institute of Functionalized Materials, Sichuan University of Science and
Engineering,Zigong 643000, People's Republic of China,
and College of Chemistry
and Pharmaceutical Engineering, Sichuan University of Science
and Engineering,
Zigong 643000, People's Republic of China
;
_publ_contact_author_email     'zxlsuse@sina.com'
_publ_contact_author_fax     '0813-2113073'
_publ_contact_author_phone     '0813-2113073'
_publ_section_title
;\
<i>N</i>,<i>N</i>,<i>N</i>,<i>N</i>',<i>N</i>',<i>N</i>'-Hexakis(2-\
hydroxyethyl)butane-1,4-diaminium bis(2-sulfanylidene-1,3-dithiole-4,5-\
dithiolato-\k^2^<i>S</i>^4^,<i>S</i>^5^)zincate
;
loop_
    _publ_author_name
    _publ_author_footnote
    _publ_author_address
    'Zhang, Xiulan' .
;
Institute of Functionalized Materials,
Sichuan University of Science and Engineering,
Zigong 643000,
People's Republic of China
College of Chemistry and Pharmaceutical Engineering,
Sichuan University of Science and Engineering,
Zigong 643000,
People's Republic of China
;
    'Xie, Bin' .
;
Institute of Functionalized Materials,
Sichuan University of Science and Engineering,
Zigong 643000,
People's Republic of China
College of Chemistry and Pharmaceutical Engineering,
Sichuan University of Science and Engineering,
Zigong 643000,
People's Republic of China
;
    'Zou, Like' .
;
Institute of Functionalized Materials,
Sichuan University of Science and Engineering,
Zigong 643000,
People's Republic of China
College of Chemistry and Pharmaceutical Engineering,
Sichuan University of Science and Engineering,
Zigong 643000,
People's Republic of China
;
    'Wang, Jun' .
;
Institute of Functionalized Materials,
Sichuan University of Science and Engineering,
Zigong 643000,
People's Republic of China
College of Chemistry and Pharmaceutical Engineering,
Sichuan University of Science and Engineering,
Zigong 643000,
People's Republic of China
;
    'Lin, Xiao' .
;
Institute of Functionalized Materials,
Sichuan University of Science and Engineering,
Zigong 643000,
People's Republic of China
College of Chemistry and Pharmaceutical Engineering,
Sichuan University of Science and Engineering,
Zigong 643000,
People's Republic of China
;
_publ_section_synopsis     .
data_I
_chemical_name_systematic
;\
<i>N</i>,<i>N</i>,<i>N</i>,<i>N</i>',<i>N</i>',<i>N</i>'-Hexakis(2-\
hydroxyethyl)butane-1,4-diaminium bis(2-sulfanylidene-1,3-dithiole-4,5-\
dithiolato-\k^2^<i>S</i>^4^,<i>S</i>^5^)zincate
;
_chemical_name_common     ?
_chemical_formula_moiety     'C16 H38 N2 O6 2+, C6 S10 Zn 2-'
_chemical_formula_sum     'C22 H38 N2 O6 S10 Zn'
_chemical_formula_iupac     '(C16 H38 N2 O6) [Zn (C3 S5)2]'
_chemical_formula_weight     812.51
_chemical_melting_point     ?
_shelx_space_group_comment
;
The symmetry employed for this shelxl refinement is uniquely defined
by the following loop, which should always be used as a source of
symmetry information in preference to the above space-group names.
They are only intended as comments.
;
_space_group_crystal_system     triclinic
_space_group_name_H-M_alt     'P -1'
_space_group_name_Hall     '-P 1'
loop_
    _space_group_symop_operation_xyz
    'x, y, z'
    '-x, -y, -z'
_cell_length_a     9.051(5)
_cell_length_b     13.142(7)
_cell_length_c     15.321(8)
_cell_angle_alpha     69.803(5)
_cell_angle_beta     84.566(5)
_cell_angle_gamma     76.909(6)
_cell_volume     1665.6(15)
_cell_formula_units_Z     2
_cell_measurement_reflns_used     6094
_cell_measurement_theta_min     2.54
_cell_measurement_theta_max     28.35
_cell_measurement_temperature     296(2)
_exptl_crystal_description     block
_exptl_crystal_colour     red
_exptl_crystal_size_max     0.21
_exptl_crystal_size_mid     0.20
_exptl_crystal_size_min     0.20
_exptl_crystal_density_diffrn     1.620
_exptl_crystal_density_meas     ?
_exptl_crystal_density_method     ?
_exptl_crystal_F_000     844
_exptl_absorpt_coefficient_mu     1.404
_exptl_absorpt_correction_type     multi-scan
_exptl_absorpt_process_details     '(SADABS; Bruker, 2008)'
_shelx_estimated_absorpt_T_min     ?
_shelx_estimated_absorpt_T_max     ?
_exptl_absorpt_correction_T_min     0.7570
_exptl_absorpt_correction_T_max     0.7666
_exptl_special_details     ?
_diffrn_ambient_temperature     296(2)
_diffrn_radiation_type     MoK\a
_diffrn_radiation_wavelength     0.71073
_diffrn_measurement_device_type     'Bruker SMART APEXII CCD'
_diffrn_measurement_method     '\f and \w scans'
_diffrn_detector_area_resol_mean     ?
_diffrn_reflns_number     11410
_diffrn_reflns_av_R_equivalents     0.0170
_diffrn_reflns_theta_min     1.688
_diffrn_reflns_theta_max     28.555
_diffrn_reflns_theta_full     25.242
_diffrn_measured_fraction_theta_max     0.872
_diffrn_measured_fraction_theta_full     0.982
_diffrn_reflns_limit_h_min     -12
_diffrn_reflns_limit_h_max     11
_diffrn_reflns_limit_k_min     -17
_diffrn_reflns_limit_k_max     12
_diffrn_reflns_limit_l_min     -19
_diffrn_reflns_limit_l_max     20
_refine_special_details     ?
_reflns_number_total     7406
_reflns_number_gt     6279
_reflns_threshold_expression     'I > 2\s(I)'
_refine_ls_structure_factor_coef     Fsqd
_refine_ls_matrix_type     full
_refine_ls_R_factor_all     0.0427
_refine_ls_R_factor_gt     0.0348
_refine_ls_wR_factor_gt     0.0933
_refine_ls_wR_factor_ref     0.0981
_refine_ls_goodness_of_fit_ref     1.048
_refine_ls_restrained_S_all     1.055
_refine_ls_number_reflns     7406
_refine_ls_number_parameters     401
_refine_ls_number_restraints     4
_refine_ls_hydrogen_treatment     constr
_refine_ls_weighting_scheme     calc
_refine_ls_weighting_details
;
 w=1/[\s^2^(Fo^2^)+(0.0483P)^2^+1.1464P]
 where P=(Fo^2^+2Fc^2^)/3
;
_atom_sites_solution_hydrogens     mixed
_atom_sites_solution_primary     ?
_atom_sites_solution_secondary     ?
_refine_ls_shift/su_max     0.001
_refine_ls_shift/su_mean     0.000
_refine_diff_density_max     0.889
_refine_diff_density_min     -0.614
_refine_ls_extinction_method     none
_refine_ls_extinction_coef     .
loop_
    _atom_type_symbol
    _atom_type_description
    _atom_type_scat_dispersion_real
    _atom_type_scat_dispersion_imag
    _atom_type_scat_source
    'C' 'C' 0.0033 0.0016
                         'International Tables Vol C Tables 4.2.6.8 and 6.1.1.4'
    'H' 'H' 0.0000 0.0000
                         'International Tables Vol C Tables 4.2.6.8 and 6.1.1.4'
    'N' 'N' 0.0061 0.0033
                         'International Tables Vol C Tables 4.2.6.8 and 6.1.1.4'
    'O' 'O' 0.0106 0.0060
                         'International Tables Vol C Tables 4.2.6.8 and 6.1.1.4'
    'S' 'S' 0.1246 0.1234
                         'International Tables Vol C Tables 4.2.6.8 and 6.1.1.4'
    'Zn' 'Zn' 0.2839 1.4301
                         'International Tables Vol C Tables 4.2.6.8 and 6.1.1.4'
_computing_data_collection     'APEX2 (Bruker, 2008)'
_computing_cell_refinement     'SAINT (Bruker, 2008)'
_computing_data_reduction     'SAINT (Bruker, 2008)'
_computing_structure_solution     'SHELXS97 (Sheldrick, 2008)'
_computing_structure_refinement     'SHELXL2013 (Sheldrick, 2008)'
_computing_molecular_graphics
                         'PLATON (Spek, 2009) and Mercury (Macrae et al., 2008)'
_computing_publication_material     'SHELXL2013 (Sheldrick, 2008)'
loop_
    _atom_site_type_symbol
    _atom_site_label
    _atom_site_fract_x
    _atom_site_fract_y
    _atom_site_fract_z
    _atom_site_U_iso_or_equiv
    _atom_site_adp_type
    _atom_site_calc_flag
    _atom_site_occupancy
    _atom_site_disorder_assembly
    _atom_site_disorder_group
    Zn Zn1 0.72260(3) 0.31560(2) 0.29989(2) 0.03324(9) Uani d 1 . .
    S S1 1.43528(9) 0.07781(8) 0.13331(7) 0.0595(2) Uani d 1 . .
    S S2 1.16079(8) 0.26092(7) 0.11098(5) 0.04481(17) Uani d 1 . .
    S S3 1.19712(7) 0.07888(6) 0.28040(5) 0.04110(16) Uani d 1 . .
    S S4 0.86527(8) 0.38273(6) 0.16423(5) 0.03975(16) Uani d 1 . .
    S S5 0.91180(7) 0.16205(5) 0.37140(4) 0.03560(14) Uani d 1 . .
    S S6 0.60063(7) 0.43102(5) 0.38427(4) 0.03266(14) Uani d 1 . .
    S S7 0.49964(7) 0.27202(5) 0.26931(5) 0.03467(14) Uani d 1 . .
    S S8 0.18379(7) 0.36528(5) 0.31683(4) 0.03174(13) Uani d 1 . .
    S S9 0.26376(7) 0.50500(5) 0.40545(4) 0.03092(13) Uani d 1 . .
    S S10 -0.06504(7) 0.51276(7) 0.38168(6) 0.04485(18) Uani d 1 . .
    C C1 1.2721(3) 0.1367(2) 0.1725(2) 0.0407(6) Uani d 1 . .
    C C2 1.0312(3) 0.1804(2) 0.27378(17) 0.0298(5) Uani d 1 . .
    C C3 1.0134(3) 0.2666(2) 0.19272(17) 0.0316(5) Uani d 1 . .
    C C4 0.3785(3) 0.35788(19) 0.32191(16) 0.0270(5) Uani d 1 . .
    C C5 0.4163(3) 0.42241(19) 0.36549(16) 0.0274(5) Uani d 1 . .
    C C6 0.1181(3) 0.4648(2) 0.36886(17) 0.0304(5) Uani d 1 . .
    O O1 0.8411(3) 1.0111(2) 0.13299(15) 0.0738(8) Uani d 1 . .
    H H1 0.9254 0.9745 0.1272 0.111 Uiso calc 1 . .
    O O2 1.1048(2) 0.8211(2) 0.34668(15) 0.0574(6) Uani d 1 . .
    H H2 1.0753 0.8226 0.2972 0.086 Uiso calc 1 . .
    O O3 0.3905(2) 0.79755(19) 0.43313(15) 0.0518(5) Uani d 1 . .
    H H3 0.3166 0.8242 0.3994 0.078 Uiso d 1 . .
    N N1 0.7275(2) 0.87055(15) 0.38146(13) 0.0259(4) Uani d 1 . .
    C C15 0.5189(3) 0.7627(3) 0.3815(2) 0.0452(7) Uani d 1 . .
    H H15A 0.5092 0.8112 0.3172 0.054 Uiso calc 1 . .
    H H15B 0.5190 0.6884 0.3827 0.054 Uiso calc 1 . .
    C C16 0.6697(3) 0.76267(19) 0.41688(18) 0.0325(5) Uani d 1 . .
    H H16A 0.7460 0.7062 0.4015 0.039 Uiso calc 1 . .
    H H16B 0.6623 0.7403 0.4842 0.039 Uiso calc 1 . .
    C C17 0.5665(3) 0.9539(2) 0.49775(17) 0.0374(6) Uani d 1 . .
    H H17A 0.5393 0.8826 0.5290 0.045 Uiso calc 1 . .
    H H17B 0.6525 0.9572 0.5292 0.045 Uiso calc 1 . .
    C C18 0.6089(3) 0.9665(2) 0.39676(16) 0.0303(5) Uani d 1 . .
    H H18A 0.6470 1.0341 0.3688 0.036 Uiso calc 1 . .
    H H18B 0.5177 0.9748 0.3642 0.036 Uiso calc 1 . .
    C C19 0.7612(3) 0.8966(2) 0.27804(16) 0.0332(5) Uani d 1 . .
    H H19A 0.6700 0.8987 0.2484 0.040 Uiso calc 1 . .
    H H19B 0.8382 0.8360 0.2695 0.040 Uiso calc 1 . .
    C C20 0.8147(4) 1.0040(3) 0.22751(19) 0.0460(7) Uani d 1 . .
    H H20A 0.7379 1.0668 0.2322 0.055 Uiso calc 1 . .
    H H20B 0.9072 1.0040 0.2547 0.055 Uiso calc 1 . .
    C C21 0.8694(3) 0.8543(2) 0.43514(17) 0.0307(5) Uani d 1 . .
    H H21A 0.8970 0.9258 0.4192 0.037 Uiso calc 1 . .
    H H21B 0.8433 0.8310 0.5010 0.037 Uiso calc 1 . .
    C C22 1.0087(3) 0.7720(2) 0.42009(19) 0.0362(5) Uani d 1 . .
    H H22A 1.0658 0.7383 0.4771 0.043 Uiso calc 1 . .
    H H22B 0.9762 0.7137 0.4066 0.043 Uiso calc 1 . .
    C C12 0.6135(5) 0.6888(6) 0.1276(3) 0.0924(16) Uani d 1 A 1
    H H12A 0.6734 0.6384 0.0978 0.111 Uiso calc 0.701(9) B 1
    H H12B 0.5920 0.7623 0.0814 0.111 Uiso calc 0.701(9) B 1
    O O4 0.6950(5) 0.6901(5) 0.1991(3) 0.096(2) Uani d 0.701(9) A 1
    H H4 0.7745 0.7024 0.1711 0.144 Uiso d 0.701(9) B 1
    C C14 0.2392(5) 0.8699(3) 0.1175(3) 0.0687(10) Uani d 1 C 1
    H H14A 0.3198 0.8512 0.1613 0.082 Uiso calc 0.671(8) D 1
    H H14B 0.2246 0.9487 0.0831 0.082 Uiso calc 0.671(8) D 1
    O O5 0.1091(4) 0.8486(4) 0.1657(3) 0.0746(16) Uani d 0.671(8) C 1
    H H5 0.0669 0.8126 0.1455 0.112 Uiso d 0.671(8) D 1
    C C7 0.0785(5) 0.6446(4) 0.0908(3) 0.0781(12) Uani d 1 E 1
    H H7A 0.1068 0.6577 0.0258 0.094 Uiso calc 0.566(7) F 1
    H H7B 0.0342 0.5793 0.1131 0.094 Uiso calc 0.566(7) F 1
    O O6 -0.0266(7) 0.7353(6) 0.1000(6) 0.132(3) Uani d 0.566(7) E 1
    H H6 -0.0577 0.7765 0.0485 0.198 Uiso calc 0.566(7) F 1
    H H12C 0.6957 0.6376 0.1665 0.111 Uiso calc 0.299(9) B 2
    H H12D 0.6327 0.6850 0.0653 0.111 Uiso calc 0.299(9) B 2
    O O4' 0.6138(17) 0.7934(8) 0.1249(11) 0.130(7) Uani d 0.299(9) A 2
    H H4' 0.6945 0.8099 0.1022 0.195 Uiso calc 0.299(9) B 2
    H H14C 0.1848 0.8266 0.1695 0.082 Uiso calc 0.329(8) D 2
    H H14D 0.3292 0.8784 0.1418 0.082 Uiso calc 0.329(8) D 2
    O O5' 0.1495(14) 0.9722(7) 0.0798(9) 0.141(6) Uani d 0.329(8) C 2
    H H5' 0.1913 1.0077 0.0330 0.212 Uiso d 0.329(8) D 2
    H H7'1 0.0479 0.7232 0.0571 0.094 Uiso calc 0.434(7) F 2
    H H7'2 0.1053 0.6070 0.0453 0.094 Uiso calc 0.434(7) F 2
    O O6' -0.0404(6) 0.6090(5) 0.1422(5) 0.074(2) Uani d 0.434(7) E 2
    H H6' -0.0684 0.6440 0.1781 0.111 Uiso calc 0.434(7) F 2
    N N2 0.3447(3) 0.68177(19) 0.09357(14) 0.0369(5) Uani d 1 . .
    C C8 0.2173(3) 0.6257(3) 0.1464(2) 0.0472(7) Uani d 1 . .
    H H8A 0.2575 0.5466 0.1713 0.057 Uiso calc 1 E 1
    H H8B 0.1861 0.6516 0.1987 0.057 Uiso calc 1 E 1
    C C9 0.4633(4) 0.5148(3) 0.0416(2) 0.0559(8) Uani d 1 . .
    H H9A 0.5367 0.4913 0.0905 0.067 Uiso calc 1 . .
    H H9B 0.3801 0.4769 0.0654 0.067 Uiso calc 1 . .
    C C10 0.4042(3) 0.6398(2) 0.01308(18) 0.0424(6) Uani d 1 . .
    H H10A 0.3232 0.6607 -0.0309 0.051 Uiso calc 1 . .
    H H10B 0.4854 0.6765 -0.0187 0.051 Uiso calc 1 . .
    C C11 0.4673(3) 0.6526(3) 0.1644(2) 0.0528(8) Uani d 1 . .
    H H11A 0.4268 0.6852 0.2118 0.063 Uiso calc 1 A 1
    H H11B 0.4898 0.5728 0.1943 0.063 Uiso calc 1 A 1
    C C13 0.2875(4) 0.8067(2) 0.0507(2) 0.0485(7) Uani d 1 . .
    H H13A 0.3672 0.8375 0.0103 0.058 Uiso calc 1 C 1
    H H13B 0.2020 0.8194 0.0119 0.058 Uiso calc 1 C 1
loop_
    _atom_site_aniso_label
    _atom_site_aniso_U_11
    _atom_site_aniso_U_22
    _atom_site_aniso_U_33
    _atom_site_aniso_U_12
    _atom_site_aniso_U_13
    _atom_site_aniso_U_23
    Zn1 0.02578(15) 0.03610(17) 0.03580(16) -0.00251(11) 0.00140(11)
                                                                    -0.01242(13)
    S1 0.0344(4) 0.0688(5) 0.0720(5) -0.0009(4) 0.0130(4) -0.0290(4)
    S2 0.0335(4) 0.0567(4) 0.0376(3) -0.0042(3) 0.0051(3) -0.0122(3)
    S3 0.0283(3) 0.0377(3) 0.0515(4) -0.0017(3) 0.0002(3) -0.0112(3)
    S4 0.0327(3) 0.0404(4) 0.0361(3) -0.0009(3) 0.0001(3) -0.0047(3)
    S5 0.0329(3) 0.0352(3) 0.0331(3) -0.0036(2) 0.0006(2) -0.0070(3)
    S6 0.0228(3) 0.0394(3) 0.0415(3) -0.0072(2) -0.0022(2) -0.0198(3)
    S7 0.0306(3) 0.0353(3) 0.0433(3) -0.0053(2) 0.0013(2) -0.0211(3)
    S8 0.0252(3) 0.0344(3) 0.0413(3) -0.0095(2) -0.0010(2) -0.0175(3)
    S9 0.0248(3) 0.0339(3) 0.0393(3) -0.0058(2) 0.0003(2) -0.0191(3)
    S10 0.0227(3) 0.0550(4) 0.0645(5) -0.0040(3) 0.0011(3) -0.0325(4)
    C1 0.0292(13) 0.0487(16) 0.0478(15) -0.0086(11) 0.0008(11) -0.0209(13)
    C2 0.0227(11) 0.0323(12) 0.0376(12) -0.0060(9) -0.0006(9) -0.0155(10)
    C3 0.0250(12) 0.0392(13) 0.0336(12) -0.0071(10) -0.0013(9) -0.0154(11)
    C4 0.0243(11) 0.0270(11) 0.0302(11) -0.0069(8) 0.0000(9) -0.0092(9)
    C5 0.0221(11) 0.0291(11) 0.0314(11) -0.0057(8) 0.0015(9) -0.0108(9)
    C6 0.0245(11) 0.0317(12) 0.0356(12) -0.0057(9) 0.0005(9) -0.0125(10)
    O1 0.0740(18) 0.0860(19) 0.0353(11) 0.0018(14) 0.0146(11) -0.0034(11)
    O2 0.0394(12) 0.0719(15) 0.0470(12) -0.0044(10) 0.0077(9) -0.0093(11)
    O3 0.0262(10) 0.0638(14) 0.0569(13) -0.0061(9) 0.0003(9) -0.0119(11)
    N1 0.0251(9) 0.0245(9) 0.0274(9) -0.0024(7) 0.0012(7) -0.0098(8)
    C15 0.0380(15) 0.0541(17) 0.0509(16) -0.0195(13) 0.0036(12) -0.0216(14)
    C16 0.0303(12) 0.0256(11) 0.0416(13) -0.0056(9) 0.0032(10) -0.0123(10)
    C17 0.0383(14) 0.0381(14) 0.0314(12) 0.0051(11) 0.0017(10) -0.0149(11)
    C18 0.0304(12) 0.0279(11) 0.0297(11) 0.0035(9) 0.0005(9) -0.0124(10)
    C19 0.0318(13) 0.0392(13) 0.0294(12) -0.0043(10) 0.0028(9) -0.0154(10)
    C20 0.0457(16) 0.0521(17) 0.0334(13) -0.0116(13) 0.0064(12) -0.0067(12)
    C21 0.0285(12) 0.0314(12) 0.0326(12) -0.0051(9) -0.0015(9) -0.0117(10)
    C22 0.0276(12) 0.0344(13) 0.0438(14) -0.0025(10) -0.0024(10) -0.0116(11)
    C12 0.052(2) 0.166(5) 0.070(3) -0.045(3) -0.0022(19) -0.038(3)
    O4 0.063(3) 0.174(6) 0.073(3) -0.052(3) 0.000(2) -0.052(3)
    C14 0.074(3) 0.055(2) 0.081(3) -0.0139(18) 0.016(2) -0.032(2)
    O5 0.064(3) 0.090(3) 0.081(3) -0.011(2) 0.019(2) -0.051(3)
    C7 0.050(2) 0.100(3) 0.085(3) -0.029(2) -0.008(2) -0.022(2)
    O6 0.063(4) 0.155(7) 0.160(7) -0.022(4) -0.014(4) -0.027(6)
    C12' 0.052(2) 0.166(5) 0.070(3) -0.045(3) -0.0022(19) -0.038(3)
    O4' 0.118(12) 0.135(14) 0.144(14) -0.061(10) 0.011(10) -0.038(11)
    C14' 0.074(3) 0.055(2) 0.081(3) -0.0139(18) 0.016(2) -0.032(2)
    O5' 0.147(13) 0.120(11) 0.165(13) -0.029(9) 0.023(10) -0.064(10)
    C7' 0.050(2) 0.100(3) 0.085(3) -0.029(2) -0.008(2) -0.022(2)
    O6' 0.054(4) 0.075(5) 0.092(5) -0.017(3) 0.008(3) -0.026(4)
    N2 0.0359(12) 0.0431(12) 0.0289(10) -0.0098(9) -0.0011(9) -0.0073(9)
    C8 0.0456(17) 0.0516(17) 0.0398(15) -0.0170(13) 0.0037(12) -0.0064(13)
    C9 0.065(2) 0.0458(17) 0.0473(17) 0.0007(15) -0.0007(15) -0.0111(14)
    C10 0.0466(16) 0.0435(15) 0.0310(13) -0.0018(12) -0.0026(11) -0.0092(11)
    C11 0.0431(17) 0.082(2) 0.0343(14) -0.0149(16) -0.0041(12) -0.0180(15)
    C13 0.0537(18) 0.0422(16) 0.0448(15) -0.0095(13) 0.0081(13) -0.0111(13)
_geom_special_details
;
All e.s.d.'s (except the e.s.d. in the dihedral angle between two l.s. planes)
are estimated using the full covariance matrix. The cell e.s.d.'s are taken
into account individually in the estimation of e.s.d.'s in distances, angles
and torsion angles; correlations between e.s.d.'s in cell parameters are only
used when they are defined by crystal symmetry. An approximate (isotropic)
treatment of cell e.s.d.'s is used for estimating e.s.d.'s involving l.s.
planes.
;
loop_
    _geom_bond_atom_site_label_1
    _geom_bond_atom_site_label_2
    _geom_bond_site_symmetry_2
    _geom_bond_distance
    _geom_bond_publ_flag
    Zn1 S5 . 2.3384(11) ?
    Zn1 S4 . 2.3467(11) ?
    Zn1 S7 . 2.3468(13) ?
    Zn1 S6 . 2.3487(10) ?
    S1 C1 . 1.666(3) ?
    S2 C1 . 1.715(3) ?
    S2 C3 . 1.748(3) ?
    S3 C1 . 1.710(3) ?
    S3 C2 . 1.753(3) ?
    S4 C3 . 1.744(3) ?
    S5 C2 . 1.740(3) ?
    S6 C5 . 1.754(3) ?
    S7 C4 . 1.739(2) ?
    S8 C6 . 1.726(3) ?
    S8 C4 . 1.751(3) ?
    S9 C6 . 1.730(3) ?
    S9 C5 . 1.755(2) ?
    S10 C6 . 1.653(3) ?
    C2 C3 . 1.355(4) ?
    C4 C5 . 1.359(3) ?
    O1 C20 . 1.419(4) ?
    O1 H1 . 0.8200 ?
    O2 C22 . 1.416(3) ?
    O2 H2 . 0.8200 ?
    O3 C15 . 1.422(4) ?
    O3 H3 . 0.8200 ?
    N1 C19 . 1.517(3) ?
    N1 C21 . 1.525(3) ?
    N1 C16 . 1.526(3) ?
    N1 C18 . 1.529(3) ?
    C15 C16 . 1.515(4) ?
    C15 H15A . 0.9700 ?
    C15 H15B . 0.9700 ?
    C16 H16A . 0.9700 ?
    C16 H16B . 0.9700 ?
    C17 C17 2_676 1.517(5) ?
    C17 C18 . 1.520(3) ?
    C17 H17A . 0.9700 ?
    C17 H17B . 0.9700 ?
    C18 H18A . 0.9700 ?
    C18 H18B . 0.9700 ?
    C19 C20 . 1.520(4) ?
    C19 H19A . 0.9700 ?
    C19 H19B . 0.9700 ?
    C20 H20A . 0.9700 ?
    C20 H20B . 0.9700 ?
    C21 C22 . 1.520(3) ?
    C21 H21A . 0.9700 ?
    C21 H21B . 0.9700 ?
    C22 H22A . 0.9700 ?
    C22 H22B . 0.9700 ?
    C12 O4 . 1.384(5) ?
    C12 C11 . 1.501(5) ?
    C12 H12A . 0.9700 ?
    C12 H12B . 0.9700 ?
    O4 H4 . 0.8200 ?
    C14 O5 . 1.360(5) ?
    C14 C13 . 1.506(5) ?
    C14 H14A . 0.9700 ?
    C14 H14B . 0.9700 ?
    O5 H5 . 0.8200 ?
    C7 O6 . 1.387(6) ?
    C7 C8 . 1.510(5) ?
    C7 H7A . 0.9700 ?
    C7 H7B . 0.9700 ?
    O6 H6 . 0.8200 ?
    O4' H4' . 0.8200 ?
    O5' H5' . 0.8200 ?
    O6' H6' . 0.8200 ?
    N2 C11 . 1.517(4) ?
    N2 C8 . 1.524(4) ?
    N2 C10 . 1.525(3) ?
    N2 C13 . 1.526(4) ?
    C8 H8A . 0.9700 ?
    C8 H8B . 0.9700 ?
    C9 C9 2_665 1.511(6) ?
    C9 C10 . 1.524(4) ?
    C9 H9A . 0.9700 ?
    C9 H9B . 0.9700 ?
    C10 H10A . 0.9700 ?
    C10 H10B . 0.9700 ?
    C11 H11A . 0.9700 ?
    C11 H11B . 0.9700 ?
    C13 H13A . 0.9700 ?
    C13 H13B . 0.9700 ?
loop_
    _geom_angle_atom_site_label_1
    _geom_angle_atom_site_label_2
    _geom_angle_atom_site_label_3
    _geom_angle_site_symmetry_1
    _geom_angle_site_symmetry_3
    _geom_angle
    _geom_angle_publ_flag
    S5 Zn1 S4 . . 95.39(4) ?
    S5 Zn1 S7 . . 114.65(5) ?
    S4 Zn1 S7 . . 112.42(4) ?
    S5 Zn1 S6 . . 119.13(4) ?
    S4 Zn1 S6 . . 121.38(4) ?
    S7 Zn1 S6 . . 95.16(4) ?
    C1 S2 C3 . . 98.74(13) ?
    C1 S3 C2 . . 98.65(13) ?
    C3 S4 Zn1 . . 94.44(9) ?
    C2 S5 Zn1 . . 94.63(9) ?
    C5 S6 Zn1 . . 95.26(8) ?
    C4 S7 Zn1 . . 95.17(9) ?
    C6 S8 C4 . . 98.40(11) ?
    C6 S9 C5 . . 97.96(12) ?
    S1 C1 S3 . . 123.13(18) ?
    S1 C1 S2 . . 124.60(18) ?
    S3 C1 S2 . . 112.26(15) ?
    C3 C2 S5 . . 127.41(19) ?
    C3 C2 S3 . . 115.23(18) ?
    S5 C2 S3 . . 117.34(14) ?
    C2 C3 S4 . . 127.16(19) ?
    C2 C3 S2 . . 115.10(19) ?
    S4 C3 S2 . . 117.70(15) ?
    C5 C4 S7 . . 127.82(18) ?
    C5 C4 S8 . . 115.32(18) ?
    S7 C4 S8 . . 116.85(13) ?
    C4 C5 S6 . . 126.34(18) ?
    C4 C5 S9 . . 115.79(18) ?
    S6 C5 S9 . . 117.87(14) ?
    S10 C6 S8 . . 122.11(15) ?
    S10 C6 S9 . . 125.45(15) ?
    S8 C6 S9 . . 112.43(13) ?
    C20 O1 H1 . . 109.5 ?
    C22 O2 H2 . . 109.5 ?
    C15 O3 H3 . . 109.5 ?
    C19 N1 C21 . . 111.68(18) ?
    C19 N1 C16 . . 107.84(18) ?
    C21 N1 C16 . . 108.20(18) ?
    C19 N1 C18 . . 109.04(17) ?
    C21 N1 C18 . . 108.76(18) ?
    C16 N1 C18 . . 111.34(18) ?
    O3 C15 C16 . . 114.3(2) ?
    O3 C15 H15A . . 108.7 ?
    C16 C15 H15A . . 108.7 ?
    O3 C15 H15B . . 108.7 ?
    C16 C15 H15B . . 108.7 ?
    H15A C15 H15B . . 107.6 ?
    C15 C16 N1 . . 117.8(2) ?
    C15 C16 H16A . . 107.9 ?
    N1 C16 H16A . . 107.9 ?
    C15 C16 H16B . . 107.9 ?
    N1 C16 H16B . . 107.9 ?
    H16A C16 H16B . . 107.2 ?
    C17 C17 C18 2_676 . 109.6(3) ?
    C17 C17 H17A 2_676 . 109.8 ?
    C18 C17 H17A . . 109.8 ?
    C17 C17 H17B 2_676 . 109.8 ?
    C18 C17 H17B . . 109.8 ?
    H17A C17 H17B . . 108.2 ?
    C17 C18 N1 . . 115.26(19) ?
    C17 C18 H18A . . 108.5 ?
    N1 C18 H18A . . 108.5 ?
    C17 C18 H18B . . 108.5 ?
    N1 C18 H18B . . 108.5 ?
    H18A C18 H18B . . 107.5 ?
    N1 C19 C20 . . 116.6(2) ?
    N1 C19 H19A . . 108.1 ?
    C20 C19 H19A . . 108.1 ?
    N1 C19 H19B . . 108.1 ?
    C20 C19 H19B . . 108.1 ?
    H19A C19 H19B . . 107.3 ?
    O1 C20 C19 . . 107.3(3) ?
    O1 C20 H20A . . 110.3 ?
    C19 C20 H20A . . 110.3 ?
    O1 C20 H20B . . 110.3 ?
    C19 C20 H20B . . 110.3 ?
    H20A C20 H20B . . 108.5 ?
    C22 C21 N1 . . 117.3(2) ?
    C22 C21 H21A . . 108.0 ?
    N1 C21 H21A . . 108.0 ?
    C22 C21 H21B . . 108.0 ?
    N1 C21 H21B . . 108.0 ?
    H21A C21 H21B . . 107.2 ?
    O2 C22 C21 . . 113.1(2) ?
    O2 C22 H22A . . 109.0 ?
    C21 C22 H22A . . 109.0 ?
    O2 C22 H22B . . 109.0 ?
    C21 C22 H22B . . 109.0 ?
    H22A C22 H22B . . 107.8 ?
    O4 C12 C11 . . 110.5(4) ?
    O4 C12 H12A . . 109.6 ?
    C11 C12 H12A . . 109.5 ?
    O4 C12 H12B . . 109.6 ?
    C11 C12 H12B . . 109.6 ?
    H12A C12 H12B . . 108.1 ?
    C12 O4 H4 . . 100.0 ?
    O5 C14 C13 . . 113.3(3) ?
    O5 C14 H14A . . 108.9 ?
    C13 C14 H14A . . 108.9 ?
    O5 C14 H14B . . 108.9 ?
    C13 C14 H14B . . 108.9 ?
    H14A C14 H14B . . 107.7 ?
    C14 O5 H5 . . 112.3 ?
    O6 C7 C8 . . 109.5(5) ?
    O6 C7 H7A . . 109.8 ?
    C8 C7 H7A . . 109.8 ?
    O6 C7 H7B . . 109.8 ?
    C8 C7 H7B . . 109.8 ?
    H7A C7 H7B . . 108.2 ?
    C7 O6 H6 . . 109.5 ?
    C11 N2 C8 . . 105.6(2) ?
    C11 N2 C10 . . 111.1(2) ?
    C8 N2 C10 . . 110.7(2) ?
    C11 N2 C13 . . 112.3(2) ?
    C8 N2 C13 . . 110.9(2) ?
    C10 N2 C13 . . 106.4(2) ?
    C7 C8 N2 . . 115.9(3) ?
    C7 C8 H8A . . 108.3 ?
    N2 C8 H8A . . 108.3 ?
    C7 C8 H8B . . 108.3 ?
    N2 C8 H8B . . 108.3 ?
    H8A C8 H8B . . 107.4 ?
    C9 C9 C10 2_665 . 109.6(3) ?
    C9 C9 H9A 2_665 . 109.8 ?
    C10 C9 H9A . . 109.8 ?
    C9 C9 H9B 2_665 . 109.8 ?
    C10 C9 H9B . . 109.8 ?
    H9A C9 H9B . . 108.2 ?
    C9 C10 N2 . . 114.5(2) ?
    C9 C10 H10A . . 108.6 ?
    N2 C10 H10A . . 108.6 ?
    C9 C10 H10B . . 108.6 ?
    N2 C10 H10B . . 108.6 ?
    H10A C10 H10B . . 107.6 ?
    C12 C11 N2 . . 116.3(3) ?
    C12 C11 H11A . . 108.2 ?
    N2 C11 H11A . . 108.2 ?
    C12 C11 H11B . . 108.2 ?
    N2 C11 H11B . . 108.2 ?
    H11A C11 H11B . . 107.4 ?
    C14 C13 N2 . . 116.5(3) ?
    C14 C13 H13A . . 108.2 ?
    N2 C13 H13A . . 108.2 ?
    C14 C13 H13B . . 108.2 ?
    N2 C13 H13B . . 108.2 ?
    H13A C13 H13B . . 107.3 ?
loop_
    _geom_torsion_atom_site_label_1
    _geom_torsion_atom_site_label_2
    _geom_torsion_atom_site_label_3
    _geom_torsion_atom_site_label_4
    _geom_torsion_site_symmetry_1
    _geom_torsion_site_symmetry_2
    _geom_torsion_site_symmetry_3
    _geom_torsion_site_symmetry_4
    _geom_torsion
    _geom_torsion_publ_flag
    C2 S3 C1 S1 . . . . -179.27(18) ?
    C2 S3 C1 S2 . . . . 1.05(18) ?
    C3 S2 C1 S1 . . . . 178.89(19) ?
    C3 S2 C1 S3 . . . . -1.43(18) ?
    Zn1 S5 C2 C3 . . . . 7.0(2) ?
    Zn1 S5 C2 S3 . . . . -175.04(12) ?
    C1 S3 C2 C3 . . . . -0.1(2) ?
    C1 S3 C2 S5 . . . . -178.35(15) ?
    S5 C2 C3 S4 . . . . -0.1(4) ?
    S3 C2 C3 S4 . . . . -178.16(14) ?
    S5 C2 C3 S2 . . . . 177.16(14) ?
    S3 C2 C3 S2 . . . . -0.9(3) ?
    Zn1 S4 C3 C2 . . . . -6.8(2) ?
    Zn1 S4 C3 S2 . . . . 175.99(13) ?
    C1 S2 C3 C2 . . . . 1.4(2) ?
    C1 S2 C3 S4 . . . . 178.98(15) ?
    Zn1 S7 C4 C5 . . . . -1.2(2) ?
    Zn1 S7 C4 S8 . . . . 177.39(12) ?
    C6 S8 C4 C5 . . . . 3.0(2) ?
    C6 S8 C4 S7 . . . . -175.81(14) ?
    S7 C4 C5 S6 . . . . -2.9(3) ?
    S8 C4 C5 S6 . . . . 178.43(13) ?
    S7 C4 C5 S9 . . . . 176.60(14) ?
    S8 C4 C5 S9 . . . . -2.0(3) ?
    Zn1 S6 C5 C4 . . . . 5.0(2) ?
    Zn1 S6 C5 S9 . . . . -174.57(12) ?
    C6 S9 C5 C4 . . . . 0.1(2) ?
    C6 S9 C5 S6 . . . . 179.63(14) ?
    C4 S8 C6 S10 . . . . 177.80(16) ?
    C4 S8 C6 S9 . . . . -2.82(16) ?
    C5 S9 C6 S10 . . . . -178.71(17) ?
    C5 S9 C6 S8 . . . . 1.93(16) ?
    O3 C15 C16 N1 . . . . -86.4(3) ?
    C19 N1 C16 C15 . . . . -65.9(3) ?
    C21 N1 C16 C15 . . . . 173.2(2) ?
    C18 N1 C16 C15 . . . . 53.7(3) ?
    C17 C17 C18 N1 2_676 . . . -172.2(3) ?
    C19 N1 C18 C17 . . . . -178.3(2) ?
    C21 N1 C18 C17 . . . . -56.3(3) ?
    C16 N1 C18 C17 . . . . 62.8(3) ?
    C21 N1 C19 C20 . . . . -63.6(3) ?
    C16 N1 C19 C20 . . . . 177.6(2) ?
    C18 N1 C19 C20 . . . . 56.6(3) ?
    N1 C19 C20 O1 . . . . 179.3(2) ?
    C19 N1 C21 C22 . . . . -52.4(3) ?
    C16 N1 C21 C22 . . . . 66.2(3) ?
    C18 N1 C21 C22 . . . . -172.8(2) ?
    N1 C21 C22 O2 . . . . 90.2(3) ?
    O6 C7 C8 N2 . . . . -92.6(5) ?
    C11 N2 C8 C7 . . . . 178.7(3) ?
    C10 N2 C8 C7 . . . . -61.0(4) ?
    C13 N2 C8 C7 . . . . 56.8(4) ?
    C9 C9 C10 N2 2_665 . . . -172.9(3) ?
    C11 N2 C10 C9 . . . . 59.0(3) ?
    C8 N2 C10 C9 . . . . -57.9(3) ?
    C13 N2 C10 C9 . . . . -178.5(3) ?
    O4 C12 C11 N2 . . . . 160.9(4) ?
    C8 N2 C11 C12 . . . . 174.2(4) ?
    C10 N2 C11 C12 . . . . 54.1(4) ?
    C13 N2 C11 C12 . . . . -64.9(4) ?
    O5 C14 C13 N2 . . . . -69.8(5) ?
    C11 N2 C13 C14 . . . . -51.4(4) ?
    C8 N2 C13 C14 . . . . 66.4(4) ?
    C10 N2 C13 C14 . . . . -173.1(3) ?
loop_
    _geom_hbond_atom_site_label_D
    _geom_hbond_atom_site_label_H
    _geom_hbond_atom_site_label_A
    _geom_hbond_site_symmetry_A
    _geom_hbond_distance_DH
    _geom_hbond_distance_HA
    _geom_hbond_distance_DA
    _geom_hbond_angle_DHA
    O1 H1 O5 1_655 0.82 2.03 2.800(5) 156.7
    O2 H2 O5 1_655 0.82 1.93 2.668(5) 149.2
    O3 H3 O2 1_455 0.82 2.16 2.923(3) 154.0
    O4 H4 O6 1_655 0.82 2.07 2.887(8) 179.3
    O5 H5 O6 . 0.82 1.79 2.615(9) 179.2
    O6 H6 S2 2_665 0.82 2.92 3.540(8) 133.5
_shelx_hkl_checksum     87233
_shelx_hkl_file
;
   1   0   0    0.34    0.03
   1   0   0    0.25    0.03
   2   0   0   19.97    0.48
   2   0   0   20.45    0.46
   3   0   0   40.59    0.95
   3   0   0   41.33    0.92
   4   0   0    0.18    0.06
   4   0   0    0.11    0.06
   5   0   0    3.31    0.17
   6   0   0   18.81    0.53
  -7   0   0   15.51    0.49
   7   0   0   15.89    0.49
  -8   0   0    0.68    0.13
  -9   0   0   40.60    1.09
 -10   0   0    4.56    0.31
 -11   0   0    3.66    0.31
 -11   1   0    0.04    0.15
 -10   1   0    2.76    0.27
  -9   1   0   23.00    0.73
   8  -1   0    3.84    0.26
  -8   1   0    3.95    0.25
   7  -1   0   33.69    0.88
   6  -1   0   39.99    1.01
   6  -1   0   43.41    1.08
   5  -1   0    0.18    0.07
   5  -1   0    0.21    0.07
   4  -1   0   80.70    1.78
   4  -1   0   81.96    1.83
   3  -1   0   29.11    0.69
   3  -1   0   29.64    0.71
   2  -1   0    0.71    0.07
   2  -1   0    0.68    0.07
   1  -1   0    1.23    0.06
   0  -1   0   49.17    1.05
  -1  -1   0   15.85    0.37
   2   1   0    5.52    0.15
   3   1   0   13.45    0.34
   4   1   0   59.16    1.31
  -5  -1   0   37.07    0.87
   5   1   0   36.24    0.86
  -6  -1   0    8.95    0.31
   6   1   0    8.61    0.30
  -7  -1   0   70.07    1.62
  -8  -1   0    5.08    0.28
  -9  -1   0   20.04    0.64
 -10  -1   0    0.24    0.14
 -11  -1   0    2.84    0.27
 -11   2   0   -0.07    0.14
 -10   2   0    0.30    0.15
  -9   2   0    7.83    0.38
   8  -2   0    0.33    0.12
   8  -2   0    0.32    0.12
  -8   2   0    0.58    0.14
   7  -2   0    5.10    0.26
   7  -2   0    4.60    0.27
   6  -2   0  107.88    2.44
   6  -2   0  111.98    2.52
   5  -2   0   93.63    2.06
   5  -2   0   92.11    2.12
   4  -2   0   45.04    1.05
   4  -2   0   45.24    1.08
   3  -2   0   59.88    1.35
   3  -2   0   59.50    1.32
   2  -2   0   62.59    1.38
   2  -2   0   62.34    1.36
   1  -2   0  108.89    2.22
   1  -2   0   97.76    2.17
   0  -2   0   63.08    1.32
  -1  -2   0  105.39    2.25
  -2  -2   0   33.00    0.77
  -2  -2   0   33.52    0.72
  -3  -2   0    0.28    0.04
  -4  -2   0    0.71    0.07
  -5  -2   0    2.37    0.14
  -6  -2   0    6.61    0.25
  -7  -2   0    0.43    0.11
  -8  -2   0   48.65    1.20
  -9  -2   0    0.10    0.12
 -10  -2   0    8.00    0.38
 -11  -2   0    1.24    0.21
 -10   3   0   -0.13    0.14
   9  -3   0   15.58    0.61
  -9   3   0   15.83    0.60
   8  -3   0    1.72    0.21
   8  -3   0    1.81    0.19
   7  -3   0   13.09    0.47
   7  -3   0   14.66    0.52
   6  -3   0   45.68    1.15
   6  -3   0   43.31    1.10
   5  -3   0   66.19    1.53
   5  -3   0   66.64    1.57
   4  -3   0    0.21    0.07
   4  -3   0    0.23    0.07
  -4   3   0    0.22    0.03
   3  -3   0   39.68    0.92
   3  -3   0   39.33    0.94
   2  -3   0   88.44    1.93
   2  -3   0   87.35    1.89
   1  -3   0   29.44    0.67
   0  -3   0    7.77    0.20
   0  -3   0    7.74    0.22
  -1  -3   0  156.48    3.29
  -1  -3   0  155.88    3.33
  -2  -3   0   12.76    0.33
  -2  -3   0   11.08    0.27
  -3  -3   0    0.03    0.03
  -3  -3   0    0.04    0.05
  -4  -3   0    5.89    0.19
  -5  -3   0    2.57    0.14
  -6  -3   0   45.54    1.06
  -7  -3   0    4.40    0.22
  -8  -3   0   -0.26    0.10
  -9  -3   0    0.89    0.15
 -10   4   0   -0.23    0.15
   9  -4   0   20.26    0.74
   9  -4   0   19.88    0.68
  -9   4   0   20.80    0.71
   8  -4   0    0.78    0.15
   8  -4   0    0.89    0.17
   7  -4   0    3.69    0.26
   7  -4   0    3.65    0.24
   6  -4   0   39.36    1.05
   6  -4   0   39.81    1.02
   5  -4   0   14.25    0.44
   5  -4   0   13.11    0.45
   4  -4   0   12.46    0.38
   4  -4   0   11.60    0.39
   3  -4   0  108.78    2.40
   3  -4   0  112.81    2.45
   2  -4   0   49.64    1.11
   2  -4   0   49.52    1.14
   1  -4   0    2.58    0.11
   1  -4   0    2.54    0.13
   0  -4   0    0.43    0.05
   0  -4   0    0.60    0.07
  -1  -4   0   44.42    0.95
  -2  -4   0   58.07    1.28
  -2  -4   0   55.08    1.20
  -3  -4   0   48.37    1.07
  -3  -4   0   51.34    1.16
  -4  -4   0  172.29    3.67
  -4  -4   0  177.98    3.81
  -5  -4   0    0.21    0.06
  -5  -4   0    0.01    0.07
  -6  -4   0    0.83    0.10
  -6  -4   0    0.74    0.12
  -7  -4   0    0.24    0.09
  -8  -4   0   10.37    0.37
 -11  -4   0    2.64    0.29
  10  -5   0    1.87    0.27
   9  -5   0    1.65    0.22
   9  -5   0    1.58    0.23
  -9   5   0    1.84    0.23
   8  -5   0    0.35    0.13
   8  -5   0    0.23    0.12
   7  -5   0    0.04    0.10
   7  -5   0   -0.04    0.08
   6  -5   0    0.02    0.10
   6  -5   0    0.21    0.10
   5  -5   0   41.16    1.08
   5  -5   0   42.32    1.04
   4  -5   0   75.39    1.75
   4  -5   0   74.79    1.70
   3  -5   0    6.36    0.24
   3  -5   0    6.35    0.25
   2  -5   0   86.88    1.95
   2  -5   0   87.00    1.90
   1  -5   0  140.99    3.19
   1  -5   0  153.47    3.12
   0  -5   0   49.14    1.06
   0  -5   0   47.85    1.11
  -1  -5   0    9.79    0.24
  -1  -5   0    9.64    0.30
  -2  -5   0    8.56    0.21
  -2  -5   0    8.15    0.27
  -3  -5   0   73.23    1.64
  -3  -5   0   71.02    1.53
  -4  -5   0  186.54    3.93
  -4  -5   0  189.85    4.09
  -5  -5   0   15.56    0.40
  -5  -5   0   15.79    0.48
  -6  -5   0   40.52    1.06
  -6  -5   0   41.77    0.95
  -7  -5   0    1.65    0.18
  -8  -5   0    5.61    0.31
  -9  -5   0    8.84    0.42
 -10  -5   0    1.73    0.22
 -11  -5   0    0.98    0.20
  10  -6   0    5.54    0.40
   9  -6   0   11.82    0.55
  -9   6   0   13.03    0.55
   8  -6   0    1.22    0.19
   8  -6   0    1.02    0.19
   7  -6   0    0.40    0.13
   7  -6   0    0.56    0.14
   6  -6   0   11.18    0.43
   6  -6   0   12.63    0.47
   5  -6   0   26.31    0.73
   5  -6   0   25.90    0.75
   4  -6   0    0.36    0.10
   4  -6   0    0.25    0.09
   3  -6   0    5.15    0.23
   3  -6   0    4.80    0.24
   2  -6   0  119.06    2.64
   2  -6   0  118.84    2.57
   1  -6   0   38.03    0.88
   1  -6   0   38.54    0.93
   0  -6   0   40.56    0.92
   0  -6   0   41.32    0.98
  -1  -6   0   29.15    0.72
  -1  -6   0   27.57    0.63
  -2  -6   0    0.33    0.04
  -2  -6   0    0.13    0.06
  -3  -6   0   61.92    1.42
  -3  -6   0   59.81    1.29
  -4  -6   0    5.64    0.25
  -4  -6   0    5.82    0.18
  -5  -6   0  112.28    2.53
  -6  -6   0   55.72    1.38
  -7  -6   0    1.14    0.16
  -8  -6   0    0.79    0.15
  -9  -6   0    0.29    0.13
 -10  -6   0    0.02    0.12
 -11  -6   0    8.10    0.44
   9  -7   0   -0.10    0.15
   9  -7   0   -0.07    0.13
  -9   7   0    0.03    0.14
   8  -7   0    2.02    0.24
   8  -7   0    2.78    0.29
   7  -7   0    0.28    0.13
   7  -7   0    0.40    0.13
   6  -7   0    4.24    0.26
   6  -7   0    4.63    0.28
   5  -7   0   24.49    0.69
   5  -7   0   23.49    0.72
   4  -7   0    5.45    0.26
   4  -7   0    5.45    0.28
   3  -7   0   23.14    0.63
   3  -7   0   23.77    0.67
   2  -7   0    7.83    0.31
   2  -7   0    7.90    0.28
   1  -7   0   83.10    1.91
   1  -7   0   84.62    1.84
   0  -7   0    6.99    0.28
   0  -7   0    7.12    0.23
  -1  -7   0   69.95    1.63
  -1  -7   0   72.22    1.53
  -2  -7   0    0.08    0.04
  -2  -7   0    0.12    0.07
  -3  -7   0   14.77    0.35
  -3  -7   0   14.54    0.45
  -4  -7   0    0.15    0.08
  -5  -7   0    1.84    0.17
  -6  -7   0    6.06    0.30
  -7  -7   0    2.44    0.21
  -8  -7   0   24.31    0.77
  -9  -7   0    3.84    0.28
 -10  -7   0    1.93    0.24
 -11  -7   0    3.63    0.32
   9  -8   0    1.26    0.23
   8  -8   0    8.95    0.47
   8  -8   0    9.19    0.44
   7  -8   0    1.21    0.19
   7  -8   0    1.57    0.21
   6  -8   0    5.50    0.30
   6  -8   0    5.35    0.31
   5  -8   0    0.04    0.10
   5  -8   0    0.03    0.10
   4  -8   0    0.12    0.10
   4  -8   0    0.11    0.10
   3  -8   0   45.45    1.14
   3  -8   0   43.74    1.08
   2  -8   0   12.62    0.43
   2  -8   0   12.92    0.40
   1  -8   0    7.09    0.26
   1  -8   0    6.92    0.30
   0  -8   0    4.85    0.19
   0  -8   0    4.26    0.23
  -1  -8   0   59.09    1.38
  -1  -8   0   57.08    1.27
  -2  -8   0   18.82    0.55
  -3  -8   0    9.44    0.36
  -4  -8   0    0.24    0.09
  -5  -8   0    1.28    0.16
  -6  -8   0   29.92    0.84
  -7  -8   0    4.17    0.27
  -8  -8   0    4.00    0.28
  -9  -8   0    6.68    0.36
 -10  -8   0    6.03    0.37
 -11  -8   0   -0.07    0.12
   8  -9   0    5.09    0.35
   8  -9   0    5.12    0.36
   7  -9   0    0.02    0.12
   7  -9   0    0.20    0.14
   6  -9   0    1.30    0.19
   6  -9   0    1.13    0.19
   5  -9   0    1.51    0.19
   5  -9   0    1.54    0.20
   4  -9   0    7.84    0.37
   4  -9   0    8.27    0.35
   3  -9   0    8.74    0.35
   3  -9   0    9.69    0.39
   2  -9   0   17.70    0.52
   2  -9   0   18.38    0.58
   1  -9   0    0.40    0.09
   1  -9   0    0.33    0.10
   0  -9   0   18.37    0.56
   0  -9   0   17.52    0.48
  -1  -9   0   76.02    1.79
  -2  -9   0    2.69    0.20
  -3  -9   0   32.89    0.88
  -4  -9   0    7.44    0.33
  -5  -9   0   13.48    0.48
  -6  -9   0    0.24    0.11
  -7  -9   0    4.47    0.29
  -8  -9   0   10.04    0.44
  -9  -9   0   -0.07    0.11
 -10  -9   0   11.94    0.54
   7 -10   0    1.10    0.21
   7 -10   0    1.12    0.21
   6 -10   0    7.77    0.42
   5 -10   0    4.37    0.29
   5 -10   0    4.47    0.29
   4 -10   0   18.54    0.64
   4 -10   0   18.93    0.60
   3 -10   0    7.19    0.35
   3 -10   0    6.77    0.31
   2 -10   0    5.97    0.32
   2 -10   0    6.03    0.27
   1 -10   0   12.94    0.40
   1 -10   0   12.18    0.46
   0 -10   0    0.20    0.10
  -1 -10   0   13.58    0.48
  -2 -10   0   12.56    0.45
  -3 -10   0    0.94    0.15
  -4 -10   0    2.58    0.22
  -5 -10   0    0.61    0.13
  -6 -10   0    0.21    0.12
  -7 -10   0   14.42    0.54
  -8 -10   0    6.83    0.38
  -9 -10   0    4.02    0.31
 -10 -10   0    5.81    0.37
   7 -11   0   11.40    0.55
   6 -11   0   14.62    0.61
   5 -11   0   10.81    0.50
   5 -11   0   11.36    0.47
   4 -11   0    0.03    0.12
   4 -11   0    0.06    0.11
   3 -11   0    7.33    0.34
   3 -11   0    8.12    0.39
   2 -11   0    5.19    0.31
   1 -11   0    0.25    0.12
   0 -11   0    0.04    0.10
  -1 -11   0   11.02    0.44
  -2 -11   0   11.94    0.46
  -3 -11   0   66.58    1.64
  -4 -11   0   24.11    0.74
  -5 -11   0    3.39    0.25
  -6 -11   0    5.55    0.32
  -7 -11   0    1.72    0.22
  -8 -11   0    0.14    0.14
  -9 -11   0    4.29    0.32
   6 -12   0    3.47    0.31
   6 -12   0    3.82    0.32
   5 -12   0    0.00    0.11
   5 -12   0    0.05    0.14
   4 -12   0    1.98    0.24
   3 -12   0    3.03    0.26
   2 -12   0    0.62    0.15
   1 -12   0    6.54    0.36
   0 -12   0    8.55    0.40
  -1 -12   0    4.01    0.27
  -2 -12   0    0.33    0.14
  -3 -12   0   12.19    0.49
  -4 -12   0   -0.07    0.11
  -5 -12   0    0.61    0.16
  -6 -12   0    0.12    0.14
  -7 -12   0    0.26    0.15
  -8 -12   0    4.43    0.32
  -9 -12   0    2.07    0.27
   5 -13   0    2.00    0.26
   4 -13   0    1.07    0.21
   3 -13   0    1.12    0.20
   2 -13   0    4.57    0.33
   1 -13   0    1.08    0.19
   0 -13   0    0.20    0.14
  -1 -13   0   17.77    0.63
  -2 -13   0    2.24    0.24
  -3 -13   0    6.28    0.35
  -4 -13   0    0.29    0.14
  -5 -13   0    0.97    0.19
  -6 -13   0    1.15    0.20
  -7 -13   0    0.21    0.15
  -8 -13   0    0.65    0.19
   3 -14   0    4.86    0.36
   2 -14   0    0.66    0.18
   1 -14   0    3.22    0.30
   0 -14   0    1.37    0.22
  -1 -14   0    0.11    0.13
  -2 -14   0    2.41    0.27
  -3 -14   0    0.07    0.13
  -4 -14   0    2.33    0.26
  -5 -14   0    8.40    0.44
  -6 -14   0    1.71    0.24
  -7 -14   0    3.58    0.33
   1 -15   0    1.66    0.24
   0 -15   0    1.65    0.24
  -1 -15   0    3.63    0.32
  -2 -15   0   -0.04    0.14
  -3 -15   0    0.23    0.16
  -4 -15   0    0.55    0.18
  -5 -15   0    0.49    0.18
  -5 -15   1    3.48    0.31
  -4 -15   1   -0.02    0.14
  -3 -15   1    0.20    0.16
  -2 -15   1    0.33    0.16
  -1 -15   1    0.39    0.17
   0 -15   1    2.85    0.30
   1 -15   1    0.95    0.20
  -6 -14   1    3.39    0.30
  -5 -14   1    1.55    0.24
  -4 -14   1    2.63    0.28
  -3 -14   1    5.72    0.36
  -1 -14   1   12.04    0.52
   0 -14   1    0.39    0.16
   1 -14   1    3.25    0.30
   2 -14   1    1.85    0.26
   3 -14   1    4.67    0.36
  -8 -13   1    0.39    0.17
  -7 -13   1    2.93    0.30
  -6 -13   1    0.42    0.16
  -5 -13   1    0.28    0.14
  -4 -13   1    0.97    0.18
  -3 -13   1    5.48    0.34
  -2 -13   1    3.71    0.28
  -1 -13   1   11.92    0.50
   0 -13   1    0.10    0.12
   1 -13   1    3.03    0.26
   2 -13   1    1.20    0.21
   3 -13   1    0.22    0.14
   4 -13   1    2.47    0.29
  -8 -12   1    0.38    0.16
  -7 -12   1    2.01    0.24
  -6 -12   1    8.60    0.42
  -5 -12   1   17.83    0.64
  -4 -12   1    2.50    0.25
  -3 -12   1   13.42    0.53
  -2 -12   1    8.05    0.39
  -1 -12   1    1.55    0.20
   0 -12   1    0.31    0.13
   1 -12   1    3.41    0.26
   2 -12   1   13.06    0.53
   3 -12   1    0.08    0.12
   4 -12   1    0.09    0.12
   5 -12   1    1.80    0.23
   5 -12   1    2.05    0.25
   6 -12   1    7.77    0.45
  -9 -11   1    2.37    0.28
  -8 -11   1    7.09    0.39
  -7 -11   1   14.63    0.58
  -6 -11   1    0.46    0.14
  -5 -11   1    3.70    0.27
  -4 -11   1    0.43    0.13
  -3 -11   1    3.77    0.26
  -2 -11   1    0.26    0.12
  -1 -11   1   29.12    0.85
   0 -11   1    0.19    0.12
   1 -11   1   23.40    0.73
   2 -11   1    7.13    0.36
   3 -11   1    0.52    0.14
   3 -11   1    0.51    0.14
   4 -11   1    1.21    0.18
   4 -11   1    0.94    0.18
   5 -11   1    5.38    0.35
   5 -11   1    5.30    0.33
   6 -11   1    0.36    0.15
   6 -11   1    0.43    0.17
 -10 -10   1    2.14    0.27
  -9 -10   1    0.11    0.13
  -8 -10   1    3.97    0.29
  -7 -10   1    0.98    0.18
  -6 -10   1   13.26    0.51
  -5 -10   1    0.51    0.14
  -4 -10   1    0.40    0.12
  -3 -10   1   26.97    0.78
  -2 -10   1    6.33    0.31
  -1 -10   1   16.81    0.55
   0 -10   1    9.88    0.40
   1 -10   1    1.34    0.14
   1 -10   1    1.42    0.18
   2 -10   1    0.78    0.13
   2 -10   1    0.84    0.16
   3 -10   1    4.16    0.28
   3 -10   1    4.32    0.25
   4 -10   1    1.42    0.18
   4 -10   1    1.54    0.20
   5 -10   1    2.04    0.22
   5 -10   1    2.24    0.24
   6 -10   1    4.15    0.31
   6 -10   1    4.16    0.29
   7 -10   1    1.91    0.24
   7 -10   1    2.48    0.28
 -10  -9   1   -0.08    0.11
  -9  -9   1   -0.05    0.11
  -8  -9   1    2.55    0.24
  -7  -9   1   17.88    0.62
  -6  -9   1    3.08    0.24
  -5  -9   1    5.17    0.29
  -4  -9   1    4.10    0.26
  -3  -9   1   17.14    0.55
  -2  -9   1    3.61    0.23
  -1  -9   1    7.00    0.32
   0  -9   1    8.12    0.29
   0  -9   1    8.34    0.34
   1  -9   1   10.55    0.40
   1  -9   1   10.18    0.35
   2  -9   1    0.36    0.11
   2  -9   1    0.31    0.11
   3  -9   1   58.31    1.40
   3  -9   1   59.05    1.47
   4  -9   1    4.25    0.28
   4  -9   1    4.46    0.26
   5  -9   1    0.28    0.12
   5  -9   1    0.39    0.13
   6  -9   1    1.84    0.22
   6  -9   1    2.15    0.22
   7  -9   1    1.46    0.22
   7  -9   1    1.55    0.23
 -10  -8   1    0.62    0.17
  -9  -8   1    0.54    0.15
  -8  -8   1   37.18    1.06
  -7  -8   1    4.38    0.28
  -6  -8   1    5.33    0.29
  -5  -8   1    0.35    0.11
  -4  -8   1    4.88    0.26
  -3  -8   1   61.64    1.48
  -2  -8   1    0.44    0.10
  -1  -8   1    8.62    0.26
  -1  -8   1    8.65    0.33
   0  -8   1   20.57    0.53
   0  -8   1   19.86    0.59
   1  -8   1    5.67    0.23
   1  -8   1    5.11    0.25
   2  -8   1   69.78    1.61
   2  -8   1   72.34    1.69
   3  -8   1   11.83    0.41
   3  -8   1   12.00    0.43
   4  -8   1    1.87    0.18
   4  -8   1    1.79    0.19
   5  -8   1    6.32    0.33
   5  -8   1    6.70    0.32
   6  -8   1    2.78    0.24
   6  -8   1    2.75    0.24
   7  -8   1    4.03    0.28
   7  -8   1    4.02    0.29
   8  -8   1    1.74    0.24
   8  -8   1    1.38    0.22
 -11  -7   1    0.00    0.13
 -10  -7   1    1.60    0.22
  -9  -7   1    1.30    0.19
  -8  -7   1   -0.04    0.10
  -7  -7   1    5.82    0.32
  -6  -7   1    3.03    0.23
  -5  -7   1   11.32    0.41
  -4  -7   1   81.23    1.88
  -3  -7   1   82.89    1.95
  -3  -7   1   87.33    1.82
  -2  -7   1   36.14    0.93
  -2  -7   1   38.21    0.83
  -1  -7   1   20.32    0.49
  -1  -7   1   19.12    0.55
   0  -7   1    0.19    0.06
   0  -7   1    0.23    0.08
   1  -7   1  111.76    2.59
   1  -7   1  121.54    2.53
   2  -7   1   40.81    0.98
   2  -7   1   41.54    1.03
   3  -7   1    4.34    0.24
   3  -7   1    3.71    0.21
   4  -7   1    9.10    0.36
   4  -7   1    9.97    0.38
   5  -7   1    0.12    0.09
   5  -7   1   -0.05    0.10
   6  -7   1    1.25    0.17
   6  -7   1    2.06    0.22
   7  -7   1    1.23    0.18
   7  -7   1    1.62    0.21
   8  -7   1   -0.09    0.10
   8  -7   1   -0.02    0.12
 -11  -6   1    0.15    0.15
 -10  -6   1    0.55    0.15
  -9  -6   1   18.38    0.66
  -8  -6   1    0.75    0.15
  -7  -6   1   11.77    0.46
  -6  -6   1   19.53    0.61
  -5  -6   1   11.07    0.39
  -5  -6   1    9.96    0.30
  -4  -6   1   38.22    0.96
  -4  -6   1   37.80    0.86
  -3  -6   1    0.13    0.08
  -2  -6   1   16.91    0.41
  -2  -6   1   17.00    0.48
  -1  -6   1    5.80    0.23
   0  -6   1   24.25    0.58
   0  -6   1   23.80    0.63
   1  -6   1    1.65    0.13
   2  -6   1    7.36    0.28
   2  -6   1    6.95    0.25
   3  -6   1    3.78    0.21
   3  -6   1    3.78    0.19
   4  -6   1    3.32    0.20
   4  -6   1    3.36    0.21
   5  -6   1   53.78    1.30
   5  -6   1   53.26    1.34
   6  -6   1    6.24    0.33
   6  -6   1    6.39    0.31
   7  -6   1    0.22    0.11
   7  -6   1    0.01    0.10
   8  -6   1    3.33    0.28
   8  -6   1    3.69    0.29
   9  -6   1    0.38    0.15
   9  -6   1    0.24    0.15
 -11  -5   1    1.32    0.22
 -10  -5   1    7.20    0.39
  -9  -5   1    3.05    0.26
  -8  -5   1    0.17    0.11
  -7  -5   1    0.54    0.10
  -7  -5   1    0.53    0.12
  -6  -5   1    3.19    0.22
  -6  -5   1    3.86    0.18
  -5  -5   1   11.92    0.33
  -5  -5   1   11.84    0.41
  -4  -5   1  204.01    4.40
  -4  -5   1  201.18    4.25
  -3  -5   1   82.24    1.78
  -3  -5   1   84.54    1.88
  -2  -5   1   27.13    0.60
  -2  -5   1   26.06    0.67
  -1  -5   1    0.41    0.07
  -1  -5   1    0.55    0.05
   0  -5   1    6.25    0.23
   0  -5   1    5.74    0.19
   1  -5   1   14.91    0.39
   1  -5   1   14.71    0.41
   2  -5   1    0.13    0.06
   2  -5   1    0.07    0.05
   3  -5   1    0.15    0.07
   3  -5   1    0.07    0.06
   4  -5   1   32.78    0.85
   4  -5   1   32.05    0.82
   5  -5   1   41.89    1.07
   5  -5   1   41.34    1.04
   6  -5   1    2.65    0.22
   6  -5   1    2.38    0.20
   7  -5   1    0.54    0.13
   7  -5   1    0.50    0.13
   8  -5   1    3.34    0.26
   8  -5   1    3.28    0.27
   9  -5   1    0.39    0.15
   9  -5   1    0.21    0.14
 -11  -4   1    9.91    0.50
  -8  -4   1    1.09    0.14
  -7  -4   1    7.73    0.28
  -6  -4   1    8.34    0.35
  -6  -4   1    9.43    0.30
  -5  -4   1    6.99    0.23
  -5  -4   1    7.28    0.29
  -4  -4   1   37.07    0.84
  -4  -4   1   37.75    0.93
  -3  -4   1   19.42    0.52
  -3  -4   1   18.99    0.45
  -2  -4   1   61.11    1.33
  -2  -4   1   63.02    1.40
  -1  -4   1    0.01    0.04
  -1  -4   1    0.06    0.03
   0  -4   1   15.68    0.38
   1  -4   1    6.50    0.20
   2  -4   1   50.78    1.11
   2  -4   1   47.22    1.13
   3  -4   1   78.62    1.75
   3  -4   1   79.41    1.78
   4  -4   1    4.98    0.22
   4  -4   1    4.45    0.21
   5  -4   1    2.25    0.19
   5  -4   1    2.25    0.18
   6  -4   1   17.74    0.58
   6  -4   1   17.49    0.55
   7  -4   1   40.61    1.06
   7  -4   1   40.05    1.10
   8  -4   1    6.59    0.35
   8  -4   1    6.06    0.33
   9  -4   1   11.69    0.52
   9  -4   1   12.99    0.52
 -10   4  -1    0.00    0.15
  10  -4   1    0.13    0.15
  -9  -3   1   -0.02    0.09
  -8  -3   1   28.21    0.76
  -7  -3   1   12.16    0.39
  -6  -3   1    6.52    0.25
  -5  -3   1    0.20    0.06
  -4  -3   1  316.02    6.59
  -3  -3   1   43.39    1.01
  -3  -3   1   42.35    0.94
  -2  -3   1  137.83    2.97
  -2  -3   1  137.53    2.88
  -1  -3   1   22.49    0.49
  -1  -3   1   21.27    0.53
   0  -3   1  292.31    6.46
   0  -3   1  305.45    6.32
   1  -3   1   39.62    0.92
   1  -3   1   41.37    0.90
  -2   3  -1   55.53    1.13
   2  -3   1   54.40    1.21
   2  -3   1   53.74    1.23
  -3   3  -1   71.95    1.55
   3  -3   1   77.15    1.66
   3  -3   1   75.92    1.68
  -4   3  -1   33.17    0.72
   4  -3   1   33.30    0.84
   4  -3   1   34.92    0.83
   5  -3   1   52.70    1.28
   5  -3   1   53.02    1.25
   6  -3   1   76.23    1.82
   6  -3   1   77.31    1.77
   7  -3   1    8.29    0.37
   7  -3   1    8.60    0.36
   8  -3   1    1.38    0.19
   8  -3   1    1.59    0.19
   9  -3   1    9.37    0.44
   9  -3   1   10.12    0.47
 -10   3  -1    0.38    0.15
  10  -3   1    0.67    0.17
 -10  -2   1    0.16    0.13
  -9  -2   1   40.41    1.06
  -8  -2   1    1.49    0.17
  -7  -2   1   44.43    1.08
  -6  -2   1   10.46    0.34
  -5  -2   1   24.03    0.60
  -4  -2   1   46.57    1.04
  -3  -2   1  248.10    5.17
  -2  -2   1    0.48    0.05
  -2  -2   1    0.28    0.06
  -1  -2   1    3.57    0.11
  -1  -2   1    3.67    0.13
   0  -2   1  184.73    4.04
   0  -2   1  188.65    3.95
  -1   2  -1    6.22    0.15
   1  -2   1    6.02    0.18
  -2   2  -1  322.14    6.85
   2  -2   1  325.45    7.19
   2  -2   1  349.50    7.03
  -3   2  -1  179.89    3.74
   3  -2   1  184.56    3.83
   3  -2   1  178.48    3.89
  -4   2  -1    0.18    0.03
   4  -2   1    0.05    0.05
   4  -2   1    0.04    0.05
  -5   2  -1   17.34    0.41
   5  -2   1   16.71    0.49
   5  -2   1   17.35    0.51
   6  -2   1   35.30    0.89
   6  -2   1   34.04    0.92
   7  -2   1    4.34    0.25
   7  -2   1    3.97    0.25
   8  -2   1   26.62    0.77
   8  -2   1   26.51    0.81
   9  -2   1   22.02    0.71
 -10   2  -1    1.50    0.22
 -11   2  -1    0.22    0.16
 -11  -1   1    5.18    0.35
 -10  -1   1    6.86    0.36
  -9  -1   1   45.67    1.18
  -8  -1   1    1.57    0.17
  -7  -1   1   35.40    0.90
  -6  -1   1    6.87    0.27
  -5  -1   1    1.01    0.10
  -4  -1   1   41.82    0.95
  -3  -1   1   19.95    0.47
  -2  -1   1   76.37    1.62
  -1  -1   1   18.38    0.41
   0   1  -1  203.52    4.20
   0  -1   1  205.88    4.32
   0  -1   1  195.94    4.25
  -1   1  -1    0.13    0.02
   1  -1   1    0.06    0.03
  -2   1  -1   22.62    0.48
   2  -1   1   22.45    0.53
   3  -1   1   21.71    0.54
   3  -1   1   21.41    0.53
   4  -1   1   19.22    0.50
   4  -1   1   19.21    0.52
   5  -1   1    1.15    0.11
   5  -1   1    1.13    0.12
   6  -1   1    2.01    0.16
   6  -1   1    2.00    0.17
   7  -1   1    5.83    0.29
   8  -1   1   -0.07    0.10
  -9   1  -1   33.20    0.94
   9  -1   1   32.53    0.93
 -10   1  -1    0.15    0.16
 -11   1  -1    1.33    0.22
 -11   0   1    0.77    0.20
 -10   0   1    0.42    0.16
  -9   0   1    3.85    0.29
  -8   0   1   12.65    0.45
  -7   0   1   39.35    0.99
  -6   0   1  105.23    2.33
  -5   0   1    0.02    0.06
  -4   0   1  161.84    3.43
   3   0  -1   19.73    0.51
  -3   0   1   20.47    0.49
   2   0  -1    5.87    0.18
  -2   0   1    6.02    0.17
  -1   0   1    0.67    0.04
  -1   0  -1    0.36    0.03
   1   0   1    0.40    0.03
   1   0   1    0.39    0.04
   2   0   1   11.22    0.28
   2   0   1   11.00    0.29
   3   0   1   34.49    0.77
   3   0   1   32.82    0.78
   4   0   1  108.38    2.32
   4   0   1  107.52    2.37
   5   0   1   13.51    0.39
   6   0   1    1.27    0.13
   7   0   1    8.13    0.32
   8   0   1    2.02    0.19
  -9   0  -1   11.42    0.47
 -10   0  -1   13.08    0.51
 -11   0  -1    1.04    0.20
 -11   1   1    0.46    0.18
 -10   1   1    5.91    0.36
  -9   1   1    0.05    0.13
  -8   1   1    7.15    0.33
  -7   1   1    8.34    0.35
   6  -1  -1   20.46    0.58
   6  -1  -1   21.16    0.63
  -6   1   1   20.34    0.59
   5  -1  -1   31.46    0.77
   5  -1  -1   30.87    0.82
  -5   1   1   31.15    0.78
   4  -1  -1    1.95    0.13
   4  -1  -1    1.65    0.13
   3  -1  -1  165.75    3.56
   3  -1  -1  164.41    3.48
   2  -1  -1    8.46    0.24
   1  -1  -1    5.24    0.14
  -1   1   1    5.32    0.14
   0  -1  -1   84.21    1.80
  -1  -1  -1    0.58    0.04
   2   1   1    0.14    0.03
   3   1   1    2.83    0.12
   4   1   1   12.29    0.34
   5   1   1    2.08    0.14
   6   1   1   20.24    0.55
   7   1   1   -0.07    0.08
  -8  -1  -1   23.06    0.67
   8   1   1   23.28    0.67
  -9  -1  -1   10.62    0.44
 -10  -1  -1    2.07    0.22
 -11  -1  -1    1.82    0.23
 -11   2   1    0.02    0.16
 -10   2   1    1.90    0.24
  -9   2   1    3.88    0.30
  -8   2   1    2.84    0.23
   7  -2  -1    8.73    0.39
   7  -2  -1    9.04    0.36
  -7   2   1    9.10    0.36
   6  -2  -1    5.63    0.29
   6  -2  -1    4.93    0.25
   5  -2  -1    0.44    0.09
   5  -2  -1   -0.02    0.07
   4  -2  -1    0.04    0.05
   4  -2  -1    0.12    0.06
   3  -2  -1   18.44    0.48
   3  -2  -1   16.98    0.45
   1  -2  -1    0.48    0.06
   1  -2  -1    0.37    0.06
   0  -2  -1   18.11    0.39
   0  -2  -1   17.49    0.41
  -1  -2  -1   34.66    0.77
  -2  -2  -1    2.23    0.10
   2   2   1    2.06    0.07
   3   2   1   12.25    0.31
   4   2   1    1.81    0.11
   5   2   1   62.81    1.40
   6   2   1   52.74    1.22
  -7  -2  -1   28.48    0.75
   7   2   1   28.51    0.74
  -8  -2  -1   42.14    1.06
  -9  -2  -1   -0.06    0.11
 -10  -2  -1    4.21    0.29
 -10   3   1    0.92    0.19
  -9   3   1   27.70    0.85
   8  -3  -1    3.86    0.27
  -8   3   1    3.39    0.25
   7  -3  -1    0.18    0.10
   7  -3  -1    0.17    0.12
  -7   3   1    0.09    0.10
   6  -3  -1   16.27    0.52
   6  -3  -1   17.53    0.56
   5  -3  -1   56.46    1.32
   5  -3  -1   56.27    1.37
   4  -3  -1    0.58    0.09
   4  -3  -1    0.76    0.10
   3  -3  -1   55.65    1.24
   3  -3  -1   55.00    1.28
   2  -3  -1    2.89    0.13
   2  -3  -1    2.84    0.13
   1  -3  -1   27.62    0.67
   1  -3  -1   29.57    0.64
   0  -3  -1   69.52    1.56
   0  -3  -1   74.67    1.52
  -1  -3  -1  601.43   12.85
  -2  -3  -1   82.02    1.69
  -2  -3  -1   79.99    1.76
  -3  -3  -1   23.31    0.52
  -3  -3  -1   23.09    0.58
  -4  -3  -1   36.51    0.82
  -5  -3  -1   75.08    1.64
  -6  -3  -1   65.05    1.46
  -7  -3  -1   24.87    0.66
  -8  -3  -1   91.42    2.07
  -9  -3  -1    1.34    0.16
 -10   4   1    2.63    0.29
   9  -4  -1   24.96    0.84
  -9   4   1   23.82    0.78
   8  -4  -1    6.71    0.34
   8  -4  -1    7.17    0.38
  -8   4   1    7.12    0.37
   7  -4  -1    6.59    0.32
   7  -4  -1    6.55    0.34
   6  -4  -1   27.29    0.75
   6  -4  -1   26.65    0.78
   5  -4  -1   18.64    0.55
   5  -4  -1   20.18    0.60
   4  -4  -1   20.12    0.58
   4  -4  -1   20.41    0.55
   3  -4  -1   45.27    1.03
   3  -4  -1   43.69    1.06
   2  -4  -1   52.99    1.23
   2  -4  -1   54.31    1.19
   1  -4  -1    0.23    0.04
   1  -4  -1    0.17    0.05
   0  -4  -1  208.10    4.31
   0  -4  -1  203.39    4.38
  -1  -4  -1   34.97    0.74
  -2  -4  -1    2.64    0.13
  -3  -4  -1   26.28    0.59
  -3  -4  -1   27.86    0.67
  -4  -4  -1  212.14    4.60
  -4  -4  -1  215.29    4.46
  -5  -4  -1   16.72    0.49
  -5  -4  -1   16.94    0.43
  -6  -4  -1  119.86    2.56
  -6  -4  -1  117.72    2.67
  -7  -4  -1    0.30    0.08
  -8  -4  -1   11.42    0.39
 -11  -4  -1    0.38    0.15
 -12  -4  -1    0.04    0.14
  10  -5  -1    7.49    0.44
   9  -5  -1    2.71    0.29
  -9   5   1    2.38    0.25
   8  -5  -1   13.33    0.55
  -8   5   1   14.08    0.54
   7  -5  -1    0.44    0.12
   7  -5  -1    0.50    0.14
   6  -5  -1    5.85    0.30
   6  -5  -1    5.30    0.28
   5  -5  -1   17.42    0.53
   5  -5  -1   18.36    0.57
   4  -5  -1   38.20    0.96
   4  -5  -1   36.91    0.92
   3  -5  -1    0.25    0.07
   3  -5  -1    0.28    0.07
   2  -5  -1  121.02    2.66
   2  -5  -1  121.57    2.60
   1  -5  -1  191.77    3.90
   1  -5  -1  179.64    3.99
   0  -5  -1    3.33    0.15
   0  -5  -1    3.25    0.12
  -1  -5  -1   34.23    0.84
  -1  -5  -1   37.44    0.77
  -2  -5  -1   44.84    1.04
  -3  -5  -1   69.61    1.49
  -3  -5  -1   72.22    1.60
  -4  -5  -1    9.41    0.32
  -4  -5  -1    9.16    0.24
  -5  -5  -1   80.50    1.82
  -5  -5  -1   77.84    1.70
  -6  -5  -1   10.99    0.40
  -6  -5  -1   11.38    0.33
  -7  -5  -1    2.73    0.20
  -8  -5  -1   18.16    0.60
  -9  -5  -1    8.36    0.39
 -10  -5  -1    0.24    0.12
 -11  -5  -1    4.76    0.34
 -12  -5  -1    1.19    0.23
  10  -6  -1   18.27    0.75
   9  -6  -1    4.24    0.34
  -9   6   1    4.64    0.34
   8  -6  -1    0.12    0.13
   8  -6  -1   -0.01    0.11
  -8   6   1   -0.10    0.13
   7  -6  -1    2.97    0.23
   7  -6  -1    3.13    0.25
   6  -6  -1    7.26    0.35
   6  -6  -1    7.25    0.34
   5  -6  -1    1.01    0.14
   5  -6  -1    0.88    0.14
   4  -6  -1   20.17    0.60
   4  -6  -1   19.34    0.56
   3  -6  -1   17.77    0.53
   3  -6  -1   18.03    0.50
   2  -6  -1    1.42    0.13
   2  -6  -1    1.32    0.11
   1  -6  -1  328.32    6.78
   1  -6  -1  320.92    6.92
   0  -6  -1    4.15    0.15
   0  -6  -1    3.87    0.18
  -1  -6  -1    7.70    0.27
  -1  -6  -1    7.80    0.20
  -3  -6  -1    2.63    0.16
  -4  -6  -1    0.68    0.10
  -5  -6  -1    0.88    0.12
  -6  -6  -1    0.06    0.09
  -7  -6  -1    1.03    0.15
  -8  -6  -1   25.08    0.76
  -9  -6  -1   11.21    0.47
 -10  -6  -1    0.81    0.17
 -11  -6  -1    3.90    0.31
   9  -7  -1    0.80    0.20
  -9   7   1    0.62    0.19
   8  -7  -1    1.46    0.22
   8  -7  -1    1.46    0.21
  -8   7   1    1.17    0.19
   7  -7  -1   14.90    0.54
   7  -7  -1   14.97    0.58
   6  -7  -1    5.87    0.31
   6  -7  -1    6.26    0.34
   5  -7  -1    3.30    0.23
   5  -7  -1    3.25    0.22
   4  -7  -1    9.14    0.35
   4  -7  -1    9.99    0.38
   3  -7  -1   29.75    0.80
   3  -7  -1   29.34    0.75
   2  -7  -1    2.70    0.16
   2  -7  -1    2.97    0.19
   1  -7  -1    4.17    0.21
   1  -7  -1    4.18    0.18
   0  -7  -1    0.54    0.10
   0  -7  -1    0.25    0.06
  -1  -7  -1   85.32    1.81
  -1  -7  -1   85.21    1.92
  -2  -7  -1    0.24    0.08
  -2  -7  -1    0.24    0.03
  -3  -7  -1   17.95    0.52
  -4  -7  -1   60.57    1.43
  -5  -7  -1    8.64    0.34
  -6  -7  -1   70.33    1.68
  -7  -7  -1    0.64    0.13
  -8  -7  -1    0.28    0.11
  -9  -7  -1    6.01    0.34
 -10  -7  -1    6.29    0.36
 -11  -7  -1    0.48    0.16
   9  -8  -1    0.10    0.14
   8  -8  -1    0.34    0.16
   8  -8  -1    0.48    0.16
  -8   8   1    0.58    0.18
   7  -8  -1    1.14    0.19
   7  -8  -1    1.10    0.19
   6  -8  -1    0.57    0.15
   6  -8  -1    0.36    0.13
   5  -8  -1   23.98    0.75
   5  -8  -1   24.60    0.71
   4  -8  -1    1.10    0.15
   4  -8  -1    0.86    0.14
   3  -8  -1   26.92    0.71
   3  -8  -1   26.20    0.75
   2  -8  -1   12.96    0.39
   2  -8  -1   11.97    0.42
   1  -8  -1   22.39    0.57
   0  -8  -1    0.70    0.08
   0  -8  -1    0.65    0.11
  -1  -8  -1   17.67    0.52
  -1  -8  -1   17.59    0.43
  -2  -8  -1    6.46    0.27
  -3  -8  -1    5.21    0.25
  -4  -8  -1   49.23    1.21
  -5  -8  -1   10.46    0.39
  -6  -8  -1    0.21    0.10
  -7  -8  -1   14.29    0.52
  -8  -8  -1    8.26    0.39
  -9  -8  -1    5.03    0.32
 -10  -8  -1   27.62    0.88
 -11  -8  -1    0.12    0.15
   8  -9  -1   10.63    0.53
   8  -9  -1   11.32    0.50
  -8   9   1   11.34    0.52
   7  -9  -1    0.10    0.14
   7  -9  -1   -0.05    0.11
   6  -9  -1   13.71    0.56
   6  -9  -1   15.09    0.54
   5  -9  -1   11.43    0.44
   5  -9  -1   12.53    0.49
   4  -9  -1   24.68    0.76
   4  -9  -1   26.11    0.73
   3  -9  -1   14.93    0.48
   3  -9  -1   15.09    0.52
   2  -9  -1    4.37    0.26
   2  -9  -1    3.92    0.21
   1  -9  -1   42.63    1.02
   1  -9  -1   44.15    1.11
   0  -9  -1   15.04    0.41
   0  -9  -1   15.25    0.49
  -1  -9  -1   38.71    0.99
  -2  -9  -1   31.77    0.85
  -3  -9  -1    1.61    0.16
  -4  -9  -1    2.28    0.19
  -5  -9  -1   -0.02    0.09
  -6  -9  -1   32.05    0.90
  -7  -9  -1    2.60    0.23
  -8  -9  -1    1.60    0.20
  -9  -9  -1    1.68    0.22
 -10  -9  -1    3.80    0.30
 -11  -9  -1    4.45    0.34
   7 -10  -1    5.35    0.35
   7 -10  -1    5.08    0.36
  -7  10   1    5.29    0.35
   6 -10  -1   20.48    0.74
   6 -10  -1   22.57    0.72
   5 -10  -1    2.32    0.25
   5 -10  -1    2.60    0.24
   4 -10  -1    4.87    0.30
   4 -10  -1    6.03    0.30
   3 -10  -1   18.19    0.56
   3 -10  -1   17.75    0.60
   2 -10  -1    5.62    0.30
   2 -10  -1    5.62    0.26
   1 -10  -1    1.62    0.18
   1 -10  -1    1.52    0.14
   0 -10  -1   11.90    0.44
  -1 -10  -1    4.82    0.27
  -2 -10  -1   28.12    0.79
  -3 -10  -1   48.37    1.22
  -4 -10  -1    8.95    0.37
  -5 -10  -1    1.35    0.17
  -6 -10  -1   16.62    0.57
  -7 -10  -1    1.16    0.18
  -8 -10  -1   -0.13    0.10
  -9 -10  -1    9.02    0.43
 -10 -10  -1    1.30    0.21
   7 -11  -1    3.63    0.32
   7 -11  -1    3.52    0.33
  -7  11   1    3.73    0.32
   6 -11  -1    5.39    0.35
   6 -11  -1    4.57    0.34
   5 -11  -1    2.69    0.27
   5 -11  -1    2.86    0.26
   4 -11  -1    1.07    0.17
   4 -11  -1    1.32    0.20
   3 -11  -1    3.07    0.23
   3 -11  -1    3.24    0.25
   2 -11  -1    0.90    0.16
   1 -11  -1    2.11    0.22
   0 -11  -1   37.46    1.02
  -1 -11  -1    9.15    0.39
  -2 -11  -1    0.33    0.12
  -3 -11  -1   20.69    0.65
  -4 -11  -1    1.96    0.20
  -5 -11  -1    0.78    0.16
  -6 -11  -1   13.32    0.51
  -7 -11  -1    1.17    0.19
  -8 -11  -1    2.25    0.25
  -9 -11  -1    1.45    0.21
 -10 -11  -1    2.28    0.28
   6 -12  -1    0.64    0.19
   6 -12  -1    0.45    0.16
   5 -12  -1    1.46    0.21
   5 -12  -1    1.28    0.21
   4 -12  -1    2.04    0.24
   3 -12  -1    2.18    0.24
   2 -12  -1    3.16    0.26
   1 -12  -1    0.13    0.12
   0 -12  -1    4.70    0.29
  -1 -12  -1    0.20    0.12
  -2 -12  -1    8.89    0.40
  -3 -12  -1    0.62    0.15
  -4 -12  -1    2.79    0.24
  -5 -12  -1    0.33    0.13
  -6 -12  -1    0.12    0.12
  -7 -12  -1    4.42    0.31
  -8 -12  -1    0.72    0.17
  -9 -12  -1   -0.01    0.14
   5 -13  -1    2.07    0.26
   4 -13  -1    6.56    0.40
   3 -13  -1    0.52    0.16
   2 -13  -1    1.20    0.20
   1 -13  -1    6.08    0.36
   0 -13  -1    1.03    0.18
  -1 -13  -1    3.04    0.27
  -2 -13  -1   -0.07    0.12
  -3 -13  -1    0.05    0.11
  -4 -13  -1    0.87    0.18
  -5 -13  -1    6.44    0.36
  -6 -13  -1    5.17    0.33
  -7 -13  -1    1.16    0.20
  -8 -13  -1    1.21    0.22
   3 -14  -1    0.38    0.17
   2 -14  -1    3.25    0.30
   1 -14  -1    0.67    0.17
   0 -14  -1    9.14    0.44
  -1 -14  -1   17.08    0.63
  -2 -14  -1    8.83    0.43
  -3 -14  -1    2.12    0.24
  -4 -14  -1    0.32    0.14
  -5 -14  -1   10.09    0.48
  -6 -14  -1    5.32    0.35
  -7 -14  -1    0.16    0.15
   2 -15  -1    1.83    0.26
   1 -15  -1    1.22    0.22
   0 -15  -1    7.19    0.41
  -1 -15  -1    0.53    0.17
  -2 -15  -1    0.36    0.15
  -3 -15  -1    0.11    0.15
  -4 -15  -1   -0.03    0.13
  -5 -15  -1    1.13    0.21
  -6 -15  -1    0.53    0.19
  -2 -16  -1    0.69    0.18
  -3 -16  -1    0.01    0.14
  -3 -15   2    1.25    0.22
  -2 -15   2    1.49    0.24
   0 -15   2    0.15    0.16
  -6 -14   2    0.32    0.17
  -5 -14   2    2.43    0.27
  -4 -14   2    0.44    0.17
  -3 -14   2   10.45    0.49
  -2 -14   2    2.07    0.25
  -1 -14   2    5.83    0.37
   0 -14   2    1.20    0.21
   1 -14   2    0.71    0.19
   2 -14   2    0.05    0.14
   3 -14   2    1.21    0.22
  -7 -13   2    5.71    0.38
  -6 -13   2    0.52    0.17
  -5 -13   2    9.12    0.46
  -4 -13   2    1.12    0.20
  -3 -13   2    2.03    0.24
  -2 -13   2    2.49    0.26
  -1 -13   2    1.62    0.22
   0 -13   2    0.62    0.17
   1 -13   2    0.07    0.12
   2 -13   2   10.03    0.48
   3 -13   2    0.07    0.13
   4 -13   2    1.43    0.22
  -8 -12   2    2.14    0.27
  -7 -12   2    0.32    0.15
  -6 -12   2    0.08    0.14
  -5 -12   2    5.17    0.33
  -4 -12   2    0.66    0.16
  -3 -12   2    7.44    0.39
  -2 -12   2    0.00    0.11
  -1 -12   2   13.69    0.53
   0 -12   2    2.25    0.23
   1 -12   2    3.74    0.28
   2 -12   2    5.85    0.35
   3 -12   2    4.61    0.31
   4 -12   2    0.40    0.14
   5 -12   2    0.93    0.20
   5 -12   2    0.86    0.18
  -9 -11   2    0.45    0.17
  -8 -11   2    0.20    0.13
  -7 -11   2    0.98    0.18
  -6 -11   2   25.19    0.80
  -5 -11   2    0.34    0.15
  -4 -11   2    5.32    0.32
  -3 -11   2   12.77    0.49
  -2 -11   2    3.65    0.26
  -1 -11   2    6.40    0.34
   0 -11   2    0.40    0.13
   1 -11   2   11.52    0.47
   2 -11   2    0.05    0.11
   3 -11   2    5.22    0.32
   3 -11   2    5.28    0.30
   4 -11   2    2.26    0.25
   4 -11   2    1.86    0.21
   5 -11   2    3.98    0.30
   5 -11   2    3.59    0.29
   6 -11   2    7.46    0.41
  -9 -10   2    0.62    0.17
  -8 -10   2    2.92    0.26
  -7 -10   2    9.95    0.45
  -6 -10   2    7.84    0.39
  -5 -10   2    0.57    0.14
  -4 -10   2    5.64    0.31
  -3 -10   2    0.22    0.12
  -2 -10   2    0.21    0.12
  -1 -10   2   16.91    0.56
   0 -10   2    9.12    0.39
   1 -10   2   32.24    0.89
   1 -10   2   30.25    0.80
   2 -10   2    2.44    0.21
   2 -10   2    2.71    0.21
   3 -10   2    2.35    0.21
   3 -10   2    2.71    0.23
   4 -10   2   -0.05    0.10
   4 -10   2    0.02    0.11
   5 -10   2    0.49    0.14
   5 -10   2    0.60    0.14
   6 -10   2    1.65    0.22
   6 -10   2    1.55    0.22
   7 -10   2    7.50    0.42
 -10  -9   2    0.69    0.18
  -9  -9   2   -0.02    0.11
  -8  -9   2   20.51    0.71
  -7  -9   2    1.97    0.22
  -6  -9   2    0.49    0.14
  -5  -9   2    0.78    0.14
  -4  -9   2    1.41    0.18
  -3  -9   2   20.51    0.63
  -2  -9   2    5.97    0.30
  -1  -9   2    9.29    0.37
   0  -9   2   14.08    0.48
   0  -9   2   14.50    0.42
   1  -9   2    6.65    0.31
   1  -9   2    6.17    0.27
   2  -9   2   12.27    0.43
   2  -9   2   14.26    0.48
   3  -9   2   21.31    0.68
   3  -9   2   22.22    0.64
   4  -9   2    0.94    0.15
   4  -9   2    1.36    0.17
   5  -9   2    1.88    0.21
   5  -9   2    1.88    0.20
   6  -9   2   14.30    0.54
   6  -9   2   14.83    0.57
   7  -9   2    2.57    0.27
 -10  -8   2   -0.06    0.12
  -9  -8   2    0.10    0.12
  -8  -8   2    2.49    0.24
  -7  -8   2   22.94    0.73
  -6  -8   2    2.20    0.20
  -5  -8   2    0.13    0.10
  -4  -8   2   19.33    0.60
  -3  -8   2    0.88    0.13
  -2  -8   2   24.63    0.69
  -2  -8   2   24.84    0.60
  -1  -8   2   27.04    0.76
  -1  -8   2   28.47    0.68
   0  -8   2    1.76    0.14
   0  -8   2    2.23    0.17
   1  -8   2   44.39    1.09
   1  -8   2   41.35    1.02
   2  -8   2   46.32    1.09
   2  -8   2   43.47    1.13
   3  -8   2    0.05    0.08
   3  -8   2    0.00    0.08
   4  -8   2    0.64    0.13
   4  -8   2    0.83    0.14
   5  -8   2    0.08    0.09
   5  -8   2    0.11    0.11
   6  -8   2    0.03    0.09
   6  -8   2   -0.03    0.11
   7  -8   2    0.72    0.16
   7  -8   2    0.25    0.14
   8  -8   2    2.82    0.28
 -10  -7   2    0.06    0.12
  -9  -7   2    5.79    0.35
  -8  -7   2    2.12    0.23
  -7  -7   2   37.08    1.03
  -6  -7   2    3.31    0.23
  -5  -7   2    8.06    0.34
  -4  -7   2    5.94    0.28
  -3  -7   2    3.74    0.16
  -3  -7   2    3.92    0.22
  -2  -7   2    2.82    0.14
  -2  -7   2    2.63    0.19
  -1  -7   2   31.58    0.74
  -1  -7   2   31.08    0.81
   0  -7   2   58.54    1.34
   0  -7   2   60.95    1.41
   1  -7   2    1.73    0.16
   1  -7   2    1.39    0.13
   2  -7   2    3.62    0.21
   2  -7   2    3.71    0.20
   3  -7   2    6.35    0.29
   3  -7   2    6.71    0.28
   4  -7   2    1.05    0.14
   4  -7   2    1.37    0.16
   5  -7   2   72.20    1.75
   5  -7   2   77.12    1.81
   6  -7   2    0.05    0.11
   6  -7   2    0.11    0.10
   7  -7   2    2.26    0.23
   7  -7   2    2.18    0.24
   8  -7   2   10.42    0.47
 -11  -6   2    1.91    0.26
 -10  -6   2    1.04    0.19
  -9  -6   2    0.29    0.13
  -8  -6   2    6.30    0.34
  -7  -6   2    0.22    0.11
  -6  -6   2    0.07    0.09
  -5  -6   2    5.22    0.21
  -5  -6   2    5.40    0.26
  -4  -6   2   16.55    0.52
  -4  -6   2   17.11    0.44
  -3  -6   2   14.92    0.39
  -3  -6   2   14.57    0.45
  -2  -6   2   43.91    1.09
  -2  -6   2   46.73    1.01
  -1  -6   2    4.99    0.22
  -1  -6   2    4.93    0.18
   0  -6   2    7.81    0.28
   0  -6   2    7.64    0.25
   1  -6   2   43.18    1.03
   1  -6   2   41.93    0.99
   2  -6   2    1.14    0.12
   2  -6   2    1.02    0.11
   3  -6   2    1.88    0.16
   3  -6   2    1.97    0.16
   4  -6   2   56.97    1.39
   4  -6   2   57.94    1.37
   5  -6   2    5.71    0.29
   5  -6   2    6.00    0.30
   6  -6   2    0.01    0.09
   6  -6   2    0.05    0.11
   7  -6   2    0.58    0.15
   7  -6   2    0.61    0.14
   8  -6   2    6.35    0.36
   8  -6   2    6.86    0.37
   9  -6   2    8.55    0.44
 -11  -5   2   18.80    0.73
 -10  -5   2    1.33    0.21
  -9  -5   2    3.83    0.28
  -8  -5   2   12.12    0.49
  -7  -5   2   13.30    0.41
  -7  -5   2   13.72    0.50
  -6  -5   2    0.13    0.09
  -6  -5   2    0.23    0.08
  -5  -5   2    1.27    0.14
  -5  -5   2    1.38    0.12
  -4  -5   2   33.63    0.79
  -4  -5   2   34.04    0.87
  -3  -5   2    6.40    0.21
  -3  -5   2    6.82    0.26
  -2  -5   2   16.13    0.41
  -2  -5   2   16.89    0.47
  -1  -5   2   35.83    0.86
  -1  -5   2   35.26    0.80
   0  -5   2  180.57    3.83
   0  -5   2  182.92    3.92
   1  -5   2    8.21    0.28
   1  -5   2    8.06    0.26
   2  -5   2    6.97    0.26
   2  -5   2    6.89    0.25
   3  -5   2   31.07    0.76
   3  -5   2   29.02    0.77
   4  -5   2   14.22    0.45
   4  -5   2   13.88    0.44
   5  -5   2    4.72    0.25
   5  -5   2    4.44    0.25
   6  -5   2    0.00    0.08
   6  -5   2    0.07    0.10
   7  -5   2    2.73    0.22
   7  -5   2    2.95    0.23
   8  -5   2    0.16    0.11
   8  -5   2    0.05    0.11
   9  -5   2    2.51    0.26
 -11  -4   2    0.32    0.15
  -8  -4   2   23.66    0.65
  -7  -4   2   72.98    1.65
  -6  -4   2    3.44    0.22
  -6  -4   2    3.30    0.18
  -5  -4   2   12.84    0.36
  -5  -4   2   12.48    0.43
  -4  -4   2  113.91    2.54
  -4  -4   2  113.13    2.42
  -3  -4   2   15.82    0.40
  -3  -4   2   15.35    0.45
  -2  -4   2   89.76    1.92
  -2  -4   2   90.53    2.00
  -1  -4   2   11.16    0.30
  -1  -4   2   11.81    0.34
   0  -4   2   35.76    0.81
   0  -4   2   32.81    0.77
   1  -4   2   22.11    0.54
   1  -4   2   22.31    0.56
   2  -4   2   44.86    1.04
   2  -4   2   46.01    1.06
  -3   4  -2   56.81    1.19
   3  -4   2   54.91    1.31
   3  -4   2   59.37    1.31
   4  -4   2    0.47    0.09
   4  -4   2    0.40    0.09
   5  -4   2  156.27    3.49
   5  -4   2  158.96    3.43
   6  -4   2   63.11    1.51
   6  -4   2   63.34    1.55
   7  -4   2   11.93    0.46
   7  -4   2   10.75    0.42
   8  -4   2    0.70    0.15
   8  -4   2    0.52    0.14
   9  -4   2    5.36    0.33
  10  -4   2    1.29    0.22
  -9  -3   2   21.49    0.64
  -8  -3   2    1.97    0.18
  -7  -3   2    1.39    0.14
  -6  -3   2   17.29    0.48
  -5  -3   2    0.35    0.07
  -4  -3   2   14.92    0.39
  -3  -3   2   40.82    0.91
  -3  -3   2   40.91    0.98
  -2  -3   2    0.44    0.07
  -2  -3   2    0.37    0.05
  -1  -3   2   15.92    0.38
  -1  -3   2   15.73    0.41
   0  -3   2  294.53    6.39
   0  -3   2  301.57    6.25
  -1   3  -2   10.84    0.26
   1  -3   2   10.98    0.30
   1  -3   2   10.70    0.30
  -2   3  -2  158.50    3.37
   2  -3   2  160.77    3.48
   2  -3   2  167.24    3.44
  -3   3  -2  156.03    3.30
   3  -3   2  158.88    3.44
   3  -3   2  162.44    3.40
  -4   3  -2    0.47    0.05
   4  -3   2    0.41    0.07
   4  -3   2    0.30    0.08
   5  -3   2   27.73    0.74
   5  -3   2   28.41    0.75
   6  -3   2    2.63    0.20
   6  -3   2    2.44    0.20
   7  -3   2    0.09    0.10
   7  -3   2    0.06    0.09
   8  -3   2    3.52    0.26
   8  -3   2    3.05    0.25
   9  -3   2    8.04    0.41
   9  -3   2    8.51    0.40
  10  -3   2    2.06    0.25
 -10  -2   2    4.60    0.30
  -9  -2   2   33.12    0.90
  -8  -2   2    4.12    0.24
  -7  -2   2    8.62    0.33
  -6  -2   2    0.28    0.08
  -5  -2   2   10.67    0.32
  -4  -2   2   64.37    1.41
  -3  -2   2   45.80    1.01
  -2  -2   2   23.89    0.55
  -2  -2   2   23.46    0.58
  -1  -2   2  396.77    8.34
  -1  -2   2  391.27    8.46
   0   2  -2  429.35    9.07
   0  -2   2  441.39    9.36
   0  -2   2  438.85    9.16
  -1   2  -2  169.70    3.48
   1  -2   2  160.54    3.47
   1  -2   2  167.11    3.53
  -2   2  -2   45.20    0.96
   2  -2   2   43.23    1.01
   2  -2   2   47.48    1.02
  -3   2  -2    0.15    0.03
   3  -2   2    0.03    0.05
   3  -2   2    0.16    0.05
  -4   2  -2   40.75    0.90
   4  -2   2   42.93    1.00
   4  -2   2   41.96    0.99
  -5   2  -2   37.10    0.83
   5  -2   2   39.03    0.94
   5  -2   2   38.56    0.96
   6  -2   2   43.99    1.08
   6  -2   2   43.31    1.11
   7  -2   2   19.19    0.58
   7  -2   2   19.01    0.61
   8  -2   2    1.55    0.19
   8  -2   2    1.62    0.19
   9  -2   2    8.93    0.41
  10  -2   2    0.08    0.14
 -11  -1   2    1.63    0.23
 -10  -1   2    0.22    0.15
  -9  -1   2    1.79    0.20
  -8  -1   2    1.67    0.17
  -7  -1   2   29.19    0.77
  -6  -1   2   30.61    0.77
  -5  -1   2    3.63    0.18
  -4  -1   2   64.83    1.43
  -3  -1   2    8.74    0.25
  -2  -1   2    3.10    0.12
   1   1  -2   43.78    0.92
  -1  -1   2   42.25    0.93
   0   1  -2   63.83    1.35
   0  -1   2   65.52    1.38
   0  -1   2   64.53    1.39
  -1   1  -2   24.26    0.54
   1  -1   2   24.91    0.55
  -2   1  -2   30.52    0.67
   2  -1   2   31.70    0.71
   2  -1   2   30.54    0.70
  -3   1  -2   20.01    0.43
   3  -1   2   16.55    0.47
   3  -1   2   19.80    0.48
  -4   1  -2    2.65    0.11
   4  -1   2    2.73    0.15
  -5   1  -2    0.24    0.05
   5  -1   2    0.09    0.06
   5  -1   2    0.07    0.07
  -6   1  -2    7.81    0.24
   6  -1   2    7.75    0.30
   6  -1   2    7.70    0.32
   7  -1   2   25.40    0.73
   7  -1   2   24.61    0.70
   8  -1   2    8.17    0.36
   9  -1   2    0.11    0.14
 -10   1  -2   15.42    0.59
  10  -1   2   16.41    0.59
 -11   1  -2    1.33    0.22
 -11   0   2    8.66    0.45
 -10   0   2   17.81    0.63
  -9   0   2   -0.16    0.13
  -8   0   2    0.06    0.10
  -7   0   2    0.24    0.10
  -6   0   2   26.64    0.71
  -5   0   2   90.97    2.00
  -4   0   2    9.97    0.30
  -3   0   2  130.18    2.76
  -2   0   2    5.16    0.16
   1   0  -2   26.83    0.57
  -1   0   2   25.45    0.58
   0   0  -2  178.47    3.72
  -1   0  -2  183.47    3.80
  -2   0  -2  160.62    3.32
   2   0   2  155.65    3.42
   2   0   2  166.48    3.38
  -3   0  -2    3.13    0.11
   3   0   2    3.05    0.14
   3   0   2    2.99    0.13
   4   0   2  153.92    3.19
   4   0   2  145.01    3.23
   5   0   2   24.31    0.62
   5   0   2   23.71    0.64
   6   0   2    0.13    0.08
   7   0   2    0.76    0.13
   8   0   2    0.17    0.11
   9   0   2   19.28    0.63
 -10   0  -2    0.04    0.13
  10   0   2    0.09    0.14
 -11   0  -2    0.04    0.15
 -11   1   2    0.17    0.15
 -10   1   2    7.18    0.40
  -9   1   2    0.05    0.13
  -8   1   2    2.20    0.20
  -7   1   2   20.12    0.60
   6  -1  -2  170.43    3.88
  -6   1   2  179.70    3.78
   5  -1  -2    5.05    0.24
  -5   1   2    4.88    0.23
   4  -1  -2    4.47    0.21
  -4   1   2    4.74    0.19
  -3   1   2    3.47    0.15
   2  -1  -2    2.10    0.11
  -2   1   2    1.98    0.10
   1  -1  -2    1.08    0.07
   1  -1  -2    1.31    0.06
  -1   1   2    1.30    0.06
   0  -1  -2   32.09    0.69
   0  -1  -2   32.36    0.69
   0   1   2   32.12    0.69
  -1  -1  -2  123.73    2.61
   1   1   2  129.06    2.65
   2   1   2   12.28    0.30
   3   1   2  109.93    2.33
   4   1   2    0.64    0.08
   5   1   2   17.14    0.47
   6   1   2   68.35    1.55
   7   1   2    9.06    0.34
   8   1   2    3.59    0.23
  -9  -1  -2   27.29    0.80
   9   1   2   28.60    0.80
 -10  -1  -2    3.31    0.27
 -11  -1  -2    4.70    0.33
 -11   2   2    0.32    0.18
 -10   2   2    0.78    0.19
  -9   2   2    8.05    0.39
  -8   2   2    0.16    0.12
   7  -2  -2    2.16    0.20
  -7   2   2    2.09    0.19
   6  -2  -2   61.37    1.53
  -6   2   2   64.65    1.48
   5  -2  -2   94.50    2.18
  -5   2   2   96.60    2.12
   4  -2  -2    5.72    0.24
  -4   2   2    6.03    0.22
   3  -2  -2  206.15    4.48
  -3   2   2  211.08    4.39
   2  -2  -2    6.69    0.22
   2  -2  -2    6.65    0.17
  -2   2   2    6.83    0.20
   1  -2  -2   33.95    0.77
   1  -2  -2   32.78    0.73
  -1   2   2   36.01    0.76
   0  -2  -2  123.66    2.59
   0  -2  -2  123.67    2.68
   0   2   2  125.19    2.62
  -1  -2  -2  432.89    9.20
   1   2   2  431.67    9.62
  -2  -2  -2  186.38    3.99
   2   2   2  188.89    3.93
   3   2   2  508.42   10.64
   4   2   2   46.67    1.04
   5   2   2   69.55    1.54
   6   2   2   45.63    1.07
   7   2   2    1.10    0.13
   8   2   2   24.78    0.69
  -9  -2  -2    7.69    0.34
 -10  -2  -2    5.52    0.32
 -10   3   2    8.51    0.44
  -9   3   2   28.34    0.87
   8  -3  -2    0.84    0.17
  -8   3   2    0.63    0.15
   7  -3  -2   35.97    1.02
  -7   3   2   37.21    0.97
   6  -3  -2    2.92    0.21
  -6   3   2    3.21    0.21
   5  -3  -2   76.96    1.86
   5  -3  -2   81.34    1.80
  -5   3   2   80.85    1.81
   4  -3  -2   22.52    0.59
   4  -3  -2   22.79    0.62
  -4   3   2   23.08    0.60
   3  -3  -2    5.65    0.21
   3  -3  -2    5.42    0.22
   2  -3  -2    4.42    0.17
   2  -3  -2    4.38    0.11
   1  -3  -2    6.76    0.17
   1  -3  -2    6.54    0.20
  -1   3   2    6.70    0.19
   0  -3  -2   37.32    0.79
   0   3   2   36.88    0.80
  -1  -3  -2  180.24    3.86
  -2  -3  -2  330.97    7.18
   2   3   2  338.32    6.98
  -3  -3  -2    4.80    0.17
   3   3   2    4.35    0.14
  -4  -3  -2   98.99    2.17
   4   3   2   97.62    2.09
   5   3   2   48.53    1.09
   6   3   2   43.91    1.02
   7   3   2    3.06    0.19
  -8  -3  -2    6.81    0.31
  -9  -3  -2    3.97    0.25
 -10   4   2    6.81    0.40
   9  -4  -2    0.59    0.17
  -9   4   2    0.25    0.17
   8  -4  -2   11.86    0.51
  -8   4   2   12.05    0.48
   7  -4  -2    9.09    0.40
  -7   4   2    8.76    0.37
   6  -4  -2    0.70    0.13
   6  -4  -2    0.27    0.12
  -6   4   2    0.61    0.12
   5  -4  -2    9.64    0.35
   5  -4  -2    9.53    0.37
   4  -4  -2   19.16    0.53
   4  -4  -2   19.78    0.57
   3  -4  -2   20.26    0.53
   3  -4  -2   19.92    0.55
   2  -4  -2  183.36    3.95
   2  -4  -2  192.89    3.87
   2  -4  -2  186.65    4.04
   1  -4  -2   17.58    0.47
   1  -4  -2   18.37    0.40
   1  -4  -2   19.07    0.44
   0  -4  -2   77.65    1.62
   0  -4  -2   76.18    1.67
   0   4   2   75.44    1.61
  -1  -4  -2   20.38    0.49
  -2  -4  -2  155.65    3.33
  -3  -4  -2    0.27    0.06
   3   4   2    0.23    0.03
  -4  -4  -2    9.88    0.31
   4   4   2    9.79    0.26
  -5  -4  -2    0.02    0.05
  -5  -4  -2    0.11    0.06
   5   4   2    0.05    0.05
  -6  -4  -2    9.06    0.34
  -6  -4  -2    8.31    0.28
  -7  -4  -2    8.21    0.29
  -8  -4  -2   24.56    0.67
 -11  -4  -2    8.84    0.45
  10  -5  -2    5.99    0.40
   9  -5  -2    1.71    0.24
  -9   5   2    1.53    0.23
   8  -5  -2    1.19    0.20
  -8   5   2    1.35    0.21
   7  -5  -2    0.14    0.10
  -7   5   2    0.06    0.11
   6  -5  -2    6.03    0.31
   6  -5  -2    5.31    0.28
  -6   5   2    6.15    0.30
   5  -5  -2    6.84    0.32
   5  -5  -2    6.61    0.30
   4  -5  -2    4.33    0.22
   4  -5  -2    4.31    0.22
   3  -5  -2    0.55    0.09
   3  -5  -2    0.74    0.09
   2  -5  -2   78.60    1.70
   2  -5  -2   76.00    1.74
   1  -5  -2  187.35    3.87
   1  -5  -2  188.01    3.94
   0  -5  -2   27.96    0.60
   0  -5  -2   25.39    0.65
  -1  -5  -2    0.68    0.08
   1   5   2    0.51    0.04
  -2  -5  -2    5.22    0.20
  -3  -5  -2   23.72    0.60
  -4  -5  -2   19.65    0.45
  -4  -5  -2   20.41    0.54
  -5  -5  -2    0.56    0.09
  -5  -5  -2    0.57    0.06
  -6  -5  -2   33.09    0.77
  -6  -5  -2   32.44    0.86
  -7  -5  -2    9.91    0.38
  -8  -5  -2   27.86    0.81
  -9  -5  -2    0.04    0.09
 -10  -5  -2    7.03    0.38
 -11  -5  -2    6.16    0.38
  10  -6  -2    0.01    0.13
   9  -6  -2   -0.18    0.11
  -9   6   2   -0.06    0.14
   8  -6  -2   26.27    0.85
  -8   6   2   24.22    0.79
   7  -6  -2   19.89    0.68
  -7   6   2   19.07    0.64
   6  -6  -2    2.39    0.21
   6  -6  -2    2.12    0.20
  -6   6   2    2.85    0.22
   5  -6  -2   17.58    0.56
   5  -6  -2   16.19    0.52
   4  -6  -2   75.77    1.78
   4  -6  -2   74.83    1.72
   3  -6  -2    3.25    0.18
   3  -6  -2    3.10    0.19
   2  -6  -2   15.35    0.46
   2  -6  -2   16.85    0.44
   2  -6  -2   15.09    0.34
   1  -6  -2    5.57    0.23
   1  -6  -2    5.41    0.16
   1  -6  -2    5.23    0.20
   0  -6  -2    7.83    0.22
   0  -6  -2    8.29    0.28
  -1  -6  -2   33.79    0.73
  -3  -6  -2   54.50    1.27
  -4  -6  -2    7.52    0.19
  -4  -6  -2    7.56    0.28
  -5  -6  -2    0.81    0.11
  -6  -6  -2   11.02    0.39
  -7  -6  -2   21.73    0.65
  -8  -6  -2    4.13    0.26
  -9  -6  -2    0.48    0.13
 -10  -6  -2    3.46    0.28
 -11  -6  -2    0.86    0.17
   9  -7  -2    0.32    0.16
  -9   7   2    0.66    0.19
   8  -7  -2    4.62    0.33
  -8   7   2    5.13    0.34
   7  -7  -2    0.89    0.17
   7  -7  -2    0.76    0.17
  -7   7   2    0.29    0.18
   6  -7  -2    0.40    0.13
   6  -7  -2    0.47    0.14
  -6   7   2    0.37    0.12
   5  -7  -2    0.75    0.13
   5  -7  -2    1.12    0.16
   4  -7  -2    9.36    0.37
   4  -7  -2    9.54    0.36
   3  -7  -2   62.40    1.40
   3  -7  -2   58.73    1.45
   2  -7  -2   20.57    0.54
   2  -7  -2   20.37    0.59
   1  -7  -2  216.22    4.46
   1  -7  -2  219.98    4.57
   1  -7  -2  215.02    4.69
   0  -7  -2   22.26    0.54
   0  -7  -2   23.29    0.61
  -1  -7  -2   53.39    1.26
  -1  -7  -2   54.72    1.16
  -2  -7  -2   39.06    0.95
  -3  -7  -2   16.88    0.49
  -4  -7  -2   15.48    0.47
  -5  -7  -2    0.49    0.10
  -6  -7  -2    5.97    0.28
  -7  -7  -2   51.08    1.29
  -8  -7  -2   24.73    0.75
  -9  -7  -2    2.47    0.22
 -10  -7  -2    9.73    0.45
 -11  -7  -2    0.46    0.16
   9  -8  -2    0.85    0.20
   8  -8  -2    9.72    0.50
  -8   8   2   10.72    0.49
   7  -8  -2    4.32    0.31
  -7   8   2    3.96    0.30
   6  -8  -2    3.71    0.26
   6  -8  -2    3.51    0.26
  -6   8   2    2.96    0.26
   5  -8  -2   13.11    0.46
   5  -8  -2   13.19    0.50
   4  -8  -2    2.15    0.20
   4  -8  -2    2.11    0.19
   3  -8  -2   35.72    0.95
   3  -8  -2   36.32    0.90
   2  -8  -2   19.16    0.53
   2  -8  -2   19.19    0.58
   1  -8  -2    1.00    0.12
   1  -8  -2    1.06    0.11
   0  -8  -2    8.58    0.32
   0  -8  -2    8.34    0.26
  -1  -8  -2    0.32    0.09
  -1  -8  -2    0.17    0.05
  -2  -8  -2    9.35    0.33
  -3  -8  -2   11.45    0.39
  -4  -8  -2   35.34    0.91
  -5  -8  -2    3.98    0.23
  -6  -8  -2   73.44    1.75
  -7  -8  -2    1.68    0.18
  -8  -8  -2    4.94    0.30
  -9  -8  -2    0.08    0.11
 -10  -8  -2    0.53    0.15
 -11  -8  -2    0.41    0.17
   8  -9  -2    0.03    0.12
  -8   9   2    0.15    0.17
   7  -9  -2    9.33    0.47
  -7   9   2   10.74    0.47
   6  -9  -2    7.05    0.38
  -6   9   2    6.00    0.37
   5  -9  -2    0.04    0.10
   5  -9  -2   -0.04    0.11
   4  -9  -2    8.96    0.37
   4  -9  -2    9.36    0.40
   3  -9  -2   29.15    0.82
   3  -9  -2   27.88    0.76
   2  -9  -2   18.24    0.58
   2  -9  -2   18.57    0.52
   1  -9  -2    3.89    0.23
   1  -9  -2    3.95    0.19
   0  -9  -2   12.88    0.35
   0  -9  -2   12.06    0.42
  -1  -9  -2    1.42    0.15
  -2  -9  -2   79.13    1.84
  -3  -9  -2    6.62    0.29
  -4  -9  -2    0.24    0.10
  -5  -9  -2    5.27    0.28
  -6  -9  -2   12.99    0.47
  -7  -9  -2   12.60    0.47
  -8  -9  -2    0.70    0.15
  -9  -9  -2    2.55    0.24
 -10  -9  -2    0.10    0.13
 -11  -9  -2    2.11    0.27
   7 -10  -2    8.99    0.47
  -7  10   2   10.31    0.47
   6 -10  -2    0.37    0.15
   6 -10  -2    0.22    0.13
  -6  10   2    0.17    0.15
   5 -10  -2    3.19    0.25
   5 -10  -2    3.27    0.26
   4 -10  -2    0.63    0.14
   4 -10  -2    0.72    0.15
   3 -10  -2    4.94    0.27
   3 -10  -2    5.03    0.30
   2 -10  -2    0.16    0.10
   2 -10  -2    0.41    0.12
   1 -10  -2    0.30    0.09
   1 -10  -2    0.19    0.10
   0 -10  -2    1.21    0.15
  -1 -10  -2   11.47    0.42
  -2 -10  -2    5.93    0.29
  -3 -10  -2   25.71    0.73
  -4 -10  -2    2.65    0.21
  -5 -10  -2    1.61    0.18
  -6 -10  -2   11.73    0.45
  -7 -10  -2    1.11    0.17
  -8 -10  -2   -0.14    0.10
  -9 -10  -2    0.10    0.12
 -10 -10  -2    0.09    0.13
   7 -11  -2    5.32    0.38
  -7  11   2    5.35    0.37
   6 -11  -2    0.13    0.12
   6 -11  -2    0.26    0.16
  -6  11   2    0.19    0.14
   5 -11  -2    0.92    0.18
   5 -11  -2    0.96    0.18
   4 -11  -2    0.08    0.11
   4 -11  -2    0.08    0.11
   3 -11  -2    6.87    0.32
   3 -11  -2    7.06    0.36
   2 -11  -2    8.29    0.38
   1 -11  -2    8.44    0.37
   0 -11  -2   37.30    1.01
  -1 -11  -2    0.96    0.15
  -2 -11  -2   10.74    0.42
  -3 -11  -2    5.13    0.29
  -4 -11  -2   10.58    0.42
  -5 -11  -2    7.83    0.37
  -6 -11  -2   -0.01    0.10
  -7 -11  -2   15.31    0.57
  -8 -11  -2    0.52    0.16
  -9 -11  -2    0.64    0.17
 -10 -11  -2    6.32    0.39
   6 -12  -2    0.15    0.14
  -6  12   2    0.07    0.16
   5 -12  -2    2.00    0.23
   5 -12  -2    2.29    0.27
  -5  12   2    1.90    0.23
   4 -12  -2    3.15    0.28
   3 -12  -2   11.95    0.51
   2 -12  -2   13.24    0.53
   1 -12  -2    4.85    0.30
   0 -12  -2    0.79    0.15
  -1 -12  -2    1.15    0.17
  -2 -12  -2    0.36    0.13
  -3 -12  -2   27.70    0.82
  -4 -12  -2    0.12    0.11
  -5 -12  -2    6.78    0.36
  -6 -12  -2    0.23    0.14
  -7 -12  -2    3.35    0.27
  -8 -12  -2    5.27    0.35
  -9 -12  -2   -0.01    0.14
   5 -13  -2    0.11    0.15
   4 -13  -2    3.64    0.30
   3 -13  -2    0.66    0.17
   2 -13  -2    1.69    0.23
   1 -13  -2    1.58    0.21
   0 -13  -2    8.82    0.41
  -1 -13  -2    5.60    0.33
  -2 -13  -2   23.06    0.74
  -3 -13  -2    8.44    0.40
  -4 -13  -2    0.47    0.15
  -5 -13  -2   16.41    0.60
  -6 -13  -2    6.80    0.38
  -7 -13  -2   -0.03    0.14
  -8 -13  -2    2.59    0.28
  -9 -13  -2    4.97    0.37
   3 -14  -2   11.16    0.52
   2 -14  -2    2.58    0.28
   1 -14  -2    0.41    0.16
   0 -14  -2    5.69    0.36
  -1 -14  -2    8.24    0.41
  -2 -14  -2    2.41    0.26
  -3 -14  -2    0.40    0.15
  -4 -14  -2    0.14    0.13
  -5 -14  -2    3.76    0.30
  -6 -14  -2    2.43    0.26
  -7 -14  -2    6.71    0.41
  -8 -14  -2   -0.02    0.15
   2 -15  -2    0.27    0.15
   1 -15  -2    0.22    0.15
   0 -15  -2    0.86    0.19
  -1 -15  -2    3.76    0.30
  -2 -15  -2    0.83    0.19
  -3 -15  -2    0.04    0.13
  -4 -15  -2    3.98    0.31
  -5 -15  -2    2.08    0.26
  -6 -15  -2    0.36    0.17
  -1 -16  -2    1.80    0.26
  -2 -16  -2    2.16    0.27
  -3 -16  -2    1.22    0.22
  -4 -16  -2    1.68    0.25
  -2 -15   3   -0.02    0.14
  -1 -15   3    0.61    0.19
  -5 -14   3    3.96    0.32
  -4 -14   3    0.98    0.20
  -3 -14   3    0.13    0.14
  -2 -14   3    0.19    0.16
  -1 -14   3    3.02    0.31
   0 -14   3    1.07    0.21
   1 -14   3    0.79    0.19
   2 -14   3    5.34    0.38
  -6 -13   3    0.06    0.14
  -5 -13   3    0.20    0.15
  -4 -13   3    0.72    0.19
  -3 -13   3    1.02    0.20
  -2 -13   3    2.06    0.24
  -1 -13   3    4.22    0.32
   0 -13   3    0.17    0.14
   1 -13   3    0.47    0.16
   2 -13   3    0.36    0.15
   3 -13   3    0.16    0.13
  -8 -12   3    1.44    0.24
  -7 -12   3    0.36    0.16
  -6 -12   3    8.59    0.44
  -5 -12   3    1.77    0.23
  -4 -12   3    0.74    0.18
  -3 -12   3    1.40    0.20
  -2 -12   3    4.44    0.31
  -1 -12   3    0.07    0.12
   0 -12   3   11.44    0.48
   1 -12   3    3.37    0.28
   2 -12   3    2.60    0.25
   3 -12   3    0.90    0.18
   4 -12   3    0.11    0.13
  -8 -11   3    1.45    0.22
  -7 -11   3    1.82    0.24
  -6 -11   3   12.26    0.52
  -5 -11   3    0.41    0.14
  -4 -11   3    1.39    0.19
  -3 -11   3    4.09    0.28
  -2 -11   3    0.79    0.16
  -1 -11   3    5.57    0.32
   0 -11   3    7.26    0.37
   1 -11   3   12.55    0.50
   2 -11   3    2.01    0.22
   3 -11   3    2.56    0.24
   3 -11   3    2.72    0.24
   4 -11   3    0.05    0.13
   4 -11   3   -0.06    0.10
   5 -11   3    3.11    0.26
   6 -11   3    2.61    0.28
  -9 -10   3    1.09    0.20
  -8 -10   3    2.03    0.24
  -7 -10   3    5.65    0.34
  -6 -10   3    0.94    0.18
  -5 -10   3    0.99    0.17
  -4 -10   3   16.51    0.58
  -3 -10   3   12.37    0.47
  -2 -10   3    0.06    0.11
  -1 -10   3   22.83    0.70
   0 -10   3    0.35    0.13
   1 -10   3   41.93    1.04
   1 -10   3   40.49    1.10
   2 -10   3    1.32    0.16
   2 -10   3    1.35    0.18
   3 -10   3    3.78    0.26
   3 -10   3    3.61    0.25
   4 -10   3    4.80    0.29
   4 -10   3    4.96    0.31
   5 -10   3    0.01    0.12
   5 -10   3    0.13    0.12
   6 -10   3    0.77    0.17
  -9  -9   3    0.41    0.15
  -8  -9   3    0.90    0.18
  -7  -9   3   18.60    0.65
  -6  -9   3    8.76    0.40
  -5  -9   3    0.08    0.11
  -4  -9   3    1.90    0.20
  -3  -9   3    3.78    0.25
  -2  -9   3    5.26    0.29
  -1  -9   3    5.17    0.28
   0  -9   3    0.41    0.10
   0  -9   3    0.36    0.12
   1  -9   3   14.73    0.50
   1  -9   3   15.18    0.47
   2  -9   3   36.87    1.00
   2  -9   3   37.38    0.95
   3  -9   3    2.25    0.21
   3  -9   3    1.99    0.19
   4  -9   3    1.19    0.17
   4  -9   3    1.29    0.17
   5  -9   3   -0.03    0.11
   5  -9   3    0.05    0.10
   6  -9   3    0.83    0.18
   7  -9   3    3.60    0.30
 -10  -8   3    1.07    0.21
  -9  -8   3    0.44    0.15
  -8  -8   3   18.77    0.67
  -7  -8   3   11.44    0.47
  -6  -8   3   10.47    0.43
  -5  -8   3    4.87    0.28
  -4  -8   3   17.46    0.56
  -3  -8   3    2.55    0.21
  -2  -8   3   29.49    0.80
  -2  -8   3   29.45    0.72
  -1  -8   3    1.61    0.17
  -1  -8   3    1.38    0.12
   0  -8   3    3.25    0.18
   0  -8   3    3.17    0.22
   1  -8   3    1.96    0.16
   1  -8   3    2.08    0.19
   2  -8   3    5.79    0.28
   2  -8   3    5.06    0.26
   3  -8   3    0.35    0.11
   3  -8   3    0.49    0.12
   4  -8   3    2.48    0.21
   4  -8   3    2.31    0.20
   5  -8   3    7.21    0.35
   5  -8   3    7.00    0.34
   6  -8   3    7.59    0.37
   7  -8   3    4.36    0.31
   8  -8   3    2.53    0.28
 -10  -7   3    0.10    0.13
  -9  -7   3    1.46    0.21
  -8  -7   3    0.43    0.14
  -7  -7   3    0.81    0.15
  -6  -7   3    4.32    0.26
  -5  -7   3    8.47    0.36
  -4  -7   3    0.03    0.08
  -3  -7   3   22.76    0.56
  -3  -7   3   21.81    0.64
  -2  -7   3  103.88    2.17
  -2  -7   3   96.54    2.27
  -1  -7   3    4.99    0.24
  -1  -7   3    4.57    0.20
   0  -7   3    9.63    0.35
   0  -7   3    9.94    0.32
   1  -7   3   47.85    1.19
   1  -7   3   50.10    1.15
   2  -7   3    3.47    0.19
   2  -7   3    3.41    0.20
   3  -7   3    7.50    0.32
   3  -7   3    8.08    0.32
   4  -7   3    0.39    0.11
   4  -7   3    0.38    0.12
   5  -7   3    1.21    0.17
   5  -7   3    1.43    0.18
   6  -7   3    0.01    0.10
   6  -7   3    0.01    0.09
   7  -7   3    3.21    0.27
   8  -7   3    1.46    0.21
 -10  -6   3    1.17    0.20
  -9  -6   3    1.72    0.22
  -8  -6   3    0.83    0.16
  -7  -6   3    0.41    0.12
  -6  -6   3    4.46    0.27
  -5  -6   3   20.01    0.62
  -5  -6   3   21.20    0.55
  -4  -6   3   45.84    1.04
  -4  -6   3   44.38    1.13
  -3  -6   3    4.04    0.21
  -3  -6   3    4.23    0.18
  -2  -6   3   56.53    1.33
  -2  -6   3   55.84    1.25
  -1  -6   3    0.98    0.12
  -1  -6   3    1.09    0.10
   0  -6   3   33.34    0.79
   0  -6   3   32.93    0.83
   1  -6   3    9.76    0.31
   1  -6   3    8.80    0.31
   2  -6   3   22.26    0.59
   2  -6   3   21.74    0.60
   3  -6   3   24.88    0.67
   3  -6   3   25.26    0.69
   4  -6   3    4.94    0.25
   4  -6   3    4.28    0.24
   5  -6   3   73.31    1.72
   5  -6   3   69.44    1.68
   6  -6   3    5.80    0.32
   6  -6   3    6.01    0.31
   7  -6   3    9.01    0.40
   8  -6   3    0.63    0.16
   9  -6   3    0.43    0.17
 -11  -5   3    0.13    0.13
 -10  -5   3    0.85    0.18
  -9  -5   3    0.32    0.14
  -8  -5   3    7.20    0.37
  -7  -5   3   45.96    1.23
  -7  -5   3   47.47    1.12
  -6  -5   3   13.42    0.48
  -6  -5   3   13.64    0.41
  -5  -5   3    2.15    0.15
  -5  -5   3    2.38    0.19
  -4  -5   3  166.42    3.69
  -4  -5   3  169.07    3.56
  -3  -5   3   25.10    0.67
  -3  -5   3   25.37    0.62
  -2  -5   3    8.66    0.27
  -2  -5   3    8.68    0.30
  -1  -5   3   44.55    1.05
  -1  -5   3   44.49    1.01
   0  -5   3    6.09    0.21
   0  -5   3    6.02    0.23
   1  -5   3    0.68    0.09
   1  -5   3    0.55    0.08
   2  -5   3    4.84    0.20
   2  -5   3    4.56    0.21
   3  -5   3    7.12    0.28
   3  -5   3    7.03    0.27
   4  -5   3    0.31    0.09
   4  -5   3    0.21    0.08
   5  -5   3   61.74    1.49
   5  -5   3   63.66    1.51
   6  -5   3   22.74    0.69
   7  -5   3    0.63    0.14
   7  -5   3    0.59    0.13
   8  -5   3    0.24    0.12
   9  -5   3    0.86    0.19
 -11  -4   3    6.81    0.43
 -10  -4   3   25.06    0.85
  -8  -4   3   39.95    1.00
  -7  -4   3    0.22    0.10
  -7  -4   3    0.25    0.10
  -6  -4   3   36.70    0.87
  -6  -4   3   34.73    0.96
  -5  -4   3   10.15    0.37
  -5  -4   3   10.16    0.32
  -4  -4   3    1.01    0.12
  -4  -4   3    1.10    0.10
  -3  -4   3   25.79    0.69
  -3  -4   3   27.04    0.64
  -2  -4   3   25.49    0.65
  -2  -4   3   25.31    0.61
  -1  -4   3   55.63    1.24
  -1  -4   3   57.09    1.28
   0  -4   3   40.45    0.92
   0  -4   3   40.22    0.94
  -1   4  -3   29.24    0.67
   1  -4   3   29.76    0.71
   1  -4   3   30.49    0.72
  -2   4  -3   38.62    0.85
   2  -4   3   38.03    0.92
   2  -4   3   39.78    0.91
  -3   4  -3   18.88    0.44
   3  -4   3   18.75    0.51
   3  -4   3   18.70    0.51
   4  -4   3    2.75    0.18
   4  -4   3    2.76    0.17
   5  -4   3   22.09    0.64
   5  -4   3   23.43    0.65
   6  -4   3   23.56    0.69
   6  -4   3   23.85    0.70
   7  -4   3    2.18    0.20
   7  -4   3    2.25    0.21
   8  -4   3    8.22    0.38
   9  -4   3    0.40    0.15
  10  -4   3    6.68    0.40
  -9  -3   3   18.98    0.60
  -8  -3   3    5.12    0.26
  -7  -3   3    6.77    0.28
  -6  -3   3    0.94    0.11
  -5  -3   3   21.80    0.56
  -4  -3   3  125.06    2.67
  -3  -3   3  202.89    4.21
  -3  -3   3  196.98    4.31
  -2  -3   3   16.63    0.41
  -2  -3   3   15.23    0.43
  -1  -3   3  427.43    9.09
  -1  -3   3  427.99    9.22
   0   3  -3    1.14    0.08
   0  -3   3    1.22    0.09
   0  -3   3    1.16    0.09
  -1   3  -3   66.28    1.40
   1  -3   3   66.57    1.44
   1  -3   3   64.91    1.45
  -2   3  -3   22.16    0.53
   2  -3   3   25.06    0.58
   2  -3   3   22.32    0.57
  -3   3  -3    0.30    0.05
   3  -3   3    0.35    0.07
   3  -3   3    0.26    0.07
  -4   3  -3    0.28    0.05
   4  -3   3    0.21    0.07
   4  -3   3    0.17    0.07
   5  -3   3   15.08    0.47
   6  -3   3    0.23    0.09
   6  -3   3    0.29    0.11
   7  -3   3    6.03    0.31
   7  -3   3    6.46    0.31
   8  -3   3   10.61    0.44
   8  -3   3   10.34    0.42
   9  -3   3    0.09    0.14
  10  -3   3    3.64    0.30
 -10  -2   3    1.05    0.18
  -9  -2   3    1.31    0.18
  -8  -2   3   33.01    0.87
  -7  -2   3    2.29    0.17
  -6  -2   3   13.47    0.41
  -5  -2   3    0.06    0.06
  -4  -2   3   25.05    0.61
  -3  -2   3   81.46    1.76
  -2  -2   3   87.78    1.91
  -2  -2   3   85.34    1.86
   1   2  -3    1.89    0.10
  -1  -2   3    1.78    0.10
  -1  -2   3    1.68    0.10
   0   2  -3   -0.14    0.05
   0  -2   3   -0.20    0.05
   0  -2   3   -0.21    0.05
  -1   2  -3   19.48    0.45
   1  -2   3   19.59    0.46
   1  -2   3   18.84    0.47
  -2   2  -3    9.43    0.26
   2  -2   3   10.01    0.27
  -3   2  -3   12.29    0.31
   3  -2   3   12.00    0.35
   3  -2   3   11.97    0.34
  -4   2  -3    6.95    0.21
   4  -2   3    7.22    0.26
   4  -2   3    6.98    0.25
  -5   2  -3    0.05    0.04
   5  -2   3    0.11    0.06
   5  -2   3    0.12    0.07
   6  -2   3    5.84    0.28
   6  -2   3    6.28    0.28
   7  -2   3    6.61    0.31
   7  -2   3    6.39    0.31
   8  -2   3   10.82    0.43
   8  -2   3   11.06    0.44
   9  -2   3    1.67    0.21
  10  -2   3   11.41    0.50
 -11  -1   3    3.88    0.30
 -10  -1   3    3.67    0.28
  -9  -1   3    2.92    0.25
  -8  -1   3    5.18    0.27
  -7  -1   3    5.58    0.27
  -6  -1   3    0.04    0.08
  -5  -1   3   15.12    0.43
  -4  -1   3    5.96    0.22
  -3  -1   3    0.05    0.05
  -2  -1   3   58.48    1.27
   1   1  -3   72.67    1.50
  -1  -1   3   68.50    1.52
   0   1  -3  655.00   13.19
   0  -1   3  664.81   13.49
   0  -1   3  588.79   13.39
  -1   1  -3  111.83    2.34
   1  -1   3  113.84    2.37
   1  -1   3  109.94    2.40
  -2   1  -3   25.14    0.57
   2  -1   3   25.34    0.58
  -3   1  -3  111.41    2.40
   3  -1   3  114.53    2.49
   3  -1   3  119.97    2.48
  -4   1  -3  111.72    2.35
   4  -1   3  113.91    2.44
   4  -1   3  111.13    2.46
  -5   1  -3    9.16    0.26
   5  -1   3    9.39    0.32
   6  -1   3    2.55    0.18
   6  -1   3    2.51    0.18
   7  -1   3    0.08    0.09
   7  -1   3    0.08    0.08
   8  -1   3    5.67    0.30
   9  -1   3   29.89    0.87
  10  -1   3    0.99    0.18
 -11   1  -3    0.10    0.15
  11  -1   3    0.09    0.14
 -11   0   3    0.18    0.16
 -10   0   3    9.00    0.42
  -9   0   3    4.07    0.29
  -8   0   3    3.72    0.25
  -7   0   3   25.30    0.71
  -6   0   3  119.19    2.62
  -5   0   3    1.38    0.13
  -4   0   3   13.62    0.38
  -3   0   3   42.59    0.96
   2   0  -3   61.45    1.30
  -2   0   3   60.57    1.32
   1   0  -3   29.70    0.65
  -1   0   3   28.75    0.66
   0   0  -3   64.02    1.33
   0   0   3   61.27    1.34
  -1   0  -3   60.70    1.26
   1   0   3   57.62    1.27
  -2   0  -3    0.10    0.04
   2   0   3    0.04    0.04
   2   0   3    0.08    0.03
  -3   0  -3  142.93    2.96
   3   0   3  146.33    3.03
   3   0   3  139.31    3.06
  -4   0  -3   14.14    0.37
   4   0   3   15.64    0.41
   4   0   3   14.46    0.41
  -5   0  -3   22.43    0.53
   5   0   3   21.25    0.57
   5   0   3   20.99    0.57
  -6   0  -3    4.76    0.19
   6   0   3    4.55    0.22
   7   0   3    2.28    0.19
   8   0   3   12.06    0.44
   9   0   3   47.60    1.23
  10   0   3   15.32    0.57
 -11   0  -3   12.89    0.54
  11   0   3   12.48    0.52
 -11   1   3    0.42    0.19
 -10   1   3   13.35    0.55
  -9   1   3   -0.09    0.13
  -8   1   3    2.21    0.21
  -7   1   3   -0.11    0.09
  -6   1   3  137.12    3.00
   5  -1  -3   64.80    1.53
  -5   1   3   64.06    1.47
   4  -1  -3    0.03    0.05
  -4   1   3    0.07    0.05
   3  -1  -3  103.43    2.30
  -3   1   3  105.40    2.24
   2  -1  -3    0.86    0.08
   2  -1  -3    0.86    0.06
  -2   1   3    0.71    0.07
   1  -1  -3   41.26    0.91
   1  -1  -3   42.39    0.94
  -1   1   3   42.18    0.92
   0  -1  -3   61.46    1.31
   0  -1  -3   61.72    1.30
   0   1   3   61.31    1.32
  -1  -1  -3  181.85    3.82
   1   1   3  189.13    3.94
  -2  -1  -3    7.90    0.22
   2   1   3    8.32    0.22
  -3  -1  -3    3.21    0.13
   3   1   3    2.88    0.13
  -4  -1  -3  270.87    5.59
   4   1   3  270.89    5.68
   5   1   3    0.03    0.06
   6   1   3    3.43    0.19
   7   1   3   38.63    0.97
   8   1   3   42.93    1.09
   9   1   3    0.74    0.15
  10   1   3    0.26    0.14
 -11  -1  -3    0.03    0.14
 -10   2   3    1.30    0.22
  -9   2   3    3.88    0.30
  -8   2   3    0.32    0.13
   7  -2  -3    8.56    0.39
  -7   2   3    9.12    0.37
   6  -2  -3    0.81    0.14
  -6   2   3    0.88    0.13
   5  -2  -3  173.15    3.89
  -5   2   3  180.53    3.80
   4  -2  -3    1.89    0.14
  -4   2   3    1.17    0.11
   3  -2  -3   74.98    1.69
  -3   2   3   74.87    1.64
   2  -2  -3   65.67    1.47
   2  -2  -3   67.55    1.39
  -2   2   3   64.32    1.43
   1  -2  -3    8.17    0.22
  -1   2   3    8.13    0.22
   0  -2  -3    1.47    0.08
   0  -2  -3    1.59    0.07
   0   2   3    1.54    0.08
  -1  -2  -3   75.57    1.60
  -1  -2  -3   76.98    1.63
   1   2   3   76.90    1.62
  -2  -2  -3   86.71    1.83
  -2  -2  -3   86.99    1.86
   2   2   3   87.97    1.84
   3   2   3  143.66    3.02
   4   2   3  133.96    2.85
   5   2   3   14.47    0.40
   6   2   3    7.59    0.28
   7   2   3    1.25    0.13
   8   2   3   -0.03    0.09
   9   2   3    4.59    0.28
 -10  -2  -3   -0.07    0.11
  10   2   3   -0.05    0.12
 -10   3   3    3.75    0.31
  -9   3   3   10.73    0.48
   8  -3  -3    1.74    0.22
  -8   3   3    1.40    0.18
   7  -3  -3    7.18    0.35
  -7   3   3    7.10    0.33
   6  -3  -3    2.28    0.19
  -6   3   3    2.56    0.19
   5  -3  -3    1.18    0.14
  -5   3   3    1.17    0.15
   4  -3  -3   61.70    1.46
  -4   3   3   62.19    1.41
   3  -3  -3   18.73    0.51
  -3   3   3   18.47    0.48
   2  -3  -3   16.60    0.44
   2  -3  -3   16.71    0.38
  -2   3   3   16.01    0.42
   1  -3  -3  233.56    5.12
   1  -3  -3  245.88    5.31
  -1   3   3  254.09    5.10
   0  -3  -3  169.10    3.55
   0  -3  -3  171.27    3.62
   0   3   3  171.01    3.55
  -1  -3  -3   68.66    1.49
  -1  -3  -3   68.87    1.45
   1   3   3   69.01    1.45
  -2  -3  -3  984.79   23.28
   2   3   3 1000.00   21.87
  -3  -3  -3    0.99    0.08
   3   3   3    0.91    0.07
  -4  -3  -3   18.20    0.48
   4   3   3   18.63    0.45
   5   3   3   24.01    0.59
   6   3   3   13.74    0.40
   7   3   3    0.92    0.12
   8   3   3   10.39    0.38
  -9  -3  -3    1.05    0.15
   9   3   3    1.12    0.16
 -10   4   3    0.17    0.18
   9  -4  -3    1.38    0.22
  -9   4   3    1.54    0.23
   8  -4  -3    1.72    0.23
  -8   4   3    1.75    0.22
   7  -4  -3    2.45    0.22
  -7   4   3    2.15    0.21
   6  -4  -3    0.01    0.08
  -6   4   3    0.11    0.09
   5  -4  -3  111.05    2.51
  -5   4   3  108.30    2.43
   4  -4  -3    5.70    0.25
  -4   4   3    5.68    0.24
  -3   4   3   10.46    0.32
   2  -4  -3   87.10    1.83
   2  -4  -3   88.97    1.95
  -2   4   3   87.29    1.90
   1  -4  -3    2.65    0.13
   1  -4  -3    2.81    0.10
  -1   4   3    2.64    0.11
   0  -4  -3   52.57    1.10
   0  -4  -3   51.36    1.16
   0   4   3   51.63    1.11
  -1  -4  -3   47.17    1.06
   1   4   3   47.51    1.00
  -2  -4  -3   64.54    1.44
   2   4   3   66.28    1.37
  -3  -4  -3    0.30    0.06
   3   4   3    0.30    0.04
  -4  -4  -3   57.46    1.30
   4   4   3   56.50    1.23
  -5  -4  -3    0.60    0.09
   5   4   3    0.64    0.07
  -6  -4  -3   30.55    0.81
   6   4   3   31.74    0.75
  -7  -4  -3    0.01    0.08
   7   4   3   -0.09    0.07
  -8  -4  -3   17.16    0.52
   8   4   3   17.65    0.52
 -10  -4  -3    5.63    0.33
  10  -5  -3    1.31    0.24
   9  -5  -3    0.00    0.11
  -9   5   3    0.20    0.16
   8  -5  -3   15.05    0.60
  -8   5   3   15.13    0.56
   7  -5  -3   21.33    0.72
  -7   5   3   21.93    0.68
   6  -5  -3   14.77    0.52
  -6   5   3   14.24    0.49
   5  -5  -3    3.42    0.22
  -5   5   3    3.13    0.21
   4  -5  -3   20.12    0.58
  -4   5   3   19.27    0.55
   3  -5  -3    3.06    0.17
  -3   5   3    2.61    0.15
   2  -5  -3  224.00    4.62
   2  -5  -3  201.90    4.42
  -2   5   3  218.10    4.52
   1  -5  -3   90.63    2.00
   1  -5  -3   91.14    1.89
  -1   5   3   89.86    1.94
   0  -5  -3   35.84    0.84
   0  -5  -3   35.06    0.78
   0   5   3   35.96    0.79
  -1  -5  -3   17.38    0.44
   1   5   3   17.03    0.38
  -2  -5  -3   31.36    0.74
  -3  -5  -3    0.54    0.07
   3   5   3    0.50    0.04
  -4  -5  -3   31.37    0.77
   4   5   3   31.18    0.69
  -5  -5  -3    1.38    0.13
   5   5   3    1.33    0.09
  -6  -5  -3    0.00    0.07
  -6  -5  -3   -0.16    0.05
   6   5   3   -0.01    0.06
  -7  -5  -3   24.66    0.70
  -8  -5  -3    5.40    0.29
  -9  -5  -3   30.13    0.88
 -10  -5  -3    4.73    0.31
   9  -6  -3    0.59    0.17
  -9   6   3    0.37    0.18
   8  -6  -3    1.70    0.24
  -8   6   3    1.69    0.22
   7  -6  -3    1.57    0.21
  -7   6   3    0.68    0.20
   6  -6  -3   11.05    0.45
  -6   6   3   10.52    0.42
   5  -6  -3    0.12    0.09
  -5   6   3    0.08    0.09
   4  -6  -3   23.61    0.69
   4  -6  -3   24.85    0.66
  -4   6   3   23.44    0.65
   3  -6  -3   36.07    0.91
   3  -6  -3   35.09    0.87
  -3   6   3   35.91    0.87
   2  -6  -3    8.01    0.21
   2  -6  -3    8.08    0.30
   2  -6  -3    7.83    0.27
  -2   6   3    7.97    0.27
   1  -6  -3  228.93    4.85
   1  -6  -3  225.09    4.63
  -1   6   3  222.50    4.73
   0  -6  -3   82.51    1.71
   0  -6  -3   80.18    1.80
   0   6   3   79.92    1.73
  -1  -6  -3   44.57    1.04
   1   6   3   44.68    0.95
  -2  -6  -3   17.87    0.48
  -3  -6  -3  157.07    3.40
  -4  -6  -3    7.59    0.27
  -4  -6  -3    6.89    0.17
  -5  -6  -3    6.79    0.27
  -6  -6  -3    1.40    0.15
  -7  -6  -3   10.09    0.38
  -8  -6  -3   31.87    0.89
  -9  -6  -3    0.18    0.12
 -10  -6  -3    6.32    0.35
   9  -7  -3    2.32    0.29
  -9   7   3    1.41    0.23
   8  -7  -3    1.43    0.22
  -8   7   3    1.47    0.21
   7  -7  -3   76.61    1.94
  -7   7   3   77.26    1.87
   6  -7  -3    0.43    0.12
  -6   7   3    0.27    0.13
   5  -7  -3   22.04    0.68
  -5   7   3   21.53    0.64
   4  -7  -3    3.94    0.23
   4  -7  -3    3.72    0.22
  -4   7   3    3.38    0.21
   3  -7  -3   15.45    0.49
   3  -7  -3   15.98    0.46
  -3   7   3   14.85    0.45
   2  -7  -3   11.22    0.34
   2  -7  -3    9.80    0.36
   1  -7  -3  144.19    3.10
   1  -7  -3  148.10    3.20
   1  -7  -3  140.35    3.01
  -1   7   3  149.48    3.10
   0  -7  -3    4.52    0.20
   0   7   3    4.35    0.16
  -1  -7  -3    9.57    0.32
   1   7   3   10.05    0.25
  -2  -7  -3   15.27    0.44
  -3  -7  -3    6.25    0.25
  -4  -7  -3    1.17    0.13
  -5  -7  -3    3.39    0.19
  -6  -7  -3  113.78    2.57
  -7  -7  -3    4.47    0.26
  -8  -7  -3   15.57    0.54
  -9  -7  -3    0.14    0.11
 -10  -7  -3    7.07    0.38
 -11  -7  -3    0.11    0.12
   8  -8  -3    1.12    0.20
  -8   8   3    0.92    0.19
   7  -8  -3    9.29    0.46
  -7   8   3    9.96    0.45
   6  -8  -3    2.55    0.24
  -6   8   3    2.01    0.23
   5  -8  -3    0.27    0.11
   5  -8  -3    0.09    0.11
  -5   8   3    0.04    0.11
   4  -8  -3    4.02    0.24
   4  -8  -3    3.93    0.24
  -4   8   3    4.02    0.23
   3  -8  -3    7.67    0.30
   3  -8  -3    8.28    0.34
   2  -8  -3   20.65    0.61
   2  -8  -3   20.20    0.55
   1  -8  -3   65.01    1.41
   1  -8  -3   61.53    1.49
   0  -8  -3   68.86    1.59
   0   8   3   67.75    1.49
  -1  -8  -3   10.60    0.35
   1   8   3   10.15    0.26
  -2  -8  -3   49.26    1.18
  -3  -8  -3    1.02    0.12
  -4  -8  -3   41.43    1.03
  -5  -8  -3    1.66    0.16
  -6  -8  -3    3.59    0.23
  -7  -8  -3    0.63    0.13
  -8  -8  -3    2.32    0.22
  -9  -8  -3    0.12    0.11
 -10  -8  -3    5.01    0.33
 -11  -8  -3    0.57    0.17
   8  -9  -3    1.70    0.25
  -8   9   3    2.09    0.27
   7  -9  -3    5.94    0.38
  -7   9   3    6.96    0.37
   6  -9  -3    3.91    0.29
  -6   9   3    2.96    0.27
   5  -9  -3    6.73    0.35
  -5   9   3    6.59    0.32
   4  -9  -3    2.96    0.23
   4  -9  -3    2.50    0.20
  -4   9   3    2.81    0.22
   3  -9  -3    1.83    0.17
   3  -9  -3    2.31    0.20
   2  -9  -3   15.50    0.51
   2  -9  -3   14.56    0.45
   1  -9  -3    2.57    0.19
   1  -9  -3    2.26    0.15
   0  -9  -3    6.59    0.29
   0  -9  -3    6.37    0.22
   0   9   3    6.68    0.22
  -1  -9  -3   67.50    1.59
  -2  -9  -3    0.39    0.10
  -3  -9  -3    0.08    0.09
  -4  -9  -3   12.43    0.43
  -5  -9  -3    0.20    0.10
  -6  -9  -3    2.02    0.20
  -7  -9  -3    5.61    0.30
  -8  -9  -3    2.84    0.22
  -9  -9  -3    1.64    0.21
 -10  -9  -3    1.95    0.24
 -11  -9  -3    8.33    0.45
   7 -10  -3    1.87    0.26
  -7  10   3    1.90    0.25
   6 -10  -3    6.29    0.38
  -6  10   3    6.36    0.36
   5 -10  -3    0.21    0.13
  -5  10   3    0.09    0.13
   4 -10  -3    4.98    0.30
   4 -10  -3    4.97    0.28
  -4  10   3    4.84    0.27
   3 -10  -3   15.64    0.54
   3 -10  -3   14.93    0.48
  -3  10   3   14.53    0.48
   2 -10  -3   50.63    1.17
   2 -10  -3   47.45    1.25
   1 -10  -3    0.25    0.10
   1 -10  -3    0.37    0.09
   0 -10  -3   -0.09    0.08
  -1 -10  -3    0.41    0.11
  -2 -10  -3    0.06    0.09
  -3 -10  -3    9.12    0.36
  -4 -10  -3    1.97    0.18
  -5 -10  -3   35.69    0.96
  -6 -10  -3    0.29    0.12
  -7 -10  -3   36.20    1.00
  -8 -10  -3    1.16    0.18
  -9 -10  -3    0.10    0.12
 -10 -10  -3    8.60    0.42
 -11 -10  -3    4.89    0.35
   7 -11  -3    3.28    0.34
  -7  11   3    2.75    0.29
   6 -11  -3    1.06    0.21
  -6  11   3    0.80    0.18
   5 -11  -3    0.68    0.16
  -5  11   3    0.02    0.12
   4 -11  -3    8.85    0.38
   4 -11  -3    9.13    0.42
  -4  11   3    9.15    0.39
   3 -11  -3   19.95    0.59
   3 -11  -3   19.24    0.66
  -3  11   3   18.76    0.59
   2 -11  -3   14.97    0.54
   1 -11  -3    0.15    0.10
   0 -11  -3    7.80    0.35
  -1 -11  -3    0.13    0.10
  -2 -11  -3    0.53    0.13
  -3 -11  -3   60.13    1.48
  -4 -11  -3    5.20    0.28
  -5 -11  -3   20.75    0.66
  -6 -11  -3    0.78    0.15
  -7 -11  -3    0.26    0.13
  -8 -11  -3    0.06    0.12
  -9 -11  -3    0.44    0.15
 -10 -11  -3    0.20    0.15
   6 -12  -3    4.43    0.35
  -6  12   3    4.26    0.33
   5 -12  -3   -0.02    0.12
  -5  12   3    0.14    0.14
   4 -12  -3    0.19    0.13
   3 -12  -3   21.00    0.72
   2 -12  -3    0.31    0.13
   1 -12  -3    6.61    0.34
   0 -12  -3    0.62    0.14
  -1 -12  -3    4.52    0.28
  -2 -12  -3   26.17    0.78
  -3 -12  -3   10.08    0.42
  -4 -12  -3    0.02    0.11
  -5 -12  -3   11.72    0.47
  -6 -12  -3    4.96    0.31
  -7 -12  -3    3.61    0.27
  -8 -12  -3    1.71    0.22
  -9 -12  -3    0.09    0.13
 -10 -12  -3    8.15    0.44
   5 -13  -3    0.06    0.13
   4 -13  -3    4.04    0.32
   3 -13  -3   15.83    0.61
   2 -13  -3   13.42    0.54
   1 -13  -3    4.90    0.32
   0 -13  -3    0.07    0.11
  -1 -13  -3   11.08    0.46
  -2 -13  -3    1.61    0.20
  -3 -13  -3    0.10    0.11
  -4 -13  -3    1.19    0.19
  -5 -13  -3    2.68    0.24
  -6 -13  -3    1.21    0.19
  -7 -13  -3    0.80    0.18
  -8 -13  -3    2.19    0.25
  -9 -13  -3    0.35    0.16
   4 -14  -3    8.34    0.46
   3 -14  -3    1.02    0.20
   2 -14  -3    0.98    0.19
   1 -14  -3    0.20    0.14
   0 -14  -3    0.13    0.13
  -1 -14  -3    2.36    0.25
  -2 -14  -3    2.29    0.25
  -3 -14  -3    0.38    0.15
  -4 -14  -3    0.69    0.17
  -5 -14  -3   18.25    0.66
  -6 -14  -3    3.49    0.29
  -7 -14  -3    1.62    0.23
  -8 -14  -3    1.32    0.23
   2 -15  -3    0.13    0.14
   1 -15  -3    1.78    0.24
   0 -15  -3    3.46    0.29
  -1 -15  -3    0.69    0.17
  -2 -15  -3    1.11    0.20
  -3 -15  -3    6.59    0.39
  -4 -15  -3    0.89    0.19
  -5 -15  -3    0.17    0.15
  -6 -15  -3   -0.02    0.14
  -7 -15  -3    2.85    0.31
   0 -16  -3    1.13    0.22
  -1 -16  -3    4.04    0.33
  -2 -16  -3    1.84    0.25
  -3 -16  -3    0.50    0.17
  -4 -16  -3    0.21    0.16
  -5 -16  -3    0.07    0.15
  -4 -14   4    0.38    0.17
  -3 -14   4    4.10    0.33
  -2 -14   4    3.70    0.33
  -1 -14   4    0.66    0.20
   0 -14   4    0.00    0.14
   1 -14   4    0.72    0.19
  -6 -13   4    1.50    0.24
  -5 -13   4    0.63    0.19
  -4 -13   4    0.17    0.16
  -3 -13   4    5.90    0.37
  -2 -13   4    2.71    0.28
  -1 -13   4    0.11    0.14
   0 -13   4    0.11    0.14
   1 -13   4    0.28    0.15
  -7 -12   4    0.66    0.19
  -6 -12   4   12.74    0.55
  -5 -12   4    0.11    0.14
  -4 -12   4    2.66    0.27
  -3 -12   4    4.54    0.31
  -2 -12   4    0.32    0.15
  -1 -12   4    1.03    0.19
   0 -12   4    4.40    0.31
   1 -12   4    0.93    0.18
   2 -12   4   -0.13    0.11
  -8 -11   4    3.15    0.30
  -7 -11   4    5.13    0.36
  -6 -11   4    0.20    0.14
  -5 -11   4    4.02    0.30
  -4 -11   4   13.85    0.54
  -3 -11   4    0.86    0.17
  -2 -11   4    2.79    0.24
  -1 -11   4    5.94    0.33
   0 -11   4    0.34    0.14
   1 -11   4   28.73    0.86
   2 -11   4    0.13    0.12
   3 -11   4    7.60    0.37
   3 -11   4    7.38    0.39
   4 -11   4    1.08    0.19
   5 -11   4    0.74    0.17
  -9 -10   4    0.07    0.14
  -8 -10   4    0.50    0.17
  -7 -10   4    8.84    0.44
  -6 -10   4    1.91    0.23
  -5 -10   4    4.12    0.29
  -4 -10   4    0.58    0.14
  -3 -10   4    1.46    0.20
  -2 -10   4    3.40    0.26
  -1 -10   4    0.15    0.11
   0 -10   4    3.91    0.27
   1 -10   4    2.82    0.23
   1 -10   4    3.17    0.22
   2 -10   4    8.85    0.37
   2 -10   4    9.03    0.40
   3 -10   4    2.80    0.24
   3 -10   4    2.17    0.22
   4 -10   4    1.57    0.20
   5 -10   4    2.52    0.25
   6 -10   4    0.06    0.14
  -9  -9   4   -0.08    0.12
  -8  -9   4    2.39    0.26
  -7  -9   4    0.26    0.13
  -6  -9   4    5.67    0.32
  -5  -9   4    2.33    0.21
  -4  -9   4    9.50    0.40
  -3  -9   4    0.46    0.14
  -2  -9   4    2.08    0.20
  -1  -9   4   13.83    0.48
   0  -9   4    1.65    0.18
   0  -9   4    1.60    0.16
   1  -9   4   16.81    0.55
   1  -9   4   17.35    0.52
   2  -9   4    0.05    0.10
   2  -9   4   -0.09    0.09
   3  -9   4    3.42    0.24
   3  -9   4    3.25    0.24
   4  -9   4    4.57    0.28
   4  -9   4    4.68    0.29
   5  -9   4   -0.08    0.12
   7  -9   4    0.80    0.19
 -10  -8   4    0.19    0.15
  -9  -8   4    2.99    0.28
  -8  -8   4    8.12    0.41
  -7  -8   4   -0.13    0.11
  -6  -8   4    3.74    0.26
  -5  -8   4    4.15    0.26
  -4  -8   4   21.50    0.66
  -3  -8   4   14.09    0.48
  -2  -8   4   38.80    0.91
  -2  -8   4   36.65    0.98
  -1  -8   4    5.85    0.24
  -1  -8   4    5.70    0.28
   0  -8   4   26.28    0.70
   0  -8   4   27.20    0.75
   1  -8   4   52.32    1.28
   1  -8   4   50.83    1.22
   2  -8   4   27.17    0.73
   2  -8   4   25.57    0.74
   3  -8   4   13.26    0.46
   3  -8   4   13.45    0.48
   4  -8   4    0.30    0.12
   4  -8   4    0.30    0.11
   5  -8   4    2.72    0.24
   6  -8   4    0.03    0.14
   7  -8   4    3.97    0.30
 -10  -7   4    0.65    0.18
  -9  -7   4    0.01    0.13
  -8  -7   4    4.97    0.32
  -7  -7   4    0.12    0.11
  -6  -7   4    4.99    0.29
  -5  -7   4   12.83    0.47
  -4  -7   4   29.27    0.81
  -3  -7   4    0.07    0.09
  -3  -7   4    0.14    0.07
  -2  -7   4    8.41    0.33
  -2  -7   4    8.09    0.28
  -1  -7   4    6.28    0.24
  -1  -7   4    6.69    0.29
   0  -7   4    7.08    0.30
   1  -7   4    3.86    0.21
   1  -7   4    4.23    0.23
   2  -7   4    2.02    0.18
   2  -7   4    1.80    0.17
   3  -7   4   10.29    0.38
   3  -7   4   10.26    0.38
   4  -7   4   11.12    0.42
   4  -7   4   11.44    0.42
   5  -7   4   23.96    0.72
   6  -7   4    0.67    0.15
   7  -7   4   14.30    0.54
   8  -7   4    1.32    0.21
 -10  -6   4    3.17    0.30
  -9  -6   4   -0.05    0.11
  -8  -6   4   16.78    0.62
  -7  -6   4    9.03    0.41
  -6  -6   4   45.00    1.19
  -5  -6   4   70.80    1.57
  -5  -6   4   67.41    1.66
  -4  -6   4   11.04    0.41
  -4  -6   4   11.82    0.36
  -3  -6   4   30.16    0.81
  -3  -6   4   31.45    0.75
  -2  -6   4    0.30    0.07
  -2  -6   4    0.24    0.08
  -1  -6   4  114.28    2.50
  -1  -6   4  117.20    2.58
   0  -6   4    8.34    0.30
   0  -6   4    7.22    0.27
   1  -6   4    1.68    0.15
   1  -6   4    1.93    0.15
   2  -6   4   19.16    0.55
   2  -6   4   20.10    0.56
   3  -6   4    8.11    0.32
   3  -6   4    8.15    0.32
   4  -6   4    0.33    0.11
   4  -6   4    0.38    0.10
   5  -6   4   78.56    1.83
   5  -6   4   76.39    1.84
   6  -6   4    1.94    0.20
   7  -6   4    1.96    0.22
   8  -6   4    0.30    0.15
 -10  -5   4   14.59    0.61
  -9  -5   4    3.76    0.30
  -8  -5   4    0.25    0.12
  -7  -5   4    1.44    0.19
  -7  -5   4    1.68    0.16
  -6  -5   4   39.86    0.96
  -6  -5   4   38.90    1.06
  -5  -5   4    1.47    0.16
  -5  -5   4    1.49    0.14
  -4  -5   4   10.48    0.33
  -4  -5   4   10.63    0.38
  -3  -5   4   10.89    0.33
  -3  -5   4   10.90    0.37
  -2  -5   4   54.69    1.29
  -2  -5   4   54.59    1.23
  -1  -5   4   84.81    1.91
  -1  -5   4   85.60    1.86
   0  -5   4   18.17    0.50
   0  -5   4   17.63    0.48
   1  -5   4   49.68    1.16
  -2   5  -4   18.92    0.46
   2  -5   4   19.54    0.52
   2  -5   4   17.19    0.51
   3  -5   4    0.39    0.09
   3  -5   4    0.48    0.09
   4  -5   4   10.67    0.36
   4  -5   4    9.95    0.37
   5  -5   4    3.96    0.23
   6  -5   4   16.89    0.56
   6  -5   4   17.87    0.58
   7  -5   4    0.25    0.12
   8  -5   4    3.44    0.27
   9  -5   4    0.10    0.14
 -10  -4   4    5.86    0.38
  -9  -4   4    3.90    0.30
  -8  -4   4    1.31    0.19
  -8  -4   4    1.39    0.16
  -7  -4   4    1.30    0.17
  -7  -4   4    1.25    0.14
  -6  -4   4   12.08    0.39
  -6  -4   4   11.64    0.44
  -5  -4   4    4.05    0.20
  -5  -4   4    4.07    0.23
  -4  -4   4   34.02    0.89
  -4  -4   4   34.69    0.83
  -3  -4   4    0.84    0.11
  -3  -4   4    1.16    0.11
  -2  -4   4   60.75    1.39
  -2  -4   4   60.03    1.35
  -1  -4   4   19.73    0.51
  -1  -4   4   20.14    0.53
   0  -4   4   40.93    0.95
   0  -4   4   39.89    0.93
  -1   4  -4   16.77    0.41
   1  -4   4   16.09    0.44
   1  -4   4   15.68    0.44
  -2   4  -4    0.42    0.06
   2  -4   4    0.49    0.08
   2  -4   4    0.43    0.07
  -3   4  -4   31.42    0.70
   3  -4   4   30.80    0.78
   3  -4   4   30.58    0.77
   4  -4   4    2.23    0.17
   4  -4   4    2.21    0.15
   5  -4   4   41.30    1.02
   5  -4   4   39.22    1.01
   6  -4   4    0.75    0.14
   6  -4   4    0.68    0.12
   7  -4   4    9.73    0.41
   8  -4   4    0.02    0.11
   9  -4   4    0.18    0.14
  -9  -3   4    1.52    0.19
  -8  -3   4   14.57    0.48
  -7  -3   4    7.87    0.31
  -6  -3   4    7.19    0.28
  -5  -3   4    7.88    0.28
  -4  -3   4    1.41    0.13
  -4  -3   4    1.43    0.14
  -3  -3   4   23.74    0.63
  -3  -3   4   23.93    0.59
  -2  -3   4    5.20    0.20
  -2  -3   4    5.00    0.21
  -1  -3   4    0.39    0.07
  -1  -3   4    0.25    0.06
   0   3  -4   20.17    0.49
   0  -3   4   19.25    0.50
   0  -3   4   19.87    0.50
  -1   3  -4   73.23    1.59
   1  -3   4   74.47    1.63
   1  -3   4   74.80    1.63
  -2   3  -4    0.12    0.04
   2  -3   4    0.05    0.04
   2  -3   4    0.09    0.06
  -3   3  -4   10.99    0.31
   3  -3   4   11.78    0.34
   3  -3   4   12.32    0.37
  -4   3  -4    9.40    0.28
   4  -3   4   10.00    0.32
   4  -3   4    9.84    0.34
   5  -3   4    0.09    0.09
   5  -3   4    0.12    0.07
   6  -3   4   41.59    1.06
   6  -3   4   41.79    1.06
   7  -3   4    8.70    0.37
   8  -3   4    0.27    0.13
   9  -3   4    0.71    0.17
  10  -3   4    0.64    0.19
 -10  -2   4    0.08    0.13
  -9  -2   4   30.28    0.85
  -8  -2   4    7.27    0.32
  -7  -2   4    6.43    0.29
  -6  -2   4   13.39    0.41
  -5  -2   4   21.91    0.58
  -4  -2   4  162.82    3.47
  -3  -2   4    7.49    0.25
  -2  -2   4    4.13    0.17
  -2  -2   4    4.24    0.17
   1   2  -4   49.08    1.06
  -1  -2   4   46.48    1.07
  -1  -2   4   47.69    1.08
   0   2  -4   83.95    1.78
   0  -2   4   82.67    1.81
   0  -2   4   84.69    1.82
  -1   2  -4   68.41    1.50
   1  -2   4   71.75    1.53
  -2   2  -4   90.68    1.98
   2  -2   4   98.91    2.03
   2  -2   4   90.78    2.02
  -3   2  -4   14.30    0.38
   3  -2   4   14.74    0.40
   3  -2   4   15.58    0.42
  -4   2  -4   40.41    0.90
   4  -2   4   40.62    0.98
   4  -2   4   40.74    0.97
   5  -2   4    7.26    0.29
   5  -2   4    8.40    0.29
   6  -2   4   31.65    0.82
   6  -2   4   30.06    0.82
   7  -2   4    0.72    0.13
   7  -2   4    0.68    0.13
   8  -2   4    7.80    0.36
   9  -2   4   14.04    0.53
  10  -2   4    0.33    0.16
 -11  -1   4    0.05    0.14
 -10  -1   4    0.12    0.13
  -9  -1   4   14.83    0.53
  -8  -1   4   10.48    0.40
  -7  -1   4    0.38    0.11
  -6  -1   4    8.21    0.31
  -5  -1   4   30.37    0.76
  -4  -1   4    6.18    0.23
  -3  -1   4   86.60    1.88
   2   1  -4  147.93    3.11
  -2  -1   4  150.21    3.16
   1   1  -4    7.49    0.22
  -1  -1   4    7.48    0.23
  -1  -1   4    7.41    0.22
   0   1  -4  373.58    7.99
   0  -1   4  377.75    8.09
   0  -1   4  387.60    8.09
  -1   1  -4    6.51    0.21
   1  -1   4    6.53    0.21
   1  -1   4    6.44    0.17
  -2   1  -4    1.54    0.10
   2  -1   4    1.57    0.11
   2  -1   4    1.55    0.08
  -3   1  -4   72.95    1.54
   3  -1   4   74.66    1.59
   3  -1   4   68.73    1.59
  -4   1  -4    9.20    0.26
   4  -1   4    8.87    0.30
   4  -1   4    9.51    0.29
  -5   1  -4    0.49    0.07
   5  -1   4    0.35    0.09
   5  -1   4    0.43    0.08
   6  -1   4    7.80    0.32
   6  -1   4    8.11    0.31
   7  -1   4    1.98    0.19
   8  -1   4   18.33    0.59
   9  -1   4   28.25    0.83
  10  -1   4    8.80    0.43
  11  -1   4    0.88    0.20
 -11   0   4   -0.19    0.13
 -10   0   4    9.43    0.44
  -9   0   4    0.62    0.15
  -8   0   4    3.36    0.24
  -7   0   4    2.97    0.20
  -6   0   4   96.23    2.15
  -5   0   4   77.52    1.73
  -4   0   4   12.51    0.37
  -3   0   4   66.18    1.46
   2   0  -4   36.09    0.81
  -2   0   4   36.47    0.83
   1   0  -4    6.12    0.19
  -1   0   4    5.31    0.19
   0   0   4  530.65   11.25
  -1   0  -4  105.15    2.20
   1   0   4  104.29    2.23
  -2   0  -4  151.13    3.13
   2   0   4  147.87    3.24
   2   0   4  153.76    3.19
  -3   0  -4   78.64    1.66
   3   0   4   77.70    1.70
   3   0   4   78.01    1.70
  -4   0  -4  235.20    4.90
   4   0   4  241.84    5.01
   4   0   4  234.78    5.05
  -5   0  -4   85.30    1.79
   5   0   4   83.70    1.87
   5   0   4   81.56    1.86
  -6   0  -4    4.31    0.18
   6   0   4    4.27    0.23
   7   0   4   32.19    0.85
   8   0   4    5.98    0.30
   9   0   4    7.06    0.36
  10   0   4   -0.09    0.12
  11   0   4    0.21    0.16
 -11   1   4    1.39    0.23
 -10   1   4    1.26    0.21
  -9   1   4    0.72    0.17
  -8   1   4    5.53    0.29
  -7   1   4   23.10    0.67
  -6   1   4    1.61    0.16
  -5   1   4   37.13    0.91
   4  -1  -4    0.07    0.05
  -4   1   4   -0.02    0.05
   3  -1  -4   13.35    0.39
  -3   1   4   12.72    0.36
   2  -1  -4   85.70    1.87
   2  -1  -4   86.02    1.80
  -2   1   4   82.84    1.83
   1  -1  -4   67.04    1.45
   1  -1  -4   64.61    1.42
  -1   1   4   67.41    1.44
   0  -1  -4   26.08    0.61
   0  -1  -4   26.07    0.58
   0   1   4   26.31    0.61
  -1  -1  -4   51.77    1.14
   1   1   4   53.81    1.15
  -2  -1  -4    4.34    0.15
   2   1   4    4.56    0.16
  -3  -1  -4   35.06    0.79
   3   1   4   35.45    0.81
  -4  -1  -4   64.40    1.40
   4   1   4   65.10    1.44
  -5  -1  -4    1.35    0.11
   5   1   4    1.47    0.13
  -6  -1  -4    9.31    0.30
   6   1   4    9.51    0.33
  -7  -1  -4   -0.10    0.06
   7   1   4    0.20    0.09
   8   1   4    8.80    0.36
   9   1   4    4.04    0.27
  10   1   4    3.05    0.26
 -11  -1  -4   15.68    0.59
  11   1   4   14.73    0.57
 -10   2   4    2.68    0.28
  -9   2   4    3.07    0.27
  -8   2   4    5.46    0.30
  -7   2   4    0.39    0.13
   6  -2  -4   21.84    0.66
  -6   2   4   21.01    0.61
   5  -2  -4   10.19    0.38
  -5   2   4    9.69    0.35
   4  -2  -4   38.29    0.95
  -4   2   4   37.86    0.91
   3  -2  -4    0.16    0.04
   3  -2  -4    0.14    0.05
  -3   2   4    0.22    0.06
   2  -2  -4   12.88    0.36
   2  -2  -4   13.03    0.33
  -2   2   4   12.60    0.35
   1  -2  -4   18.11    0.44
   1  -2  -4   16.93    0.43
  -1   2   4   18.17    0.43
   0  -2  -4    0.01    0.02
   0  -2  -4    0.16    0.04
   0   2   4    0.05    0.04
  -1  -2  -4   45.82    1.01
  -1  -2  -4   47.79    1.00
   1   2   4   46.60    1.02
  -2  -2  -4  288.91    6.13
  -2  -2  -4  303.01    6.29
   2   2   4  295.82    6.26
  -3  -2  -4   15.91    0.40
  -3  -2  -4   15.84    0.39
   3   2   4   15.45    0.39
  -4  -2  -4   13.78    0.37
   4   2   4   13.51    0.37
  -5  -2  -4    6.01    0.22
   5   2   4    6.38    0.23
  -6  -2  -4    1.12    0.11
   6   2   4    1.13    0.12
  -7  -2  -4    1.16    0.12
   7   2   4    1.27    0.14
  -8  -2  -4    7.90    0.30
   8   2   4    7.83    0.33
   9   2   4    4.43    0.28
  10   2   4    3.30    0.26
 -10   3   4    0.23    0.16
  -9   3   4    5.05    0.34
   8  -3  -4    3.55    0.28
  -8   3   4    3.69    0.27
   7  -3  -4    1.74    0.20
  -7   3   4    1.40    0.17
   6  -3  -4    1.77    0.18
  -6   3   4    1.65    0.17
   5  -3  -4  258.69    5.68
  -5   3   4  264.31    5.56
   4  -3  -4   21.70    0.61
  -4   3   4   21.02    0.57
   3  -3  -4    8.18    0.22
   3  -3  -4    7.88    0.28
  -3   3   4    7.73    0.26
   2  -3  -4   37.08    0.81
   2  -3  -4   37.36    0.88
  -2   3   4   36.14    0.85
   1  -3  -4   77.62    1.71
   1  -3  -4   77.84    1.66
  -1   3   4   78.85    1.68
   0  -3  -4  212.61    4.46
   0  -3  -4  221.55    4.68
   0   3   4  215.34    4.57
  -1  -3  -4  133.69    2.81
  -1  -3  -4  132.89    2.75
   1   3   4  130.09    2.78
  -2  -3  -4   34.42    0.78
  -2  -3  -4   34.08    0.77
   2   3   4   35.23    0.76
  -3  -3  -4    4.94    0.18
  -3  -3  -4    4.50    0.16
   3   3   4    4.68    0.15
  -4  -3  -4  111.45    2.46
   4   3   4  115.62    2.42
   5   3   4    5.15    0.20
   6   3   4  168.22    3.60
   7   3   4    2.68    0.18
   8   3   4    4.38    0.24
   9   3   4    9.38    0.38
 -10   4   4    0.72    0.20
   9  -4  -4   16.89    0.67
  -9   4   4   16.15    0.61
   8  -4  -4    4.79    0.33
  -8   4   4    4.54    0.30
   7  -4  -4    1.30    0.18
  -7   4   4    1.36    0.17
   6  -4  -4    0.79    0.14
  -6   4   4    0.72    0.13
   5  -4  -4    0.53    0.11
  -5   4   4    0.11    0.11
   4  -4  -4    3.48    0.20
  -4   4   4    3.48    0.19
   3  -4  -4   31.74    0.79
   3  -4  -4   30.36    0.68
  -3   4   4   30.54    0.75
   2  -4  -4   72.76    1.60
   2  -4  -4   67.82    1.50
  -2   4   4   72.13    1.56
   1  -4  -4   67.62    1.46
   1  -4  -4   69.79    1.53
  -1   4   4   68.21    1.49
   0  -4  -4   72.40    1.57
   0  -4  -4   70.27    1.52
   0   4   4   72.35    1.53
  -1  -4  -4   32.15    0.72
  -1  -4  -4   32.29    0.73
   1   4   4   31.87    0.71
  -2  -4  -4  164.05    3.38
  -2  -4  -4  157.98    3.45
   2   4   4  164.03    3.40
  -3  -4  -4   32.25    0.76
   3   4   4   33.33    0.72
  -4  -4  -4   26.36    0.66
   4   4   4   27.58    0.62
  -5  -4  -4    3.65    0.17
   5   4   4    2.62    0.14
  -6  -4  -4    0.67    0.10
   6   4   4    0.73    0.09
  -7  -4  -4   47.24    1.17
   7   4   4   47.77    1.12
  -8  -4  -4   34.45    0.95
   8   4   4   36.17    0.90
  -9  -4  -4   21.36    0.68
   9  -5  -4   -0.05    0.10
  -9   5   4    0.00    0.13
   8  -5  -4    6.46    0.38
  -8   5   4    5.99    0.35
   7  -5  -4    0.97    0.17
  -7   5   4    0.60    0.15
   6  -5  -4   28.84    0.84
  -6   5   4   27.94    0.79
   5  -5  -4   10.80    0.41
  -5   5   4   10.64    0.39
   4  -5  -4    9.88    0.36
  -4   5   4    9.19    0.33
   3  -5  -4   34.23    0.74
  -3   5   4   33.63    0.82
   2  -5  -4   64.27    1.45
   2  -5  -4   61.05    1.34
  -2   5   4   64.10    1.41
   1  -5  -4   67.64    1.50
   1  -5  -4   64.33    1.41
  -1   5   4   66.86    1.45
   0  -5  -4    0.15    0.05
   0  -5  -4    0.22    0.04
   0   5   4    0.24    0.05
  -1  -5  -4   11.68    0.31
  -1  -5  -4   11.96    0.33
   1   5   4   12.03    0.29
  -2  -5  -4   24.68    0.60
   2   5   4   25.34    0.54
  -3  -5  -4  230.16    5.00
   3   5   4  239.56    4.89
  -4  -5  -4    2.17    0.13
   4   5   4    2.08    0.10
  -5  -5  -4    3.24    0.17
   5   5   4    3.09    0.13
  -6  -5  -4    0.06    0.07
   6   5   4   -0.07    0.05
  -7  -5  -4   31.36    0.84
  -8  -5  -4   86.59    2.04
  -9  -5  -4    3.55    0.25
   9  -6  -4    0.01    0.13
  -9   6   4    0.00    0.15
   8  -6  -4   -0.02    0.11
  -8   6   4   -0.06    0.13
   7  -6  -4   93.69    2.23
  -7   6   4   87.95    2.13
   6  -6  -4    0.18    0.10
  -6   6   4    0.10    0.10
   5  -6  -4    8.01    0.36
  -5   6   4    8.44    0.33
   4  -6  -4    1.75    0.16
  -4   6   4    1.25    0.14
   3  -6  -4   24.18    0.66
  -3   6   4   23.52    0.62
   2  -6  -4   23.86    0.63
   2  -6  -4   22.24    0.53
  -2   6   4   23.68    0.59
   1  -6  -4   63.55    1.39
   1  -6  -4   66.41    1.50
  -1   6   4   65.91    1.43
   0  -6  -4    0.16    0.05
   0  -6  -4    0.29    0.07
   0   6   4    0.12    0.05
  -1  -6  -4    4.17    0.18
  -1  -6  -4    4.10    0.16
   1   6   4    4.11    0.13
  -2  -6  -4   58.40    1.33
   2   6   4   58.88    1.23
  -3  -6  -4   24.52    0.62
  -4  -6  -4    2.41    0.14
   4   6   4    1.95    0.08
  -5  -6  -4    0.13    0.07
  -6  -6  -4    1.47    0.15
  -7  -6  -4   41.27    1.06
  -8  -6  -4    9.28    0.38
  -9  -6  -4    1.65    0.20
   9  -7  -4    3.22    0.30
  -9   7   4    2.95    0.30
   8  -7  -4    0.90    0.19
  -8   7   4    1.15    0.20
   7  -7  -4   18.06    0.67
  -7   7   4   18.66    0.64
   6  -7  -4    5.29    0.32
  -6   7   4    5.24    0.29
   5  -7  -4    0.35    0.11
  -5   7   4    0.25    0.11
   4  -7  -4    2.63    0.20
  -4   7   4    2.52    0.19
   3  -7  -4    0.33    0.09
  -3   7   4    0.13    0.08
   2  -7  -4   11.84    0.40
  -2   7   4   12.03    0.36
   1  -7  -4   14.01    0.35
   1  -7  -4   14.69    0.44
  -1   7   4   13.92    0.38
   0  -7  -4   15.66    0.45
   0  -7  -4   15.18    0.39
   0   7   4   15.52    0.39
  -1  -7  -4    2.39    0.15
   1   7   4    2.29    0.10
  -2  -7  -4   66.69    1.52
  -3  -7  -4   58.18    1.35
  -4  -7  -4    5.71    0.24
  -5  -7  -4    4.22    0.21
  -6  -7  -4   42.38    1.06
  -7  -7  -4   16.05    0.52
  -8  -7  -4    3.74    0.25
  -9  -7  -4    0.11    0.11
 -10  -7  -4    6.90    0.37
   8  -8  -4    0.37    0.15
  -8   8   4    0.36    0.17
   7  -8  -4    0.70    0.17
  -7   8   4    0.45    0.16
   6  -8  -4   13.25    0.53
  -6   8   4   13.00    0.50
   5  -8  -4   10.68    0.43
  -5   8   4    9.54    0.39
   4  -8  -4    1.80    0.19
  -4   8   4    1.66    0.16
   3  -8  -4   27.91    0.78
  -3   8   4   27.55    0.73
   2  -8  -4   23.42    0.66
  -2   8   4   22.48    0.60
   1  -8  -4    0.99    0.09
   1  -8  -4    0.90    0.12
  -1   8   4    0.89    0.10
   0  -8  -4    4.21    0.17
   0  -8  -4    4.61    0.22
   0   8   4    3.93    0.17
  -1  -8  -4   93.11    2.10
   1   8   4   93.28    1.97
  -2  -8  -4    1.39    0.13
  -3  -8  -4   15.79    0.47
  -4  -8  -4   27.67    0.73
  -5  -8  -4   25.89    0.71
  -6  -8  -4   10.28    0.39
  -7  -8  -4    0.09    0.10
  -8  -8  -4    0.65    0.14
  -9  -8  -4    6.30    0.34
 -10  -8  -4   20.33    0.69
   8  -9  -4    1.82    0.26
  -8   9   4    1.80    0.25
   7  -9  -4    1.03    0.20
  -7   9   4    1.00    0.20
   6  -9  -4   23.98    0.80
  -6   9   4   23.78    0.75
   5  -9  -4    1.12    0.18
  -5   9   4    0.97    0.16
   4  -9  -4    3.66    0.25
  -4   9   4    3.82    0.24
   3  -9  -4    0.49    0.12
  -3   9   4    0.69    0.12
   2  -9  -4   46.53    1.17
  -2   9   4   45.74    1.09
   1  -9  -4    3.39    0.21
  -1   9   4    3.33    0.17
   0  -9  -4    3.91    0.16
   0  -9  -4    3.74    0.21
   0   9   4    3.63    0.16
  -1  -9  -4   95.83    2.17
  -2  -9  -4    2.16    0.17
  -3  -9  -4   14.63    0.46
  -4  -9  -4    1.69    0.16
  -5  -9  -4   37.33    0.97
  -6  -9  -4   13.17    0.46
  -7  -9  -4   16.20    0.54
  -8  -9  -4    0.45    0.13
  -9  -9  -4    0.13    0.12
 -10  -9  -4    5.48    0.34
   7 -10  -4    2.35    0.27
  -7  10   4    2.45    0.26
   6 -10  -4    6.39    0.38
  -6  10   4    6.69    0.37
   5 -10  -4    3.41    0.26
  -5  10   4    3.04    0.26
   4 -10  -4    5.63    0.32
  -4  10   4    6.90    0.32
   3 -10  -4    1.33    0.17
  -3  10   4    1.12    0.15
   2 -10  -4    1.02    0.15
  -2  10   4    0.65    0.12
   1 -10  -4   12.36    0.44
   0 -10  -4    0.98    0.14
  -1 -10  -4   31.18    0.84
  -2 -10  -4   -0.02    0.08
  -3 -10  -4   87.69    2.03
  -4 -10  -4    0.55    0.12
  -5 -10  -4   16.28    0.53
  -6 -10  -4    0.86    0.14
  -7 -10  -4   28.11    0.82
  -8 -10  -4    0.61    0.15
  -9 -10  -4   -0.01    0.12
 -10 -10  -4    0.10    0.12
  -7  11   4    0.68    0.19
   6 -11  -4    0.97    0.19
  -6  11   4    0.75    0.19
   5 -11  -4    0.21    0.14
  -5  11   4    0.13    0.13
   4 -11  -4    0.05    0.12
  -4  11   4    0.06    0.12
   3 -11  -4   36.62    1.04
  -3  11   4   37.88    0.97
   2 -11  -4    0.27    0.12
   1 -11  -4   17.56    0.58
   0 -11  -4   13.12    0.47
  -1 -11  -4   22.46    0.67
  -2 -11  -4   -0.01    0.10
  -3 -11  -4   18.74    0.59
  -4 -11  -4   12.39    0.45
  -5 -11  -4    0.72    0.15
  -6 -11  -4   19.40    0.63
  -7 -11  -4    9.66    0.42
  -8 -11  -4    2.73    0.25
  -9 -11  -4    3.07    0.27
 -10 -11  -4    2.30    0.26
   6 -12  -4    1.41    0.24
  -6  12   4    1.42    0.22
   5 -12  -4    0.35    0.14
  -5  12   4    0.27    0.15
   4 -12  -4    8.22    0.42
   3 -12  -4    7.99    0.40
   2 -12  -4   30.02    0.90
   1 -12  -4    0.43    0.12
   0 -12  -4    0.10    0.11
  -1 -12  -4    6.61    0.33
  -2 -12  -4    5.89    0.31
  -3 -12  -4    0.28    0.13
  -4 -12  -4    3.78    0.26
  -5 -12  -4    4.75    0.29
  -6 -12  -4    2.93    0.25
  -7 -12  -4    3.30    0.26
  -8 -12  -4    1.45    0.20
  -9 -12  -4    1.50    0.23
 -10 -12  -4   -0.10    0.14
   5 -13  -4    3.43    0.31
   4 -13  -4    1.47    0.23
   3 -13  -4    1.04    0.19
   2 -13  -4    0.23    0.13
   1 -13  -4    0.06    0.11
   0 -13  -4   -0.04    0.10
  -1 -13  -4    0.32    0.13
  -2 -13  -4   19.00    0.63
  -3 -13  -4    0.25    0.12
  -4 -13  -4    0.52    0.14
  -5 -13  -4   29.69    0.89
  -6 -13  -4    0.15    0.14
  -7 -13  -4    0.08    0.13
  -8 -13  -4    0.02    0.13
  -9 -13  -4    4.25    0.33
   4 -14  -4    2.55    0.29
   3 -14  -4    3.58    0.31
   2 -14  -4    9.70    0.46
   1 -14  -4    8.08    0.42
   0 -14  -4    4.70    0.31
  -1 -14  -4    4.85    0.31
  -2 -14  -4    0.32    0.14
  -3 -14  -4    7.36    0.38
  -4 -14  -4    2.31    0.25
  -5 -14  -4    1.26    0.20
  -6 -14  -4    0.72    0.17
  -7 -14  -4    2.65    0.27
  -8 -14  -4    0.38    0.17
   2 -15  -4    0.43    0.16
   1 -15  -4    0.36    0.15
   0 -15  -4    2.81    0.27
  -1 -15  -4    3.43    0.28
  -2 -15  -4    0.01    0.12
  -3 -15  -4   13.27    0.54
  -4 -15  -4   -0.01    0.13
  -5 -15  -4    3.09    0.30
  -6 -15  -4    0.17    0.15
  -7 -15  -4    0.31    0.16
   0 -16  -4    0.31    0.16
  -1 -16  -4    6.09    0.38
  -2 -16  -4    0.59    0.18
  -3 -16  -4    0.20    0.16
  -4 -16  -4   -0.04    0.13
  -5 -16  -4    3.44    0.30
  -3 -14   5    4.32    0.35
  -2 -14   5    0.54    0.19
  -1 -14   5    0.69    0.19
   0 -14   5    0.08    0.15
  -5 -13   5   -0.23    0.14
  -4 -13   5    2.41    0.27
  -3 -13   5    1.39    0.22
  -2 -13   5   13.69    0.57
  -1 -13   5    0.33    0.16
   0 -13   5    0.54    0.17
  -7 -12   5    0.28    0.17
  -6 -12   5    0.15    0.15
  -5 -12   5    1.35    0.23
  -4 -12   5    1.62    0.23
  -3 -12   5    1.82    0.23
  -2 -12   5    1.99    0.24
  -1 -12   5    8.33    0.42
   0 -12   5    0.45    0.16
   1 -12   5    6.74    0.37
  -7 -11   5    0.31    0.15
  -6 -11   5   10.08    0.48
  -5 -11   5    1.59    0.22
  -4 -11   5    0.34    0.15
  -3 -11   5    3.32    0.27
  -2 -11   5    0.19    0.13
  -1 -11   5    5.66    0.32
   0 -11   5    2.09    0.23
   1 -11   5    0.89    0.17
   2 -11   5    0.45    0.15
   3 -11   5   11.15    0.47
   4 -11   5    0.80    0.17
   5 -11   5    0.14    0.15
  -8 -10   5    0.55    0.17
  -7 -10   5    0.41    0.15
  -6 -10   5    1.71    0.23
  -5 -10   5    0.52    0.15
  -4 -10   5    3.00    0.26
  -3 -10   5   -0.16    0.11
  -2 -10   5    0.92    0.17
  -1 -10   5    3.47    0.25
   0 -10   5   -0.09    0.10
   1 -10   5   20.51    0.66
   1 -10   5   19.70    0.61
   2 -10   5    0.09    0.12
   2 -10   5    0.14    0.11
   3 -10   5   12.21    0.47
   4 -10   5    1.94    0.22
   5 -10   5    0.36    0.16
   6 -10   5    0.30    0.16
  -9  -9   5   -0.10    0.14
  -8  -9   5    1.49    0.22
  -7  -9   5    0.07    0.12
  -6  -9   5   -0.01    0.11
  -5  -9   5    2.13    0.22
  -4  -9   5    0.03    0.11
  -3  -9   5   12.10    0.46
  -2  -9   5    3.19    0.23
  -1  -9   5   13.26    0.48
   0  -9   5    4.53    0.27
   0  -9   5    4.58    0.24
   1  -9   5   24.20    0.69
   1  -9   5   24.50    0.73
   2  -9   5   21.33    0.66
   2  -9   5   21.20    0.64
   3  -9   5    4.98    0.29
   3  -9   5    4.70    0.28
   4  -9   5    0.46    0.14
   5  -9   5    4.50    0.31
   6  -9   5    2.83    0.26
  -9  -8   5    0.15    0.15
  -8  -8   5    1.04    0.19
  -7  -8   5    1.26    0.19
  -6  -8   5   20.86    0.69
  -5  -8   5    7.02    0.34
  -4  -8   5   74.55    1.80
  -3  -8   5   40.89    1.07
  -2  -8   5    0.10    0.10
  -2  -8   5    0.21    0.09
  -1  -8   5   13.93    0.49
  -1  -8   5   14.92    0.45
   0  -8   5   13.64    0.47
   0  -8   5   14.17    0.44
   1  -8   5    0.79    0.14
   1  -8   5    0.86    0.13
   2  -8   5   15.39    0.52
   2  -8   5   16.01    0.51
   3  -8   5    0.16    0.11
   3  -8   5    0.04    0.09
   4  -8   5    5.62    0.31
   5  -8   5    8.02    0.38
   6  -8   5    4.65    0.32
   7  -8   5    4.30    0.32
 -10  -7   5    3.35    0.32
  -9  -7   5   -0.07    0.12
  -8  -7   5   23.64    0.79
  -7  -7   5    0.32    0.13
  -6  -7   5    3.62    0.26
  -5  -7   5   32.90    0.92
  -4  -7   5   21.70    0.67
  -4  -7   5   22.78    0.60
  -3  -7   5    4.06    0.21
  -3  -7   5    3.82    0.23
  -2  -7   5    5.97    0.25
  -2  -7   5    5.81    0.28
  -1  -7   5   13.80    0.42
  -1  -7   5   13.38    0.44
   0  -7   5    0.72    0.11
   0  -7   5    0.88    0.13
   1  -7   5   43.64    1.07
   1  -7   5   43.77    1.09
   2  -7   5    3.15    0.21
   2  -7   5    3.32    0.21
   3  -7   5   14.98    0.50
   3  -7   5   16.34    0.51
   4  -7   5    8.09    0.36
   4  -7   5    8.64    0.36
   5  -7   5    8.72    0.39
   6  -7   5    0.51    0.15
   7  -7   5    0.65    0.17
   8  -7   5    0.47    0.16
 -10  -6   5    3.25    0.33
  -9  -6   5    0.60    0.16
  -8  -6   5    0.16    0.13
  -7  -6   5    2.61    0.23
  -6  -6   5   12.17    0.47
  -5  -6   5   12.35    0.46
  -5  -6   5   12.15    0.40
  -4  -6   5    8.10    0.34
  -4  -6   5    7.98    0.30
  -3  -6   5   12.52    0.39
  -3  -6   5   12.91    0.43
  -2  -6   5    0.07    0.06
  -2  -6   5    0.06    0.08
  -1  -6   5   60.13    1.43
  -1  -6   5   66.14    1.49
   0  -6   5    0.65    0.11
   0  -6   5    0.54    0.09
   1  -6   5    3.69    0.20
   1  -6   5    3.59    0.19
   2  -6   5    1.03    0.13
   2  -6   5    0.87    0.12
   3  -6   5   10.19    0.37
   3  -6   5   10.13    0.36
   4  -6   5    2.77    0.19
   4  -6   5    2.86    0.21
   5  -6   5    6.22    0.32
   6  -6   5    0.03    0.12
   7  -6   5    6.93    0.36
   8  -6   5    5.23    0.34
 -10  -5   5    8.12    0.45
  -9  -5   5    0.06    0.11
  -8  -5   5   22.67    0.76
  -7  -5   5    7.35    0.32
  -7  -5   5    7.50    0.37
  -6  -5   5    5.50    0.31
  -6  -5   5    5.36    0.26
  -5  -5   5    0.64    0.13
  -5  -5   5    0.64    0.11
  -4  -5   5    1.56    0.16
  -4  -5   5    1.80    0.16
  -3  -5   5   13.60    0.40
  -3  -5   5   12.95    0.43
  -2  -5   5   25.64    0.67
  -2  -5   5   24.62    0.64
  -1  -5   5    2.43    0.15
  -1  -5   5    2.28    0.15
   0  -5   5   39.06    0.95
   0  -5   5   40.53    0.96
   1  -5   5   34.49    0.83
   1  -5   5   32.70    0.83
  -2   5  -5    0.14    0.05
   2  -5   5    0.06    0.07
   2  -5   5    0.02    0.06
   3  -5   5    1.81    0.14
   3  -5   5    1.42    0.15
   4  -5   5    0.12    0.09
   4  -5   5    0.20    0.08
   5  -5   5    3.40    0.23
   6  -5   5   13.85    0.50
   7  -5   5    0.61    0.15
   8  -5   5    4.65    0.31
   9  -5   5    4.86    0.33
 -10  -4   5    5.96    0.39
  -9  -4   5    3.37    0.28
  -8  -4   5   11.78    0.50
  -8  -4   5   12.28    0.44
  -7  -4   5    1.06    0.15
  -7  -4   5    1.09    0.17
  -6  -4   5    2.72    0.20
  -6  -4   5    2.73    0.21
  -5  -4   5    6.97    0.31
  -5  -4   5    7.13    0.28
  -4  -4   5   15.36    0.49
  -4  -4   5   16.07    0.46
  -3  -4   5   10.02    0.32
  -3  -4   5    9.43    0.34
  -2  -4   5    2.05    0.14
  -2  -4   5    1.55    0.13
  -1  -4   5   11.86    0.36
  -1  -4   5   11.87    0.36
   0   4  -5   45.12    1.02
   0  -4   5   44.43    1.04
   0  -4   5   44.43    1.04
  -1   4  -5    7.85    0.25
   1  -4   5    8.24    0.28
   1  -4   5    8.03    0.27
  -2   4  -5   11.01    0.31
   2  -4   5   10.25    0.35
   2  -4   5   11.08    0.33
  -3   4  -5    0.96    0.09
   3  -4   5    0.66    0.11
   3  -4   5    0.90    0.10
   4  -4   5   67.72    1.59
   4  -4   5   70.78    1.61
   5  -4   5    1.08    0.13
   5  -4   5    0.81    0.14
   6  -4   5   15.90    0.53
   7  -4   5   29.63    0.85
   8  -4   5    5.79    0.33
   9  -4   5    0.02    0.14
  -9  -3   5   17.30    0.58
  -8  -3   5    1.17    0.16
  -7  -3   5   15.83    0.50
  -6  -3   5    6.27    0.27
  -5  -3   5   16.73    0.48
  -4  -3   5    8.30    0.32
  -4  -3   5    8.58    0.30
  -3  -3   5    0.62    0.09
  -2  -3   5    0.27    0.07
  -2  -3   5    0.27    0.07
   1   3  -5   48.30    1.06
  -1  -3   5   45.34    1.08
   0   3  -5  361.09    7.65
   0  -3   5  375.52    7.68
   0  -3   5  364.74    7.83
  -1   3  -5    0.97    0.09
   1  -3   5    0.82    0.08
   1  -3   5    0.86    0.10
  -2   3  -5   10.35    0.30
   2  -3   5   10.13    0.30
   2  -3   5   10.54    0.33
  -3   3  -5    5.59    0.20
   3  -3   5    5.32    0.20
   3  -3   5    5.58    0.24
  -4   3  -5    2.96    0.15
   4  -3   5    3.18    0.19
   4  -3   5    2.73    0.16
   5  -3   5   46.57    1.14
   5  -3   5   45.81    1.12
   6  -3   5   28.35    0.79
   7  -3   5    1.40    0.18
   8  -3   5    2.14    0.22
   9  -3   5    9.95    0.44
  10  -3   5    3.28    0.29
 -10  -2   5    1.05    0.19
  -9  -2   5   44.51    1.16
  -8  -2   5    1.61    0.18
  -7  -2   5   10.16    0.37
  -6  -2   5    3.96    0.22
  -5  -2   5    4.34    0.21
  -4  -2   5    7.30    0.27
  -3  -2   5   12.25    0.36
   2   2  -5   10.54    0.31
  -2  -2   5   10.87    0.33
  -2  -2   5   10.63    0.33
   1   2  -5   37.84    0.86
  -1  -2   5   36.96    0.87
  -1  -2   5   36.27    0.86
   0   2  -5  121.44    2.58
   0  -2   5  124.94    2.62
   0  -2   5  119.68    2.62
  -1   2  -5    3.67    0.16
   1  -2   5    3.63    0.16
   1  -2   5    3.80    0.14
  -2   2  -5   93.12    2.01
   2  -2   5   92.76    2.03
   2  -2   5   95.32    2.05
  -3   2  -5    2.72    0.15
   3  -2   5    2.99    0.13
   3  -2   5    3.17    0.17
  -4   2  -5   33.03    0.76
   4  -2   5   33.22    0.82
   4  -2   5   31.43    0.79
   5  -2   5   11.84    0.40
   5  -2   5   11.38    0.37
   6  -2   5    0.61    0.12
   7  -2   5    1.68    0.18
   8  -2   5    6.24    0.33
   9  -2   5   19.59    0.66
  10  -2   5    0.44    0.16
 -11  -1   5    2.89    0.29
 -10  -1   5    1.85    0.23
  -9  -1   5    7.50    0.37
  -8  -1   5    0.25    0.12
  -7  -1   5    0.88    0.13
  -6  -1   5  118.60    2.62
  -5  -1   5  108.77    2.39
  -4  -1   5   14.28    0.42
  -3  -1   5   26.64    0.66
   2   1  -5   49.25    1.10
   1   1  -5    7.34    0.24
  -1  -1   5    7.14    0.22
   0   1  -5  104.80    2.23
   0  -1   5  104.21    2.26
   0  -1   5  105.64    2.25
  -1   1  -5    1.90    0.12
   1  -1   5    2.14    0.12
   1  -1   5    1.59    0.08
  -2   1  -5   36.78    0.84
   2  -1   5   36.37    0.81
  -3   1  -5   17.46    0.44
   3  -1   5   17.60    0.47
   3  -1   5   17.07    0.43
  -4   1  -5  204.65    4.29
   4  -1   5  204.96    4.42
   4  -1   5  210.12    4.40
  -5   1  -5    1.86    0.12
   5  -1   5    1.77    0.13
   5  -1   5    1.81    0.15
   6  -1   5    3.20    0.22
   6  -1   5    3.17    0.19
   7  -1   5   28.26    0.78
   8  -1   5    5.73    0.31
   9  -1   5    1.55    0.21
  10  -1   5    1.20    0.19
  11  -1   5    0.00    0.15
 -11   0   5    0.87    0.20
 -10   0   5    0.92    0.19
  -9   0   5    1.89    0.22
  -8   0   5   11.58    0.44
  -7   0   5    4.97    0.27
  -6   0   5   10.30    0.37
  -5   0   5    1.27    0.13
  -4   0   5    0.04    0.06
  -3   0   5   90.62    1.98
   2   0  -5   76.80    1.66
  -2   0   5   77.12    1.69
   1   0  -5    3.34    0.15
  -1   0   5    3.09    0.15
   0   0  -5    5.61    0.20
   0   0   5    5.84    0.17
  -1   0  -5    0.27    0.06
   1   0   5    0.13    0.05
  -2   0  -5   45.70    0.99
   2   0   5   45.17    1.01
   2   0   5   43.11    0.96
  -3   0  -5    4.94    0.19
   3   0   5    4.99    0.16
   3   0   5    5.23    0.20
  -4   0  -5   60.79    1.32
   4   0   5   60.93    1.35
   4   0   5   59.21    1.36
  -5   0  -5    2.81    0.14
   5   0   5    2.62    0.18
  -6   0  -5   45.86    1.01
   6   0   5   42.43    1.07
   7   0   5    0.44    0.11
   8   0   5    2.76    0.23
   9   0   5    1.12    0.18
  10   0   5    1.34    0.19
  11   0   5    4.75    0.33
 -10   1   5    1.61    0.22
  -9   1   5   -0.01    0.12
  -8   1   5    0.30    0.12
  -7   1   5    5.60    0.28
  -6   1   5    1.15    0.14
  -5   1   5    3.42    0.21
  -4   1   5    4.72    0.21
   3  -1  -5   79.79    1.78
   3  -1  -5   77.09    1.69
  -3   1   5   79.44    1.73
   2  -1  -5  104.10    2.28
   2  -1  -5  105.09    2.21
  -2   1   5  103.33    2.24
   1  -1  -5    9.73    0.27
   1  -1  -5    9.28    0.28
   0  -1  -5    3.72    0.15
   0   1   5    3.54    0.15
  -1  -1  -5   29.56    0.69
   1   1   5   30.58    0.70
  -2  -1  -5    0.65    0.07
   2   1   5    0.47    0.06
  -3  -1  -5  290.93    6.00
  -4  -1  -5  220.72    4.61
   4   1   5  223.73    4.69
  -5  -1  -5   10.18    0.31
   5   1   5   10.50    0.34
  -6  -1  -5   24.82    0.62
   6   1   5   24.82    0.66
  -7  -1  -5    8.10    0.29
   7   1   5    8.41    0.33
   8   1   5    0.17    0.11
   9   1   5    0.06    0.12
  10   1   5    1.78    0.21
  11   1   5    0.86    0.19
 -10   2   5    5.59    0.36
  -9   2   5   13.28    0.53
  -8   2   5    3.98    0.26
  -7   2   5    1.23    0.16
   6  -2  -5    2.30    0.19
  -6   2   5    2.30    0.19
   5  -2  -5  109.99    2.53
  -5   2   5  111.61    2.45
   4  -2  -5    0.12    0.07
  -4   2   5    0.16    0.07
   3  -2  -5   20.62    0.50
   3  -2  -5   20.48    0.56
  -3   2   5   20.57    0.53
   2  -2  -5    3.21    0.15
   2  -2  -5    3.17    0.14
  -2   2   5    3.18    0.15
   1  -2  -5   18.31    0.46
   1  -2  -5   18.03    0.46
  -1   2   5   18.62    0.46
   0  -2  -5   92.39    1.96
   0  -2  -5   90.14    1.94
   0   2   5   91.99    1.96
  -1  -2  -5   11.50    0.27
  -1  -2  -5   11.83    0.31
   1   2   5   11.37    0.31
  -2  -2  -5   34.55    0.77
  -2  -2  -5   33.84    0.73
   2   2   5   33.68    0.77
  -3  -2  -5    1.78    0.08
  -3  -2  -5    1.77    0.12
   3   2   5    1.81    0.11
  -4  -2  -5  119.84    2.55
   4   2   5  121.01    2.58
  -5  -2  -5    0.04    0.06
   5   2   5    0.17    0.07
  -6  -2  -5   50.12    1.16
   6   2   5   51.59    1.19
  -7  -2  -5    0.04    0.07
   7   2   5    0.05    0.08
  -8  -2  -5    0.11    0.09
   8   2   5    0.10    0.10
   9   2   5   32.56    0.89
  10   2   5    0.74    0.16
 -10   3   5    3.01    0.29
  -9   3   5   45.71    1.24
  -8   3   5    3.49    0.27
   7  -3  -5    0.64    0.14
  -7   3   5    0.77    0.14
   6  -3  -5    0.01    0.08
  -6   3   5    0.20    0.10
   5  -3  -5    5.18    0.27
  -5   3   5    5.35    0.26
   4  -3  -5    7.98    0.31
  -4   3   5    8.09    0.30
   3  -3  -5   39.88    0.96
   3  -3  -5   39.48    0.88
  -3   3   5   38.54    0.92
   2  -3  -5  353.14    7.33
   2  -3  -5  331.61    7.09
  -2   3   5  346.33    7.18
   1  -3  -5  187.08    3.93
   1  -3  -5  190.06    4.03
  -1   3   5  189.17    3.97
   0  -3  -5  155.13    3.26
   0  -3  -5  157.42    3.33
   0   3   5  156.55    3.29
  -1  -3  -5    0.61    0.07
   1   3   5    0.72    0.07
  -2  -3  -5   23.02    0.53
  -2  -3  -5   23.06    0.56
   2   3   5   23.77    0.54
  -3  -3  -5   55.44    1.22
  -3  -3  -5   56.10    1.23
   3   3   5   55.50    1.22
  -4  -3  -5   56.25    1.24
  -4  -3  -5   55.04    1.24
   4   3   5   55.01    1.23
  -5  -3  -5   80.91    1.80
  -5  -3  -5   80.82    1.77
   5   3   5   81.03    1.78
  -6  -3  -5   38.89    0.93
   6   3   5   39.17    0.94
  -7  -3  -5    2.66    0.18
   7   3   5    3.06    0.19
  -8  -3  -5    2.46    0.19
   8   3   5    2.50    0.20
   9   3   5    0.62    0.14
 -10   4   5   18.27    0.69
  -9   4   5    2.00    0.24
   8  -4  -5   -0.07    0.12
  -8   4   5   -0.21    0.11
   7  -4  -5   11.27    0.47
  -7   4   5   11.76    0.44
   6  -4  -5   11.23    0.45
  -6   4   5   11.51    0.42
   5  -4  -5   46.03    1.17
  -5   4   5   45.11    1.11
   4  -4  -5   91.13    2.10
  -4   4   5   91.35    2.03
   3  -4  -5    5.58    0.18
   3  -4  -5    5.01    0.23
  -3   4   5    5.16    0.21
   2  -4  -5   74.83    1.67
   2  -4  -5   81.42    1.77
  -2   4   5   79.03    1.72
   1  -4  -5  147.54    3.18
   1  -4  -5  145.14    3.08
  -1   4   5  149.27    3.12
   0  -4  -5    0.27    0.05
   0  -4  -5    0.30    0.05
   0   4   5    0.30    0.05
  -1  -4  -5   11.89    0.31
  -1  -4  -5   11.53    0.30
   1   4   5   11.50    0.30
  -2  -4  -5   21.45    0.51
  -2  -4  -5   22.24    0.53
   2   4   5   21.86    0.51
  -3  -4  -5   60.00    1.31
  -3  -4  -5   59.36    1.31
   3   4   5   58.69    1.28
  -4  -4  -5   -0.02    0.04
  -4  -4  -5    0.11    0.06
   4   4   5   -0.01    0.04
  -5  -4  -5    4.64    0.19
   5   4   5    4.26    0.18
  -6  -4  -5    0.16    0.07
   6   4   5    0.11    0.07
  -7  -4  -5    3.51    0.21
   7   4   5    3.75    0.21
  -8  -4  -5   39.32    0.99
  -8  -4  -5   39.95    1.04
   8   4   5   40.99    1.00
  -9  -4  -5    0.20    0.11
   9  -5  -5    3.39    0.31
  -9   5   5    3.16    0.28
   8  -5  -5    0.86    0.18
  -8   5   5    1.11    0.20
   7  -5  -5   14.49    0.56
  -7   5   5   14.89    0.53
   6  -5  -5    1.77    0.20
  -6   5   5    1.59    0.18
   5  -5  -5    0.07    0.08
  -5   5   5    0.09    0.09
   4  -5  -5    0.03    0.07
  -4   5   5    0.13    0.08
   3  -5  -5   69.60    1.46
   3  -5  -5   68.68    1.60
  -3   5   5   67.67    1.55
   2  -5  -5    0.18    0.06
   2  -5  -5    0.36    0.06
  -2   5   5    0.15    0.06
   1  -5  -5   91.15    1.95
   1  -5  -5   92.31    2.04
  -1   5   5   92.36    1.98
   0  -5  -5   42.92    0.97
   0  -5  -5   41.62    0.92
   0   5   5   40.66    0.93
  -1  -5  -5   31.15    0.72
  -1  -5  -5   30.40    0.71
   1   5   5   30.32    0.69
  -2  -5  -5   17.85    0.45
  -2  -5  -5   18.14    0.46
   2   5   5   17.54    0.42
  -3  -5  -5   35.26    0.82
   3   5   5   35.55    0.78
  -4  -5  -5    3.83    0.17
   4   5   5    3.83    0.14
  -5  -5  -5   44.15    1.04
   5   5   5   43.69    0.99
  -6  -5  -5    1.69    0.15
   6   5   5    1.84    0.13
  -7  -5  -5   20.88    0.60
  -8  -5  -5    7.03    0.32
 -10  -5  -5   -0.02    0.12
   9  -6  -5    1.43    0.24
  -9   6   5    0.85    0.21
   8  -6  -5    5.62    0.36
  -8   6   5    5.14    0.33
   7  -6  -5    8.19    0.41
  -7   6   5    7.37    0.38
   6  -6  -5    0.84    0.15
  -6   6   5    1.04    0.16
   5  -6  -5    0.05    0.09
  -5   6   5    0.07    0.09
   4  -6  -5    0.17    0.09
  -4   6   5    0.00    0.08
   3  -6  -5    4.06    0.22
  -3   6   5    4.00    0.20
   2  -6  -5    0.70    0.10
   2  -6  -5    0.44    0.06
  -2   6   5    0.33    0.08
   1  -6  -5   15.96    0.45
   1  -6  -5   16.18    0.40
  -1   6   5   15.35    0.42
   0  -6  -5   41.35    0.97
   0  -6  -5   40.79    0.91
   0   6   5   41.05    0.92
  -1  -6  -5   71.54    1.53
  -1  -6  -5   70.21    1.58
   1   6   5   69.81    1.51
  -2  -6  -5   10.48    0.31
  -2  -6  -5   10.50    0.31
   2   6   5    9.98    0.25
  -3  -6  -5  162.42    3.56
   3   6   5  168.49    3.44
  -4  -6  -5    1.76    0.13
   4   6   5    2.57    0.10
  -5  -6  -5    6.55    0.25
  -6  -6  -5    0.07    0.07
  -7  -6  -5    2.80    0.20
  -8  -6  -5    0.03    0.10
   9  -7  -5    0.10    0.14
  -9   7   5    0.13    0.17
   8  -7  -5    0.07    0.12
  -8   7   5    0.12    0.14
   7  -7  -5    3.19    0.29
  -7   7   5    2.68    0.27
   6  -7  -5    3.74    0.27
  -6   7   5    3.36    0.25
   5  -7  -5   13.39    0.50
  -5   7   5   12.84    0.45
   4  -7  -5    4.62    0.26
  -4   7   5    4.82    0.24
   3  -7  -5    9.37    0.36
  -3   7   5    9.06    0.32
   2  -7  -5    0.20    0.08
   2  -7  -5    0.21    0.05
  -2   7   5    0.21    0.08
   1  -7  -5    8.62    0.31
   1  -7  -5    8.49    0.25
  -1   7   5    8.50    0.27
   0  -7  -5    0.42    0.06
   0  -7  -5    0.32    0.08
   0   7   5    0.27    0.06
  -1  -7  -5   67.84    1.56
  -1  -7  -5   70.85    1.50
   1   7   5   67.79    1.47
  -2  -7  -5    0.62    0.08
  -2  -7  -5    0.74    0.10
   2   7   5    0.79    0.06
  -3  -7  -5    0.14    0.07
  -4  -7  -5    3.98    0.19
  -5  -7  -5   22.86    0.62
  -6  -7  -5    1.66    0.16
  -7  -7  -5    7.70    0.32
  -8  -7  -5   17.78    0.57
  -9  -7  -5    3.49    0.25
   8  -8  -5   -0.02    0.10
  -8   8   5   -0.01    0.15
   7  -8  -5    3.58    0.29
  -7   8   5    3.87    0.29
   6  -8  -5   21.29    0.73
  -6   8   5   21.31    0.68
   5  -8  -5    6.49    0.34
  -5   8   5    7.21    0.33
   4  -8  -5    0.67    0.13
  -4   8   5    0.70    0.13
   3  -8  -5   14.25    0.48
  -3   8   5   13.43    0.43
   2  -8  -5   39.66    1.02
  -2   8   5   40.03    0.96
   1  -8  -5    7.99    0.31
   1  -8  -5    8.68    0.25
  -1   8   5    8.18    0.27
   0  -8  -5   26.79    0.70
   0  -8  -5   26.94    0.63
   0   8   5   25.95    0.63
  -1  -8  -5   23.69    0.64
  -1  -8  -5   24.22    0.59
   1   8   5   23.51    0.55
  -2  -8  -5   21.42    0.58
  -3  -8  -5   26.51    0.69
  -4  -8  -5   39.91    0.98
  -5  -8  -5   43.19    1.07
  -6  -8  -5    6.92    0.30
  -7  -8  -5    8.81    0.35
  -8  -8  -5    0.34    0.12
  -9  -8  -5    2.98    0.24
   8  -9  -5    0.78    0.19
  -8   9   5    1.05    0.21
   7  -9  -5    0.44    0.15
  -7   9   5    0.23    0.16
   6  -9  -5   50.17    1.40
  -6   9   5   53.02    1.34
   5  -9  -5   10.20    0.44
  -5   9   5    9.93    0.41
   4  -9  -5   20.40    0.67
  -4   9   5   21.97    0.63
   3  -9  -5    2.74    0.21
  -3   9   5    2.66    0.18
   2  -9  -5    1.70    0.17
  -2   9   5    1.34    0.14
   1  -9  -5    8.64    0.35
  -1   9   5    8.63    0.29
   0  -9  -5    1.68    0.16
   0  -9  -5    1.87    0.12
   0   9   5    1.68    0.12
  -1  -9  -5   19.37    0.56
  -1  -9  -5   19.98    0.51
  -2  -9  -5   18.30    0.53
  -3  -9  -5   67.84    1.58
  -4  -9  -5    0.06    0.09
  -5  -9  -5   16.28    0.51
  -6  -9  -5    7.28    0.32
  -7  -9  -5    0.07    0.10
  -8  -9  -5   -0.04    0.09
  -9  -9  -5    1.37    0.19
   7 -10  -5    0.93    0.19
  -7  10   5    0.85    0.19
   6 -10  -5    0.44    0.15
  -6  10   5    0.43    0.16
   5 -10  -5    0.79    0.17
  -5  10   5    0.63    0.16
   4 -10  -5    0.13    0.11
  -4  10   5    0.01    0.11
   3 -10  -5   19.07    0.63
  -3  10   5   18.84    0.56
   2 -10  -5    7.10    0.34
  -2  10   5    7.32    0.29
   1 -10  -5   75.95    1.80
   0 -10  -5    0.07    0.09
  -1 -10  -5   77.81    1.81
  -1 -10  -5   76.78    1.69
  -2 -10  -5    0.35    0.11
  -3 -10  -5    8.53    0.34
  -4 -10  -5    8.29    0.34
  -5 -10  -5    5.41    0.28
  -6 -10  -5   14.94    0.50
  -7 -10  -5   20.10    0.64
  -8 -10  -5    6.57    0.34
  -9 -10  -5    6.55    0.35
  -7  11   5    1.39    0.24
   6 -11  -5    1.31    0.22
  -6  11   5    1.01    0.20
   5 -11  -5    2.23    0.25
  -5  11   5    2.77    0.25
   4 -11  -5    0.07    0.11
  -4  11   5    0.11    0.12
   3 -11  -5    8.22    0.39
  -3  11   5    7.87    0.34
   2 -11  -5    3.52    0.24
   1 -11  -5    1.52    0.18
   0 -11  -5   15.55    0.52
  -1 -11  -5    4.02    0.24
  -1 -11  -5    4.00    0.20
  -2 -11  -5    6.80    0.32
  -3 -11  -5    0.14    0.10
  -4 -11  -5   -0.09    0.10
  -5 -11  -5    5.89    0.30
  -6 -11  -5    0.14    0.12
  -7 -11  -5   11.91    0.47
  -8 -11  -5    0.57    0.15
  -9 -11  -5    9.68    0.44
   6 -12  -5    0.17    0.15
  -6  12   5    0.07    0.16
   5 -12  -5    1.38    0.22
  -5  12   5    1.84    0.22
   4 -12  -5    0.21    0.12
   3 -12  -5    3.91    0.29
   2 -12  -5    1.47    0.19
   1 -12  -5    6.15    0.32
   0 -12  -5    0.17    0.11
  -1 -12  -5   14.07    0.50
  -2 -12  -5   13.07    0.48
  -3 -12  -5    1.43    0.18
  -4 -12  -5    0.09    0.10
  -5 -12  -5    3.76    0.26
  -6 -12  -5   17.55    0.60
  -7 -12  -5    1.38    0.20
  -8 -12  -5    1.58    0.21
  -9 -12  -5    1.32    0.21
 -10 -12  -5    0.02    0.15
   5 -13  -5    5.64    0.38
   4 -13  -5    0.82    0.19
   3 -13  -5    1.80    0.24
   2 -13  -5    8.53    0.41
   1 -13  -5    5.35    0.32
   0 -13  -5    7.79    0.38
  -1 -13  -5    0.62    0.15
  -2 -13  -5    5.23    0.31
  -3 -13  -5   11.49    0.46
  -4 -13  -5    0.19    0.13
  -5 -13  -5    1.78    0.21
  -6 -13  -5    3.04    0.25
  -7 -13  -5    6.57    0.37
  -8 -13  -5    0.17    0.15
  -9 -13  -5   11.28    0.50
 -10 -13  -5    0.15    0.17
   4 -14  -5    2.33    0.29
   3 -14  -5    0.25    0.15
   2 -14  -5    3.73    0.30
   1 -14  -5    0.37    0.15
   0 -14  -5   16.01    0.60
  -1 -14  -5    0.14    0.12
  -2 -14  -5    3.12    0.26
  -3 -14  -5   12.54    0.51
  -4 -14  -5    0.04    0.12
  -5 -14  -5    6.19    0.35
  -6 -14  -5    0.95    0.19
  -7 -14  -5    5.63    0.35
  -8 -14  -5    1.32    0.22
   2 -15  -5    0.28    0.15
   1 -15  -5    2.25    0.27
   0 -15  -5    3.03    0.28
  -1 -15  -5    7.67    0.41
  -2 -15  -5    1.86    0.23
  -3 -15  -5    0.11    0.13
  -4 -15  -5    0.66    0.17
  -5 -15  -5    4.79    0.33
  -6 -15  -5    1.01    0.20
  -7 -15  -5    0.26    0.17
  -8 -15  -5   -0.02    0.16
   0 -16  -5    2.27    0.27
  -1 -16  -5    1.29    0.21
  -2 -16  -5    2.49    0.26
  -3 -16  -5    0.15    0.14
  -4 -16  -5    0.69    0.19
  -5 -16  -5    0.88    0.20
  -6 -16  -5    0.11    0.15
  -4 -13   6    0.01    0.16
  -3 -13   6    1.06    0.21
  -2 -13   6    0.39    0.17
  -1 -13   6    1.83    0.25
  -6 -12   6    4.46    0.34
  -5 -12   6    0.22    0.15
  -4 -12   6    1.32    0.22
  -3 -12   6    0.19    0.16
  -2 -12   6    2.40    0.26
  -1 -12   6    6.05    0.36
   0 -12   6    1.06    0.19
  -7 -11   6    1.01    0.20
  -6 -11   6    2.65    0.28
  -5 -11   6    1.58    0.23
  -4 -11   6    0.32    0.15
  -3 -11   6    1.92    0.23
  -2 -11   6    2.77    0.26
  -1 -11   6    3.56    0.28
   0 -11   6    0.14    0.13
   3 -11   6    5.07    0.32
   4 -11   6    0.69    0.18
  -8 -10   6   -0.03    0.14
  -7 -10   6    0.63    0.17
  -6 -10   6    0.64    0.17
  -5 -10   6   11.26    0.49
  -4 -10   6    1.21    0.19
  -3 -10   6   22.52    0.72
  -2 -10   6    0.63    0.16
  -1 -10   6    1.69    0.20
   0 -10   6    0.26    0.13
   1 -10   6    5.42    0.30
   1 -10   6    6.17    0.33
   2 -10   6    7.47    0.36
   3 -10   6    0.05    0.13
   4 -10   6    4.03    0.30
   5 -10   6    0.12    0.15
  -8  -9   6    0.06    0.13
  -7  -9   6    0.11    0.13
  -6  -9   6    3.53    0.27
  -5  -9   6    9.35    0.42
  -4  -9   6   31.62    0.91
  -3  -9   6   10.34    0.44
  -2  -9   6    1.21    0.18
  -1  -9   6    0.68    0.15
   0  -9   6    0.10    0.11
   0  -9   6    0.20    0.10
   1  -9   6    1.82    0.18
   1  -9   6    1.78    0.20
   2  -9   6   10.95    0.43
   3  -9   6    1.93    0.21
   4  -9   6    8.62    0.41
   5  -9   6    3.45    0.29
   6  -9   6   -0.10    0.14
  -9  -8   6    1.04    0.22
  -8  -8   6    6.34    0.38
  -7  -8   6    2.70    0.26
  -6  -8   6    0.66    0.15
  -5  -8   6    1.31    0.18
  -4  -8   6   20.86    0.66
  -3  -8   6   12.07    0.46
  -2  -8   6    0.61    0.14
  -2  -8   6    0.38    0.10
  -1  -8   6    0.14    0.11
  -1  -8   6    0.14    0.09
   0  -8   6    6.08    0.28
   0  -8   6    6.37    0.30
   1  -8   6    7.60    0.33
   1  -8   6    7.68    0.34
   2  -8   6    0.14    0.09
   2  -8   6    0.04    0.10
   3  -8   6   15.47    0.53
   4  -8   6    1.15    0.18
   5  -8   6   11.14    0.47
   6  -8   6    2.72    0.26
   7  -8   6    0.29    0.15
  -9  -7   6    0.05    0.15
  -8  -7   6    0.18    0.14
  -7  -7   6    0.38    0.15
  -6  -7   6    1.28    0.19
  -5  -7   6    4.41    0.27
  -4  -7   6    3.45    0.21
  -4  -7   6    3.63    0.25
  -3  -7   6    1.61    0.18
  -3  -7   6    1.63    0.15
  -2  -7   6    2.80    0.21
  -2  -7   6    2.95    0.19
  -1  -7   6    1.30    0.14
  -1  -7   6    1.37    0.16
   0  -7   6    3.59    0.22
   0  -7   6    3.46    0.21
   1  -7   6    3.39    0.22
   1  -7   6    3.43    0.21
   2  -7   6    0.24    0.10
   2  -7   6    0.15    0.09
   3  -7   6    0.36    0.11
   4  -7   6    0.94    0.15
   5  -7   6    3.61    0.27
   6  -7   6    1.27    0.19
   7  -7   6    7.73    0.41
 -10  -6   6    2.22    0.27
  -9  -6   6    0.31    0.15
  -8  -6   6    4.60    0.31
  -7  -6   6    2.33    0.24
  -6  -6   6    5.03    0.30
  -5  -6   6   12.87    0.43
  -5  -6   6   13.00    0.48
  -4  -6   6    0.10    0.09
  -4  -6   6    0.03    0.09
  -3  -6   6    9.32    0.36
  -3  -6   6    9.61    0.34
  -2  -6   6    9.24    0.32
  -2  -6   6    8.73    0.34
  -1  -6   6    8.09    0.32
  -1  -6   6    8.70    0.31
   0  -6   6    6.25    0.26
   0  -6   6    6.06    0.27
   1  -6   6   28.07    0.75
   1  -6   6   28.83    0.75
   2  -6   6    1.22    0.14
   2  -6   6    0.93    0.13
   3  -6   6    2.99    0.19
   3  -6   6    2.77    0.21
   4  -6   6   28.23    0.80
   5  -6   6    2.44    0.23
   6  -6   6   13.08    0.50
   7  -6   6    0.11    0.14
   8  -6   6    4.38    0.33
 -10  -5   6   -0.06    0.13
  -9  -5   6    7.06    0.40
  -8  -5   6    0.04    0.11
  -7  -5   6   42.80    1.08
  -7  -5   6   42.20    1.17
  -6  -5   6    9.36    0.40
  -6  -5   6    9.54    0.36
  -5  -5   6    6.97    0.30
  -5  -5   6    6.45    0.32
  -4  -5   6    4.16    0.24
  -4  -5   6    3.93    0.22
  -3  -5   6    1.94    0.16
  -3  -5   6    2.01    0.17
  -2  -5   6    2.05    0.16
  -2  -5   6    1.99    0.15
  -1  -5   6    4.02    0.21
  -1  -5   6    3.97    0.20
   0  -5   6    5.56    0.24
   0  -5   6    5.40    0.24
  -1   5  -6    4.76    0.20
   1  -5   6    4.39    0.21
   1  -5   6    4.62    0.23
  -2   5  -6   35.77    0.85
   2  -5   6   37.27    0.92
   2  -5   6   35.25    0.89
   3  -5   6   -0.03    0.08
   3  -5   6    0.05    0.06
   4  -5   6    4.70    0.26
   5  -5   6   10.25    0.42
   7  -5   6    2.87    0.25
 -10  -4   6    7.38    0.44
  -9  -4   6    7.75    0.42
  -8  -4   6   -0.04    0.10
  -8  -4   6    0.06    0.12
  -7  -4   6   22.29    0.65
  -7  -4   6   21.73    0.72
  -6  -4   6    2.80    0.23
  -6  -4   6    2.60    0.20
  -5  -4   6    5.87    0.30
  -5  -4   6    5.63    0.27
  -4  -4   6    1.71    0.15
  -4  -4   6    1.82    0.17
  -3  -4   6    0.10    0.08
  -3  -4   6    0.30    0.09
  -2  -4   6    2.92    0.17
  -2  -4   6    3.02    0.17
  -1  -4   6   33.91    0.82
  -1  -4   6   32.31    0.81
   0   4  -6  394.58    8.30
   0  -4   6  404.77    8.43
   0  -4   6  406.69    8.65
  -1   4  -6    0.15    0.06
   1  -4   6    0.04    0.06
   1  -4   6    0.18    0.08
  -2   4  -6   31.59    0.77
   2  -4   6   32.62    0.79
   2  -4   6   33.31    0.82
  -3   4  -6   44.83    1.02
   3  -4   6   44.85    1.06
   3  -4   6   44.80    1.10
   4  -4   6    3.05    0.20
   5  -4   6    1.53    0.17
   6  -4   6    1.30    0.17
   7  -4   6    1.41    0.18
   8  -4   6    1.68    0.21
   9  -4   6   13.80    0.56
  -9  -3   6   12.32    0.48
  -8  -3   6   13.87    0.49
  -7  -3   6    0.08    0.11
  -6  -3   6    3.63    0.22
  -5  -3   6    2.02    0.18
  -5  -3   6    2.39    0.19
  -4  -3   6   60.82    1.43
  -4  -3   6   63.32    1.48
  -3  -3   6    0.45    0.09
  -3  -3   6    0.33    0.08
  -2  -3   6    2.83    0.16
  -2  -3   6    3.11    0.17
   1   3  -6    0.13    0.06
  -1  -3   6    0.18    0.07
  -1  -3   6    0.06    0.05
   0   3  -6   77.58    1.71
   0  -3   6   79.49    1.74
   0  -3   6   76.94    1.73
  -1   3  -6   17.66    0.48
   1  -3   6   18.66    0.50
   1  -3   6   17.00    0.46
  -2   3  -6   24.59    0.63
   2  -3   6   25.57    0.62
   2  -3   6   25.73    0.66
  -3   3  -6    1.33    0.12
   3  -3   6    1.20    0.13
   3  -3   6    1.13    0.10
  -4   3  -6   14.68    0.41
   4  -3   6   14.70    0.46
   5  -3   6   16.65    0.53
   6  -3   6    0.03    0.10
   7  -3   6   28.53    0.83
   8  -3   6    3.50    0.26
   9  -3   6    7.86    0.41
 -10  -2   6    0.16    0.15
  -9  -2   6    0.56    0.15
  -8  -2   6    2.55    0.23
  -7  -2   6    0.97    0.14
  -6  -2   6   33.04    0.85
  -5  -2   6   98.75    2.20
  -4  -2   6    1.20    0.12
  -3  -2   6    0.36    0.09
   2   2  -6   44.29    1.02
  -2  -2   6   44.14    1.04
  -2  -2   6   42.91    1.03
   1   2  -6    0.12    0.05
  -1  -2   6    0.06    0.06
   0   2  -6    2.34    0.14
   0  -2   6    2.26    0.12
   0  -2   6    2.17    0.14
  -1   2  -6    4.44    0.19
   1  -2   6    4.48    0.16
   1  -2   6    4.51    0.20
  -2   2  -6   16.63    0.45
   2  -2   6   15.97    0.41
   2  -2   6   17.03    0.47
  -3   2  -6    7.86    0.27
   3  -2   6    8.05    0.24
   3  -2   6    7.93    0.29
  -4   2  -6    5.37    0.22
   4  -2   6    5.26    0.24
   4  -2   6    5.41    0.21
   5  -2   6    0.35    0.10
   6  -2   6    0.89    0.15
   7  -2   6    2.95    0.22
   8  -2   6    8.98    0.41
   9  -2   6    0.35    0.15
  10  -2   6    0.02    0.13
 -11  -1   6    1.52    0.24
 -10  -1   6    0.06    0.14
  -9  -1   6   16.38    0.58
  -8  -1   6    1.07    0.16
  -7  -1   6    9.07    0.36
  -6  -1   6   31.81    0.83
  -5  -1   6    6.95    0.29
  -4  -1   6    2.78    0.18
  -3  -1   6   74.88    1.67
   2   1  -6  215.14    4.47
  -2  -1   6  211.88    4.52
   1   1  -6    0.47    0.08
  -1  -1   6    0.28    0.06
  -1  -1   6    0.70    0.10
   0   1  -6  102.47    2.20
   0  -1   6  104.72    2.23
   0  -1   6  100.17    2.20
  -1   1  -6    2.37    0.14
   1  -1   6    2.63    0.14
   1  -1   6    2.71    0.10
  -2   1  -6    2.03    0.13
   2  -1   6    1.85    0.08
   2  -1   6    1.80    0.13
  -3   1  -6   13.21    0.38
   3  -1   6   13.88    0.35
   3  -1   6   14.04    0.41
  -4   1  -6   25.30    0.63
   4  -1   6   25.27    0.67
   4  -1   6   26.09    0.62
  -5   1  -6   11.49    0.34
   5  -1   6   11.75    0.40
   6  -1   6   26.32    0.73
   7  -1   6    6.40    0.32
   8  -1   6    0.27    0.13
   9  -1   6    3.00    0.26
  10  -1   6    1.09    0.19
 -10   0   6    0.42    0.16
  -9   0   6   25.47    0.78
  -8   0   6    1.19    0.17
  -7   0   6    0.14    0.11
  -6   0   6   54.48    1.31
  -5   0   6    0.04    0.08
  -4   0   6    5.00    0.22
   3   0  -6  130.28    2.77
  -3   0   6  130.34    2.81
   2   0  -6   11.98    0.35
  -2   0   6   12.26    0.36
   1   0  -6    1.66    0.12
  -1   0   6    1.53    0.12
   0   0  -6    0.35    0.07
   0   0   6    0.28    0.04
   0   0   6    0.30    0.06
  -1   0  -6   16.63    0.45
   1   0   6   16.49    0.44
   1   0   6   16.55    0.37
  -2   0  -6    7.05    0.24
   2   0   6    7.19    0.25
  -3   0  -6   22.97    0.58
   3   0   6   24.04    0.54
   3   0   6   24.06    0.61
  -4   0  -6   65.32    1.43
   4   0   6   65.88    1.43
   4   0   6   64.07    1.48
  -5   0  -6    3.45    0.17
   5   0   6    3.51    0.20
  -6   0  -6   28.96    0.71
   6   0   6   28.62    0.77
   7   0   6   27.61    0.77
   8   0   6   11.94    0.45
   9   0   6    4.28    0.29
  10   0   6    0.82    0.17
  11   0   6    0.15    0.15
 -10   1   6    3.06    0.28
  -9   1   6   18.04    0.63
  -8   1   6    0.92    0.16
  -7   1   6   16.30    0.53
  -6   1   6   34.53    0.90
  -5   1   6   63.33    1.47
  -4   1   6   64.59    1.47
   3  -1  -6    1.18    0.10
  -3   1   6    1.12    0.11
   2  -1  -6   46.45    1.05
  -2   1   6   45.74    1.06
   1  -1  -6  169.21    3.63
  -1   1   6  176.59    3.67
   0   1   6   36.44    0.85
  -1  -1  -6    2.94    0.15
   1   1   6    3.04    0.15
  -2  -1  -6    2.75    0.14
   2   1   6    2.79    0.14
  -3  -1  -6    5.17    0.19
  -4  -1  -6   59.17    1.32
   4   1   6   59.56    1.35
  -5  -1  -6   11.00    0.33
   5   1   6   10.51    0.35
  -6  -1  -6   42.61    1.00
   6   1   6   42.76    1.04
  -7  -1  -6    4.53    0.22
   7   1   6    4.45    0.25
   8   1   6    0.22    0.11
   9   1   6    5.62    0.31
  10   1   6    0.15    0.13
  11   1   6    4.79    0.32
 -10   2   6    2.61    0.28
  -9   2   6   35.59    1.01
  -8   2   6    1.19    0.17
  -7   2   6   -0.01    0.10
  -6   2   6    0.10    0.09
   5  -2  -6   11.10    0.41
  -5   2   6   10.68    0.38
   4  -2  -6   31.76    0.84
  -4   2   6   32.40    0.80
   3  -2  -6    5.52    0.20
   3  -2  -6    5.46    0.23
  -3   2   6    5.21    0.22
   2  -2  -6  159.59    3.36
   2  -2  -6  150.26    3.26
  -2   2   6  155.40    3.31
   1  -2  -6  100.82    2.16
   1  -2  -6  103.44    2.19
  -1   2   6   97.74    2.17
   0  -2  -6    5.15    0.15
   0  -2  -6    4.81    0.19
   0   2   6    4.73    0.19
  -1  -2  -6    5.04    0.13
   1   2   6    5.23    0.19
  -2  -2  -6   67.84    1.47
   2   2   6   66.89    1.48
  -3  -2  -6    0.16    0.03
  -3  -2  -6    0.10    0.05
   3   2   6    0.20    0.05
  -4  -2  -6    0.92    0.09
  -4  -2  -6    0.55    0.06
   4   2   6    0.57    0.08
  -5  -2  -6   70.47    1.52
   5   2   6   66.96    1.55
  -6  -2  -6  107.14    2.28
   6   2   6  102.88    2.32
  -7  -2  -6    0.77    0.11
   7   2   6    0.81    0.12
  -8  -2  -6   -0.06    0.08
   8   2   6    0.06    0.10
   9   2   6    1.09    0.17
  10   2   6    1.32    0.19
 -10   3   6   16.03    0.64
  -9   3   6    0.68    0.18
  -8   3   6   -0.09    0.12
   7  -3  -6    1.11    0.18
  -7   3   6    0.89    0.15
   6  -3  -6    5.49    0.30
  -6   3   6    5.57    0.28
   5  -3  -6  102.68    2.40
  -5   3   6  105.70    2.33
   4  -3  -6   50.42    1.23
  -4   3   6   49.73    1.18
   3  -3  -6    8.95    0.27
   3  -3  -6    8.34    0.30
  -3   3   6    8.37    0.29
   2  -3  -6   11.70    0.34
   2  -3  -6   12.10    0.36
  -2   3   6   12.13    0.35
   1  -3  -6   21.87    0.55
   1  -3  -6   21.52    0.55
  -1   3   6   22.55    0.55
   0  -3  -6   25.06    0.59
   0  -3  -6   24.74    0.60
   0   3   6   25.23    0.61
  -1  -3  -6    8.78    0.28
  -1  -3  -6    8.95    0.24
   1   3   6   10.66    0.28
  -2  -3  -6    3.15    0.10
  -2  -3  -6    3.00    0.14
   2   3   6    3.05    0.14
  -3  -3  -6    1.66    0.08
  -3  -3  -6    1.68    0.12
   3   3   6    1.73    0.11
  -4  -3  -6   15.39    0.43
  -4  -3  -6   15.40    0.39
   4   3   6   15.72    0.42
  -5  -3  -6    1.81    0.12
  -5  -3  -6    1.64    0.13
   5   3   6    1.62    0.13
  -6  -3  -6    0.12    0.08
  -6  -3  -6    0.14    0.07
   6   3   6    0.03    0.07
  -7  -3  -6    9.96    0.35
   7   3   6    9.90    0.36
  -8  -3  -6   28.68    0.76
   8   3   6   28.92    0.78
   9   3   6    7.12    0.33
  -9   4   6    0.03    0.13
   8  -4  -6   16.81    0.64
  -8   4   6   16.50    0.59
   7  -4  -6    4.58    0.30
  -7   4   6    4.35    0.28
   6  -4  -6   27.30    0.81
  -6   4   6   26.97    0.76
   5  -4  -6    1.04    0.14
  -5   4   6    1.24    0.15
   4  -4  -6    1.23    0.14
   4  -4  -6    1.08    0.09
  -4   4   6    1.05    0.13
   3  -4  -6    9.21    0.27
   3  -4  -6    9.17    0.33
  -3   4   6    8.91    0.31
   2  -4  -6    0.38    0.06
   2  -4  -6    0.10    0.06
  -2   4   6    0.01    0.05
   1  -4  -6    5.14    0.19
   1  -4  -6    5.07    0.19
  -1   4   6    4.76    0.19
   0  -4  -6    0.12    0.05
   0  -4  -6    0.30    0.05
   0   4   6    0.08    0.05
  -1  -4  -6   36.49    0.85
  -1  -4  -6   37.03    0.84
   1   4   6   37.88    0.85
  -2  -4  -6   19.22    0.45
  -2  -4  -6   19.34    0.49
   2   4   6   18.62    0.46
  -3  -4  -6    2.59    0.14
  -3  -4  -6    2.40    0.11
   3   4   6    2.58    0.12
  -4  -4  -6    0.76    0.08
  -4  -4  -6    0.79    0.09
   4   4   6    0.77    0.08
  -5  -4  -6    0.78    0.10
  -5  -4  -6    0.78    0.09
   5   4   6    0.65    0.08
  -6  -4  -6   19.28    0.52
  -6  -4  -6   18.52    0.53
   6   4   6   19.32    0.52
  -7  -4  -6    2.41    0.18
   7   4   6    2.38    0.18
  -8  -4  -6    0.76    0.13
   8   4   6    0.89    0.13
  -9  -4  -6    0.20    0.11
   9  -5  -6    0.14    0.13
  -9   5   6    0.02    0.14
   8  -5  -6    3.26    0.30
  -8   5   6    2.87    0.26
   7  -5  -6   10.04    0.45
  -7   5   6    9.28    0.41
   6  -5  -6    0.37    0.12
  -6   5   6    0.35    0.13
   5  -5  -6    4.43    0.26
  -5   5   6    4.42    0.24
   4  -5  -6    4.81    0.26
  -4   5   6    4.29    0.23
   3  -5  -6   13.04    0.35
   3  -5  -6   12.95    0.42
  -3   5   6   12.94    0.40
   2  -5  -6   20.58    0.52
   2  -5  -6   21.60    0.57
  -2   5   6   21.18    0.55
   1  -5  -6    1.07    0.10
   1  -5  -6    1.18    0.11
  -1   5   6    1.07    0.10
   0  -5  -6   60.32    1.37
   0  -5  -6   62.94    1.34
   0   5   6   59.71    1.34
  -1  -5  -6   41.78    0.96
  -1  -5  -6   42.02    0.95
   1   5   6   42.29    0.94
  -2  -5  -6    3.05    0.13
  -2  -5  -6    3.05    0.15
   2   5   6    3.17    0.13
  -3  -5  -6  342.41    7.05
  -3  -5  -6  335.83    7.28
   3   5   6  344.64    7.11
  -4  -5  -6    1.02    0.11
  -4  -5  -6    0.97    0.09
   4   5   6    0.95    0.08
  -5  -5  -6   22.97    0.59
  -5  -5  -6   23.24    0.61
   5   5   6   23.43    0.57
  -6  -5  -6   14.42    0.43
  -6  -5  -6   14.49    0.45
   6   5   6   14.88    0.41
  -7  -5  -6   35.53    0.91
  -7  -5  -6   36.82    0.92
  -8  -5  -6    2.96    0.21
  -9  -5  -6    0.71    0.14
 -10  -5  -6   24.99    0.74
   9  -6  -6    0.30    0.16
  -9   6   6    0.04    0.17
   8  -6  -6    8.39    0.44
  -8   6   6    8.37    0.41
   7  -6  -6    0.16    0.13
  -7   6   6   -0.13    0.13
   6  -6  -6    0.04    0.10
  -6   6   6    0.12    0.11
   5  -6  -6   20.69    0.65
  -5   6   6   20.22    0.61
   4  -6  -6   91.50    2.12
  -4   6   6   90.02    2.04
   3  -6  -6   68.19    1.62
  -3   6   6   69.49    1.57
   2  -6  -6    4.65    0.19
   2  -6  -6    5.10    0.23
  -2   6   6    4.90    0.21
   1  -6  -6   51.58    1.21
   1  -6  -6   50.90    1.14
  -1   6   6   52.09    1.16
   0  -6  -6    9.40    0.30
   0  -6  -6    9.09    0.28
   0   6   6    9.08    0.27
  -1  -6  -6   53.42    1.17
  -1  -6  -6   52.12    1.20
   1   6   6   52.25    1.16
  -2  -6  -6   27.97    0.67
  -2  -6  -6   28.34    0.67
   2   6   6   26.73    0.63
  -3  -6  -6    0.30    0.08
  -3  -6  -6    0.41    0.07
   3   6   6    0.55    0.05
  -4  -6  -6    1.95    0.13
  -4  -6  -6    1.85    0.15
   4   6   6    2.05    0.10
  -5  -6  -6   20.02    0.55
  -5  -6  -6   19.78    0.53
  -6  -6  -6   23.70    0.63
  -7  -6  -6    4.22    0.23
  -8  -6  -6   18.82    0.57
  -9  -6  -6    3.72    0.25
 -10  -6  -6   30.26    0.86
   8  -7  -6   -0.04    0.11
  -8   7   6    0.01    0.13
   7  -7  -6   21.80    0.75
  -7   7   6   20.71    0.69
   6  -7  -6   18.19    0.64
  -6   7   6   17.51    0.59
   5  -7  -6   14.01    0.51
  -5   7   6   13.58    0.47
   4  -7  -6   11.51    0.43
  -4   7   6   11.41    0.40
   3  -7  -6  105.17    2.38
  -3   7   6  102.85    2.30
   2  -7  -6   14.04    0.38
   2  -7  -6   13.21    0.44
  -2   7   6   14.05    0.41
   1  -7  -6   28.16    0.66
   1  -7  -6   28.27    0.73
  -1   7   6   27.85    0.68
   0  -7  -6    1.07    0.12
   0  -7  -6    0.89    0.09
   0   7   6    0.94    0.09
  -1  -7  -6    0.18    0.07
  -1  -7  -6    0.13    0.06
   1   7   6    0.16    0.05
  -2  -7  -6   73.45    1.61
  -2  -7  -6   75.06    1.65
   2   7   6   70.95    1.56
  -3  -7  -6  115.63    2.49
  -3  -7  -6  116.13    2.54
  -4  -7  -6  125.64    2.75
  -5  -7  -6    2.94    0.18
  -6  -7  -6   41.86    1.03
  -7  -7  -6   -0.02    0.08
 -10  -7  -6    7.17    0.36
 -11  -7  -6    5.61    0.34
   8  -8  -6   -0.04    0.11
  -8   8   6    0.15    0.15
   7  -8  -6    0.33    0.14
  -7   8   6    0.36    0.15
   6  -8  -6   37.89    1.10
  -6   8   6   38.59    1.04
   5  -8  -6    6.30    0.34
  -5   8   6    6.97    0.33
   4  -8  -6   30.86    0.89
  -4   8   6   31.96    0.84
   3  -8  -6    2.74    0.20
  -3   8   6    1.99    0.18
   2  -8  -6   13.34    0.45
  -2   8   6   14.16    0.42
   1  -8  -6   27.10    0.74
   1  -8  -6   28.15    0.66
  -1   8   6   27.91    0.68
   0  -8  -6   25.00    0.60
   0  -8  -6   24.05    0.65
   0   8   6   24.53    0.60
  -1  -8  -6   21.55    0.54
  -1  -8  -6   20.56    0.57
   1   8   6   20.44    0.50
  -2  -8  -6   20.83    0.54
  -2  -8  -6   20.41    0.56
  -3  -8  -6   21.29    0.58
  -3  -8  -6   22.19    0.59
  -4  -8  -6    0.68    0.11
  -5  -8  -6    6.64    0.28
  -6  -8  -6    5.69    0.27
  -7  -8  -6    0.45    0.11
  -8  -8  -6   13.38    0.47
 -11  -8  -6    5.21    0.34
   8  -9  -6    0.41    0.17
  -8   9   6    0.36    0.19
   7  -9  -6    1.62    0.22
  -7   9   6    1.32    0.22
   6  -9  -6    0.36    0.14
  -6   9   6    0.10    0.17
   5  -9  -6    4.91    0.31
  -5   9   6    5.61    0.31
   4  -9  -6    5.25    0.30
  -4   9   6    5.61    0.29
   3  -9  -6   16.29    0.55
  -3   9   6   16.96    0.51
   2  -9  -6   39.50    1.04
  -2   9   6   40.82    0.98
   1  -9  -6    0.21    0.10
  -1   9   6    0.16    0.08
   0  -9  -6    0.82    0.13
   0  -9  -6    0.83    0.10
   0   9   6    0.91    0.10
  -1  -9  -6   52.50    1.18
  -1  -9  -6   51.62    1.25
  -2  -9  -6    6.52    0.28
  -2  -9  -6    6.81    0.26
  -3  -9  -6    1.94    0.16
  -3  -9  -6    2.09    0.16
  -4  -9  -6    1.93    0.16
  -5  -9  -6    3.79    0.23
  -6  -9  -6    0.19    0.10
  -7  -9  -6   14.39    0.49
  -8  -9  -6    2.16    0.21
   7 -10  -6    0.41    0.16
  -7  10   6    0.13    0.17
   6 -10  -6    0.70    0.17
  -6  10   6    0.30    0.15
   5 -10  -6   17.82    0.66
  -5  10   6   19.17    0.62
   4 -10  -6    0.08    0.10
  -4  10   6    0.17    0.11
   3 -10  -6    7.12    0.34
  -3  10   6    7.00    0.31
   2 -10  -6    0.04    0.10
  -2  10   6    0.19    0.09
   1 -10  -6   35.89    0.96
   0 -10  -6   29.39    0.80
  -1 -10  -6    2.38    0.19
  -1 -10  -6    1.66    0.14
  -2 -10  -6    6.32    0.29
  -2 -10  -6    6.55    0.26
  -3 -10  -6    5.90    0.27
  -3 -10  -6    5.93    0.26
  -4 -10  -6    0.91    0.13
  -5 -10  -6   35.06    0.92
  -6 -10  -6    1.66    0.18
  -7 -10  -6   19.40    0.61
  -8 -10  -6    0.51    0.14
  -7  11   6   -0.14    0.15
   6 -11  -6    0.91    0.19
  -6  11   6    1.03    0.20
   5 -11  -6    0.45    0.15
  -5  11   6    0.67    0.16
   4 -11  -6    0.54    0.15
  -4  11   6    0.66    0.15
   3 -11  -6   13.77    0.53
  -3  11   6   13.70    0.47
   2 -11  -6    0.01    0.09
   1 -11  -6    3.38    0.25
   0 -11  -6   14.62    0.50
  -1 -11  -6   31.49    0.86
  -1 -11  -6   32.01    0.78
  -2 -11  -6    0.29    0.09
  -2 -11  -6    0.59    0.12
  -3 -11  -6    2.53    0.21
  -3 -11  -6    2.57    0.19
  -4 -11  -6   17.29    0.55
  -5 -11  -6    0.67    0.14
  -6 -11  -6   15.33    0.53
  -7 -11  -6    0.06    0.11
  -8 -11  -6    6.00    0.33
  -6  12   6    2.20    0.26
   5 -12  -6    1.06    0.20
  -5  12   6    0.86    0.17
   4 -12  -6    0.97    0.18
   3 -12  -6   10.74    0.47
   2 -12  -6    5.66    0.32
   1 -12  -6    0.74    0.15
   0 -12  -6   26.30    0.78
  -1 -12  -6    0.78    0.14
  -2 -12  -6   22.53    0.69
  -2 -12  -6   23.53    0.63
  -3 -12  -6    2.08    0.19
  -3 -12  -6    2.02    0.18
  -4 -12  -6    2.78    0.22
  -5 -12  -6    0.05    0.11
  -6 -12  -6   10.32    0.43
  -7 -12  -6    3.11    0.25
  -8 -12  -6    0.37    0.15
  -9 -12  -6    2.26    0.25
   5 -13  -6    3.86    0.32
   4 -13  -6    5.76    0.36
   3 -13  -6    0.63    0.16
   2 -13  -6    2.67    0.25
   1 -13  -6    1.30    0.19
   0 -13  -6   17.59    0.60
  -1 -13  -6    0.10    0.11
  -2 -13  -6   -0.06    0.10
  -3 -13  -6    0.16    0.10
  -3 -13  -6    0.29    0.13
  -4 -13  -6    0.26    0.12
  -5 -13  -6    3.08    0.25
  -6 -13  -6    0.84    0.16
  -7 -13  -6   12.03    0.49
  -8 -13  -6   -0.14    0.11
  -9 -13  -6   19.33    0.70
   4 -14  -6    0.28    0.15
   3 -14  -6    1.22    0.21
   2 -14  -6    0.09    0.12
   1 -14  -6   16.38    0.61
   0 -14  -6    3.29    0.27
  -1 -14  -6    7.01    0.36
  -2 -14  -6    2.90    0.25
  -3 -14  -6    0.19    0.13
  -4 -14  -6    0.02    0.12
  -5 -14  -6   17.66    0.62
  -6 -14  -6    1.26    0.19
  -7 -14  -6    1.13    0.20
  -8 -14  -6    0.39    0.17
  -9 -14  -6    0.18    0.16
   2 -15  -6    1.23    0.21
   1 -15  -6    1.24    0.21
   0 -15  -6    0.54    0.16
  -1 -15  -6    1.13    0.19
  -2 -15  -6    0.35    0.15
  -3 -15  -6    0.43    0.15
  -4 -15  -6    0.19    0.14
  -5 -15  -6    1.16    0.20
  -6 -15  -6    1.33    0.21
  -7 -15  -6    0.06    0.15
  -8 -15  -6    0.04    0.16
   0 -16  -6    1.52    0.23
  -1 -16  -6    0.38    0.16
  -2 -16  -6    0.77    0.19
  -3 -16  -6    0.99    0.20
  -4 -16  -6    6.65    0.38
  -5 -16  -6    1.96    0.24
  -6 -16  -6    3.67    0.32
  -4 -13   7   -0.06    0.16
  -3 -13   7    0.11    0.17
  -2 -13   7    0.02    0.14
  -5 -12   7   -0.10    0.14
  -4 -12   7    0.10    0.16
  -3 -12   7    5.86    0.38
  -2 -12   7    0.07    0.14
  -6 -11   7    0.25    0.16
  -5 -11   7    2.74    0.29
  -4 -11   7    1.56    0.22
  -3 -11   7    8.81    0.43
  -2 -11   7    3.49    0.29
  -1 -11   7    8.40    0.41
   4 -11   7    2.18    0.26
  -7 -10   7    2.92    0.30
  -6 -10   7    1.80    0.24
  -5 -10   7    1.88    0.24
  -4 -10   7    4.22    0.30
  -3 -10   7   -0.04    0.11
  -2 -10   7   -0.23    0.11
  -1 -10   7    0.62    0.16
   1 -10   7    0.26    0.13
   2 -10   7    3.12    0.26
   3 -10   7    0.96    0.19
   4 -10   7    4.40    0.32
   5 -10   7    6.83    0.40
  -8  -9   7    0.46    0.17
  -7  -9   7    0.01    0.12
  -6  -9   7    1.22    0.20
  -5  -9   7    0.19    0.14
  -4  -9   7   14.09    0.53
  -3  -9   7    6.56    0.34
  -2  -9   7    0.27    0.13
  -1  -9   7    3.74    0.26
   0  -9   7    1.74    0.20
   0  -9   7    1.62    0.18
   1  -9   7    0.00    0.11
   2  -9   7    0.23    0.12
   3  -9   7    1.21    0.19
   4  -9   7    4.56    0.32
   5  -9   7    2.46    0.26
  -8  -8   7    0.46    0.17
  -7  -8   7   14.11    0.56
  -6  -8   7    1.61    0.21
  -5  -8   7    2.64    0.24
  -4  -8   7    9.22    0.40
  -3  -8   7   10.76    0.43
  -2  -8   7    0.61    0.12
  -2  -8   7    0.83    0.15
  -1  -8   7    0.22    0.11
  -1  -8   7    0.22    0.10
   0  -8   7    3.67    0.24
   0  -8   7    3.50    0.23
   1  -8   7    1.16    0.16
   2  -8   7    5.60    0.29
   3  -8   7    2.75    0.22
   4  -8   7    0.39    0.14
   6  -8   7    0.41    0.17
  -9  -7   7    4.99    0.36
  -8  -7   7    6.55    0.38
  -7  -7   7    4.51    0.31
  -6  -7   7    0.19    0.12
  -5  -7   7    0.17    0.11
  -4  -7   7    7.40    0.31
  -4  -7   7    6.59    0.33
  -3  -7   7    2.53    0.22
  -3  -7   7    2.47    0.19
  -2  -7   7    9.79    0.38
  -2  -7   7    9.01    0.35
  -1  -7   7    0.21    0.11
  -1  -7   7    0.26    0.10
   0  -7   7    9.50    0.36
   0  -7   7    8.91    0.35
   1  -7   7   16.37    0.51
   1  -7   7   15.02    0.50
   2  -7   7    2.83    0.22
   3  -7   7   10.68    0.42
   4  -7   7    1.36    0.18
   5  -7   7   16.49    0.59
   6  -7   7    3.86    0.30
   7  -7   7    1.72    0.23
  -9  -6   7    6.41    0.40
  -8  -6   7   -0.17    0.11
  -7  -6   7   11.62    0.49
  -6  -6   7    6.33    0.34
  -5  -6   7    3.22    0.24
  -5  -6   7    3.46    0.23
  -4  -6   7   38.70    1.04
  -4  -6   7   40.01    0.99
  -3  -6   7   20.71    0.59
  -3  -6   7   20.84    0.62
  -2  -6   7   15.89    0.49
  -2  -6   7   16.10    0.51
  -1  -6   7    4.12    0.23
  -1  -6   7    4.19    0.23
   0  -6   7    0.23    0.10
   0  -6   7    0.11    0.09
   1  -6   7    0.76    0.12
   1  -6   7    0.78    0.12
   2  -6   7   18.03    0.57
   3  -6   7   32.88    0.89
   4  -6   7    2.96    0.24
   5  -6   7   14.00    0.52
   6  -6   7   -0.12    0.11
   7  -6   7    1.06    0.19
  -9  -5   7    7.34    0.42
  -8  -5   7    0.29    0.14
  -7  -5   7   13.95    0.49
  -7  -5   7   13.72    0.54
  -6  -5   7    0.26    0.12
  -6  -5   7    0.08    0.11
  -5  -5   7    0.17    0.10
  -5  -5   7    0.23    0.11
  -4  -5   7    2.83    0.20
  -4  -5   7    2.33    0.19
  -3  -5   7   16.55    0.50
  -3  -5   7   16.78    0.52
  -2  -5   7   43.60    1.07
  -2  -5   7   42.90    1.05
  -1  -5   7   46.37    1.11
  -1  -5   7   44.82    1.10
   0  -5   7   79.30    1.79
   0  -5   7   78.23    1.79
  -1   5  -7    1.61    0.14
   1  -5   7    1.72    0.16
   1  -5   7    1.52    0.14
  -2   5  -7   30.36    0.74
   2  -5   7   28.57    0.78
   2  -5   7   29.49    0.75
   3  -5   7   10.73    0.40
   4  -5   7   10.82    0.42
   5  -5   7    0.21    0.13
   6  -5   7    0.34    0.14
   7  -5   7    0.36    0.14
   8  -5   7    0.02    0.14
 -10  -4   7    4.54    0.35
  -9  -4   7    2.22    0.26
  -8  -4   7    4.16    0.30
  -8  -4   7    4.03    0.27
  -7  -4   7    0.27    0.13
  -7  -4   7    0.22    0.12
  -6  -4   7   25.40    0.72
  -6  -4   7   25.58    0.78
  -5  -4   7   -0.04    0.10
  -5  -4   7   -0.17    0.08
  -4  -4   7   31.95    0.87
  -4  -4   7   32.96    0.84
  -3  -4   7   39.81    0.96
  -3  -4   7   37.42    0.97
  -2  -4   7    1.02    0.12
  -2  -4   7    0.56    0.10
   1   4  -7    9.88    0.34
  -1  -4   7    9.56    0.34
  -1  -4   7   10.23    0.33
   0   4  -7    9.91    0.34
   0  -4   7    9.32    0.31
   0  -4   7    9.72    0.34
  -1   4  -7    0.58    0.10
   1  -4   7    0.80    0.10
   1  -4   7    0.71    0.11
  -2   4  -7    0.55    0.09
   2  -4   7    0.91    0.10
   2  -4   7    0.84    0.12
  -3   4  -7    7.28    0.27
   3  -4   7    7.15    0.31
   4  -4   7   32.32    0.87
   5  -4   7   12.07    0.45
   6  -4   7    0.08    0.11
   7  -4   7    1.27    0.18
   8  -4   7    0.96    0.18
   9  -4   7    4.02    0.33
  -9  -3   7    1.68    0.21
  -8  -3   7   -0.09    0.11
  -7  -3   7    0.15    0.12
  -6  -3   7    6.69    0.31
  -5  -3   7   77.75    1.88
  -5  -3   7   80.00    1.81
  -4  -3   7   13.65    0.44
  -4  -3   7   13.58    0.46
  -3  -3   7   39.41    0.97
  -3  -3   7   38.06    0.95
  -2  -3   7    8.54    0.31
  -2  -3   7    8.31    0.29
   1   3  -7    0.24    0.07
  -1  -3   7    0.20    0.08
   0   3  -7   53.38    1.26
   0  -3   7   56.65    1.26
   0  -3   7   55.48    1.29
  -1   3  -7   64.97    1.50
   1  -3   7   66.54    1.49
   1  -3   7   69.07    1.54
  -2   3  -7    8.03    0.29
   2  -3   7    8.06    0.26
   2  -3   7    8.47    0.31
  -3   3  -7   20.77    0.56
   3  -3   7   22.32    0.61
   4  -3   7    6.34    0.29
   5  -3   7    3.08    0.22
   6  -3   7    0.12    0.11
   7  -3   7   -0.02    0.11
   8  -3   7    0.09    0.12
   9  -3   7   13.21    0.54
 -10  -2   7    2.85    0.27
  -9  -2   7    3.85    0.29
  -8  -2   7    3.20    0.25
  -7  -2   7    0.99    0.15
  -6  -2   7    6.74    0.31
  -5  -2   7    1.37    0.16
  -4  -2   7    0.14    0.09
  -3  -2   7    2.70    0.19
  -3  -2   7    3.01    0.17
   2   2  -7    3.87    0.20
  -2  -2   7    3.62    0.20
  -2  -2   7    3.94    0.19
   1   2  -7   50.28    1.14
  -1  -2   7   49.45    1.15
  -1  -2   7   47.50    1.13
   0   2  -7   79.47    1.79
   0  -2   7   83.04    1.79
   0  -2   7   81.50    1.82
  -1   2  -7    7.77    0.28
   1  -2   7    7.70    0.23
   1  -2   7    7.79    0.29
  -2   2  -7    8.15    0.29
   2  -2   7    8.41    0.31
   2  -2   7    8.27    0.24
  -3   2  -7    2.07    0.15
   3  -2   7    2.21    0.17
  -4   2  -7    1.51    0.14
   4  -2   7    1.73    0.16
   5  -2   7   28.87    0.78
   6  -2   7   18.05    0.58
   8  -2   7    1.24    0.18
   9  -2   7    2.67    0.26
  10  -2   7    0.37    0.15
 -10  -1   7    1.35    0.22
  -9  -1   7   16.55    0.59
  -8  -1   7    4.20    0.27
  -7  -1   7    8.86    0.37
  -6  -1   7   43.26    1.08
  -5  -1   7   21.51    0.61
  -4  -1   7   22.48    0.62
   3   1  -7   27.19    0.70
  -3  -1   7   28.06    0.72
   2   1  -7   20.36    0.55
  -2  -1   7   20.64    0.56
   1   1  -7   22.91    0.60
  -1  -1   7   22.68    0.57
  -1  -1   7   23.39    0.61
   0   1  -7    7.88    0.29
   0  -1   7    8.53    0.24
   0  -1   7    8.87    0.30
  -1   1  -7   14.79    0.42
   1  -1   7   14.18    0.43
   1  -1   7   14.57    0.35
  -2   1  -7    0.12    0.07
   2  -1   7    0.29    0.04
   2  -1   7    0.18    0.07
  -3   1  -7  118.88    2.56
   3  -1   7  120.29    2.62
  -4   1  -7   15.13    0.43
   4  -1   7   14.53    0.46
  -5   1  -7    5.89    0.24
   5  -1   7    5.49    0.26
   6  -1   7   42.43    1.08
   7  -1   7   11.33    0.43
   8  -1   7   19.15    0.63
   9  -1   7    4.98    0.31
  10  -1   7    0.30    0.14
 -10   0   7    2.61    0.27
  -9   0   7   18.52    0.64
  -8   0   7    0.37    0.13
  -7   0   7    8.64    0.36
  -6   0   7   46.31    1.15
  -5   0   7    5.23    0.26
  -4   0   7   23.39    0.63
   3   0  -7   18.89    0.51
   2   0  -7   61.94    1.42
  -2   0   7   64.39    1.44
   1   0  -7    8.31    0.29
  -1   0   7    8.44    0.29
   0   0  -7  109.79    2.37
   0   0   7  110.31    2.40
   0   0   7  110.07    2.36
  -1   0  -7    8.67    0.29
   1   0   7    8.71    0.21
   1   0   7    8.36    0.29
  -2   0  -7   17.39    0.47
   2   0   7   16.33    0.47
  -3   0  -7   96.64    2.16
   3   0   7  104.00    2.21
  -4   0  -7   38.77    0.91
   4   0   7   38.77    0.95
  -5   0  -7   -0.06    0.06
   5   0   7    0.08    0.08
  -6   0  -7   12.40    0.39
   6   0   7   12.60    0.44
   7   0   7    5.80    0.29
   8   0   7   11.84    0.46
   9   0   7    1.08    0.18
  10   0   7    1.06    0.18
 -10   1   7    2.15    0.26
  -9   1   7    4.24    0.30
  -8   1   7   17.14    0.58
  -7   1   7   13.71    0.48
  -6   1   7    2.18    0.20
  -5   1   7    1.71    0.16
  -4   1   7    7.89    0.30
   3  -1  -7   34.59    0.83
   2  -1  -7  178.56    3.80
  -2   1   7  182.17    3.85
   1  -1  -7    2.44    0.15
  -1   1   7    2.08    0.15
   0  -1  -7    0.37    0.08
   0   1   7    0.20    0.07
  -1  -1  -7   10.59    0.33
   1   1   7   10.00    0.32
  -2  -1  -7    6.38    0.24
   2   1   7    6.40    0.24
  -3  -1  -7   26.47    0.65
   3   1   7   26.30    0.67
  -4  -1  -7   66.46    1.43
   4   1   7   61.66    1.46
  -5  -1  -7   30.28    0.74
   5   1   7   29.71    0.77
  -6  -1  -7    5.29    0.23
   6   1   7    4.85    0.25
  -7  -1  -7    2.39    0.18
   7   1   7    2.37    0.20
   8   1   7    0.11    0.11
   9   1   7    0.24    0.13
  10   1   7    0.01    0.12
  11   1   7    2.40    0.27
 -10   2   7    3.32    0.32
  -9   2   7    0.93    0.20
  -8   2   7    0.09    0.12
  -7   2   7    0.38    0.13
  -6   2   7    3.22    0.22
  -5   2   7    0.74    0.13
   4  -2  -7    9.88    0.36
   4  -2  -7   10.03    0.31
  -4   2   7    9.77    0.35
   3  -2  -7    3.00    0.16
   3  -2  -7    3.11    0.18
  -3   2   7    2.80    0.18
   2  -2  -7    0.22    0.07
   2  -2  -7    0.31    0.07
  -2   2   7    0.14    0.07
   1  -2  -7  411.51    8.48
   1  -2  -7  384.88    8.31
  -1   2   7  394.24    8.32
   0  -2  -7    2.10    0.10
   0  -2  -7    1.93    0.14
   0   2   7    1.97    0.15
  -1  -2  -7    2.67    0.15
   1   2   7    2.38    0.14
  -2  -2  -7   66.94    1.47
   2   2   7   66.59    1.49
  -3  -2  -7   14.05    0.40
   3   2   7   14.67    0.40
  -4  -2  -7   13.45    0.39
   4   2   7   13.54    0.40
  -5  -2  -7    2.80    0.16
   5   2   7    3.05    0.17
  -6  -2  -7    7.76    0.29
   6   2   7    7.46    0.30
  -7  -2  -7    0.35    0.10
   7   2   7    0.40    0.11
   8   2   7   18.93    0.59
   9   2   7   12.57    0.47
  10   2   7    0.05    0.12
 -10   3   7    5.58    0.40
  -9   3   7    0.16    0.14
  -8   3   7    0.50    0.15
  -7   3   7    6.44    0.32
   6  -3  -7    0.54    0.13
  -6   3   7    0.98    0.15
   5  -3  -7    1.95    0.19
  -5   3   7    1.96    0.18
   4  -3  -7   46.48    1.16
   4  -3  -7   47.07    1.07
  -4   3   7   47.17    1.13
   3  -3  -7    0.21    0.06
   3  -3  -7    0.30    0.08
  -3   3   7    0.30    0.08
   2  -3  -7    0.33    0.07
   2  -3  -7    0.37    0.07
  -2   3   7    0.40    0.09
   1  -3  -7    9.51    0.29
   1  -3  -7    9.71    0.31
  -1   3   7    9.72    0.31
   0  -3  -7   31.59    0.76
   0  -3  -7   32.00    0.73
   0   3   7   31.36    0.76
  -1  -3  -7    2.64    0.15
  -1  -3  -7    3.04    0.10
   1   3   7    2.88    0.15
  -2  -3  -7   23.96    0.60
  -2  -3  -7   23.73    0.53
   2   3   7   24.41    0.60
  -3  -3  -7   41.00    0.88
  -3  -3  -7   40.75    0.94
   3   3   7   39.89    0.94
  -4  -3  -7   77.48    1.69
  -4  -3  -7   78.49    1.72
   4   3   7   79.06    1.73
  -5  -3  -7    4.35    0.22
   5   3   7    4.96    0.21
  -6  -3  -7  100.42    2.20
   6   3   7  101.21    2.23
  -7  -3  -7    0.41    0.10
   7   3   7    0.41    0.10
  -8  -3  -7    0.74    0.13
   8   3   7    0.74    0.14
   9   3   7   -0.10    0.10
  -9   4   7   -0.03    0.13
  -8   4   7    6.34    0.35
   7  -4  -7    0.11    0.11
  -7   4   7    0.34    0.13
   6  -4  -7   41.19    1.12
  -6   4   7   40.97    1.06
   5  -4  -7    7.46    0.33
  -5   4   7    7.36    0.31
   4  -4  -7    1.29    0.11
   4  -4  -7    1.02    0.14
  -4   4   7    0.91    0.13
   3  -4  -7   18.42    0.48
   3  -4  -7   18.69    0.54
  -3   4   7   18.03    0.52
   2  -4  -7    6.78    0.25
   2  -4  -7    7.29    0.27
  -2   4   7    7.30    0.26
   1  -4  -7   53.71    1.23
   1  -4  -7   54.36    1.24
  -1   4   7   55.35    1.24
   0  -4  -7   99.41    2.16
   0  -4  -7   97.77    2.13
   0   4   7  100.32    2.15
  -1  -4  -7   22.37    0.53
   1   4   7   22.36    0.56
  -2  -4  -7    5.39    0.21
  -2  -4  -7    5.33    0.16
   2   4   7    5.37    0.20
  -3  -4  -7   81.92    1.76
  -3  -4  -7   81.25    1.79
   3   4   7   82.74    1.78
  -4  -4  -7   48.09    1.08
  -4  -4  -7   49.10    1.12
   4   4   7   48.42    1.10
  -5  -4  -7    2.28    0.12
  -5  -4  -7    2.23    0.16
   5   4   7    2.19    0.14
  -6  -4  -7    1.00    0.13
   6   4   7    0.72    0.10
  -7  -4  -7   14.70    0.47
   7   4   7   15.51    0.47
  -8  -4  -7   14.62    0.48
   8   4   7   14.95    0.48
  -9  -4  -7    0.03    0.10
  -9   5   7    4.07    0.32
   8  -5  -7    8.91    0.46
  -8   5   7    9.08    0.43
   7  -5  -7    0.23    0.13
  -7   5   7    0.11    0.13
   6  -5  -7    7.62    0.37
  -6   5   7    7.47    0.34
   5  -5  -7   15.45    0.53
  -5   5   7   15.77    0.51
   4  -5  -7   63.19    1.54
  -4   5   7   64.55    1.49
   3  -5  -7   80.25    1.77
   3  -5  -7   84.02    1.89
  -3   5   7   81.40    1.84
   2  -5  -7   48.99    1.19
   2  -5  -7   50.09    1.14
  -2   5   7   50.79    1.16
   1  -5  -7  118.57    2.64
   1  -5  -7  120.36    2.57
  -1   5   7  122.98    2.60
   0  -5  -7    1.71    0.11
   0  -5  -7    1.47    0.11
   0   5   7    1.48    0.11
  -1  -5  -7   83.27    1.83
  -1  -5  -7   82.91    1.81
   1   5   7   84.15    1.82
  -2  -5  -7   42.33    0.96
  -2  -5  -7   42.97    0.98
   2   5   7   41.80    0.96
  -3  -5  -7   41.62    0.98
  -3  -5  -7   40.89    0.94
   3   5   7   43.03    0.95
  -4  -5  -7    2.68    0.13
  -4  -5  -7    2.56    0.16
   4   5   7    2.61    0.14
  -5  -5  -7   15.77    0.47
  -5  -5  -7   15.92    0.43
   5   5   7   16.38    0.43
  -6  -5  -7   39.24    0.98
   6   5   7   41.03    0.96
  -7  -5  -7    2.57    0.19
  -8  -5  -7   11.55    0.41
  -9  -5  -7   -0.03    0.11
 -10  -5  -7    2.28    0.22
   9  -6  -7   12.82    0.60
  -9   6   7   13.84    0.57
   8  -6  -7    0.45    0.15
  -8   6   7    0.48    0.17
   7  -6  -7   44.46    1.25
  -7   6   7   44.58    1.19
   6  -6  -7   17.92    0.63
  -6   6   7   17.84    0.59
   5  -6  -7    3.83    0.25
  -5   6   7    4.14    0.24
   4  -6  -7   41.34    1.09
  -4   6   7   43.18    1.05
   3  -6  -7  105.49    2.40
   3  -6  -7  104.47    2.26
  -3   6   7  107.32    2.34
   2  -6  -7    0.38    0.08
   2  -6  -7    0.03    0.07
  -2   6   7    0.13    0.08
   1  -6  -7    0.10    0.06
   1  -6  -7    0.09    0.06
  -1   6   7    0.05    0.06
   0  -6  -7   19.21    0.50
   0  -6  -7   18.84    0.49
   0   6   7   18.47    0.48
  -1  -6  -7   19.50    0.51
  -1  -6  -7   19.47    0.50
  -2  -6  -7  174.33    3.69
  -2  -6  -7  174.23    3.62
   2   6   7  166.99    3.62
  -3  -6  -7   61.31    1.38
  -3  -6  -7   60.46    1.37
   3   6   7   61.97    1.34
  -4  -6  -7   43.84    1.03
  -4  -6  -7   43.28    1.00
   4   6   7   43.49    0.97
  -5  -6  -7    4.21    0.19
  -5  -6  -7    3.75    0.20
  -6  -6  -7   26.45    0.68
  -6  -6  -7   25.90    0.70
  -7  -6  -7    3.04    0.21
  -8  -6  -7   11.47    0.41
  -9  -6  -7    0.31    0.12
 -10  -6  -7    0.04    0.12
   8  -7  -7    0.87    0.19
  -8   7   7    1.22    0.20
   7  -7  -7   14.61    0.59
  -7   7   7   15.22    0.57
   6  -7  -7    2.85    0.26
  -6   7   7    3.17    0.25
   5  -7  -7   15.16    0.55
  -5   7   7   15.69    0.52
   4  -7  -7   -0.01    0.08
  -4   7   7    0.04    0.10
   3  -7  -7    6.67    0.30
  -3   7   7    6.21    0.27
   2  -7  -7   13.98    0.39
   2  -7  -7   13.52    0.44
  -2   7   7   13.35    0.41
   1  -7  -7    0.09    0.06
   1  -7  -7    0.20    0.07
  -1   7   7    0.17    0.07
   0  -7  -7   28.15    0.72
   0  -7  -7   27.94    0.68
   0   7   7   28.50    0.68
  -1  -7  -7   34.22    0.81
  -1  -7  -7   34.39    0.83
   1   7   7   34.22    0.79
  -2  -7  -7    6.72    0.24
  -2  -7  -7    7.04    0.25
   2   7   7    6.68    0.21
  -3  -7  -7   34.41    0.84
  -3  -7  -7   35.03    0.85
   3   7   7   35.37    0.78
  -4  -7  -7    0.37    0.09
  -4  -7  -7    0.27    0.08
  -5  -7  -7   15.21    0.44
  -5  -7  -7   15.05    0.46
  -6  -7  -7    3.35    0.21
  -6  -7  -7    3.18    0.20
  -7  -7  -7   10.08    0.38
  -8  -7  -7    2.83    0.23
  -9  -7  -7    0.13    0.12
 -10  -7  -7    6.48    0.35
 -11  -7  -7    3.25    0.29
   8  -8  -7    0.88    0.20
  -8   8   7    0.87    0.19
   7  -8  -7    1.49    0.22
  -7   8   7    1.55    0.22
   6  -8  -7    1.28    0.20
  -6   8   7    1.30    0.20
   5  -8  -7    0.78    0.15
  -5   8   7    0.69    0.14
   4  -8  -7    3.17    0.24
  -4   8   7    3.09    0.23
   3  -8  -7    6.79    0.31
  -3   8   7    6.99    0.30
   2  -8  -7    5.96    0.27
  -2   8   7    5.45    0.25
   1  -8  -7    5.96    0.23
   1  -8  -7    5.84    0.26
  -1   8   7    5.87    0.23
   0  -8  -7   21.13    0.59
   0  -8  -7   20.53    0.54
   0   8   7   21.09    0.53
  -1  -8  -7    0.18    0.07
   1   8   7    0.30    0.07
  -2  -8  -7    0.99    0.11
  -2  -8  -7    1.05    0.11
  -3  -8  -7    9.93    0.33
  -3  -8  -7    9.65    0.33
  -4  -8  -7   66.59    1.52
  -4  -8  -7   66.88    1.53
  -5  -8  -7   16.17    0.48
  -5  -8  -7   16.21    0.50
  -6  -8  -7    0.93    0.14
  -6  -8  -7    0.97    0.13
  -7  -8  -7   19.49    0.60
  -8  -8  -7    2.98    0.23
  -9  -8  -7   -0.13    0.10
 -10  -8  -7    8.59    0.41
 -11  -8  -7    3.95    0.31
   7  -9  -7    0.25    0.14
  -7   9   7    0.12    0.15
   6  -9  -7    5.70    0.35
  -6   9   7    5.19    0.32
   5  -9  -7   25.51    0.82
  -5   9   7   26.29    0.77
   4  -9  -7    0.17    0.12
  -4   9   7    0.16    0.12
   3  -9  -7    0.34    0.12
  -3   9   7    0.37    0.11
   2  -9  -7    7.94    0.34
  -2   9   7    7.55    0.30
   1  -9  -7    6.77    0.30
  -1   9   7    7.17    0.27
   0  -9  -7   13.47    0.39
   0  -9  -7   13.48    0.44
   0   9   7   13.14    0.38
  -1  -9  -7    0.26    0.08
  -1  -9  -7    0.24    0.09
  -2  -9  -7    1.92    0.15
  -2  -9  -7    2.29    0.16
  -3  -9  -7   32.08    0.80
  -3  -9  -7   31.61    0.81
  -4  -9  -7    0.74    0.12
  -4  -9  -7    0.51    0.11
  -5  -9  -7    5.31    0.25
  -5  -9  -7    4.84    0.25
  -6  -9  -7    3.90    0.24
  -6  -9  -7    4.05    0.23
  -7  -9  -7    8.21    0.34
  -8  -9  -7    9.14    0.39
  -9  -9  -7    0.05    0.12
 -10  -9  -7    0.17    0.14
 -11  -9  -7    1.78    0.24
   7 -10  -7    1.58    0.24
  -7  10   7    1.98    0.26
   6 -10  -7    0.56    0.16
  -6  10   7    0.28    0.16
   5 -10  -7    1.30    0.20
  -5  10   7    0.80    0.17
   4 -10  -7    0.95    0.17
  -4  10   7    1.28    0.17
   3 -10  -7    7.69    0.36
  -3  10   7    7.72    0.32
   2 -10  -7    0.24    0.11
  -2  10   7    0.36    0.11
   1 -10  -7   12.38    0.44
   0 -10  -7    1.06    0.14
   0 -10  -7    1.23    0.12
  -1 -10  -7   69.18    1.53
  -1 -10  -7   67.63    1.61
  -2 -10  -7    6.26    0.28
  -2 -10  -7    6.54    0.26
  -3 -10  -7    4.98    0.24
  -3 -10  -7    4.30    0.24
  -4 -10  -7    4.91    0.24
  -4 -10  -7    5.16    0.26
  -5 -10  -7   43.22    1.09
  -6 -10  -7   23.48    0.68
  -7 -10  -7    0.41    0.13
 -10 -10  -7    2.74    0.27
  -7  11   7    5.11    0.37
   6 -11  -7    5.71    0.38
  -6  11   7    5.90    0.36
   5 -11  -7    3.81    0.29
  -5  11   7    4.12    0.28
   4 -11  -7    1.12    0.19
  -4  11   7    1.60    0.20
   3 -11  -7   34.67    1.01
  -3  11   7   37.65    0.95
   1 -11  -7    7.58    0.34
   0 -11  -7   24.02    0.71
  -1 -11  -7    5.03    0.27
  -1 -11  -7    4.81    0.23
  -2 -11  -7   31.81    0.86
  -2 -11  -7   32.31    0.81
  -3 -11  -7    5.50    0.26
  -3 -11  -7    5.53    0.28
  -4 -11  -7    2.91    0.22
  -4 -11  -7    2.51    0.20
  -5 -11  -7    1.37    0.16
  -5 -11  -7    1.59    0.18
  -6 -11  -7   16.09    0.54
  -7 -11  -7   13.97    0.50
 -10 -11  -7    0.52    0.17
  -6  12   7    1.51    0.23
   5 -12  -7   -0.02    0.12
  -5  12   7    0.15    0.15
   4 -12  -7   21.21    0.73
   3 -12  -7    2.66    0.24
   2 -12  -7    0.84    0.16
   1 -12  -7    3.34    0.24
   0 -12  -7   20.23    0.64
  -1 -12  -7    6.72    0.33
  -2 -12  -7    9.83    0.39
  -2 -12  -7    9.51    0.35
  -3 -12  -7    0.63    0.12
  -3 -12  -7    0.70    0.14
  -4 -12  -7    0.37    0.12
  -4 -12  -7    0.36    0.12
  -5 -12  -7   11.70    0.43
  -5 -12  -7   11.19    0.43
  -6 -12  -7   -0.01    0.11
  -7 -12  -7   11.33    0.46
   4 -13  -7    0.84    0.19
   3 -13  -7    1.81    0.23
   2 -13  -7    0.45    0.14
   1 -13  -7    0.09    0.12
   0 -13  -7    4.13    0.28
  -1 -13  -7    8.76    0.39
  -2 -13  -7   13.90    0.50
  -3 -13  -7    0.48    0.13
  -3 -13  -7    0.81    0.13
  -4 -13  -7    0.31    0.12
  -4 -13  -7    0.43    0.12
  -5 -13  -7    7.71    0.37
  -5 -13  -7    8.52    0.37
  -6 -13  -7    0.20    0.13
  -7 -13  -7    1.13    0.18
  -8 -13  -7    0.01    0.13
   3 -14  -7    2.46    0.27
   2 -14  -7    1.52    0.21
   1 -14  -7   10.23    0.46
   0 -14  -7    0.27    0.14
  -1 -14  -7    2.24    0.23
  -2 -14  -7    0.12    0.11
  -3 -14  -7    3.76    0.27
  -4 -14  -7    0.12    0.13
  -4 -14  -7    0.06    0.10
  -5 -14  -7    0.87    0.16
  -5 -14  -7    0.82    0.17
  -6 -14  -7   10.94    0.47
  -7 -14  -7    1.73    0.22
  -8 -14  -7    0.46    0.18
   2 -15  -7    1.37    0.22
   1 -15  -7    1.11    0.20
   0 -15  -7    2.33    0.25
  -1 -15  -7    4.83    0.31
  -2 -15  -7    2.25    0.25
  -3 -15  -7    1.45    0.20
  -4 -15  -7    3.03    0.26
  -5 -15  -7    6.60    0.35
  -5 -15  -7    6.41    0.37
  -6 -15  -7    7.11    0.37
  -6 -15  -7    6.55    0.38
  -7 -15  -7    0.20    0.15
  -8 -15  -7    0.10    0.16
   0 -16  -7    4.97    0.36
  -1 -16  -7    2.38    0.27
  -2 -16  -7    1.90    0.24
  -3 -16  -7    2.45    0.26
  -4 -16  -7    7.91    0.42
  -5 -16  -7    0.37    0.17
  -6 -16  -7    1.17    0.20
  -6 -16  -7    1.16    0.20
  -7 -16  -7    1.44    0.23
  -4 -17  -7    0.13    0.15
  -4 -12   8    1.60    0.25
  -3 -12   8    1.32    0.23
  -6 -11   8    0.73    0.20
  -5 -11   8    5.42    0.36
  -4 -11   8    1.78    0.24
  -3 -11   8    2.99    0.29
  -7 -10   8    0.12    0.15
  -6 -10   8    0.24    0.16
  -5 -10   8   -0.10    0.12
  -4 -10   8    1.15    0.21
  -3 -10   8    4.52    0.31
  -2 -10   8    1.45    0.21
   2 -10   8    0.58    0.15
   3 -10   8    0.26    0.15
   4 -10   8    2.51    0.27
  -7  -9   8    1.84    0.25
  -6  -9   8    0.15    0.14
  -5  -9   8    0.06    0.13
  -4  -9   8    3.15    0.27
  -3  -9   8    0.12    0.13
  -2  -9   8    4.60    0.29
  -1  -9   8    0.21    0.12
   0  -9   8   23.55    0.71
   1  -9   8    0.99    0.16
   2  -9   8    0.18    0.13
   3  -9   8    0.30    0.14
   4  -9   8    0.21    0.15
   5  -9   8    2.31    0.27
  -8  -8   8    1.68    0.24
  -7  -8   8    4.42    0.33
  -6  -8   8    1.73    0.22
  -5  -8   8    0.05    0.11
  -4  -8   8   35.01    0.99
  -3  -8   8    0.08    0.11
  -2  -8   8    8.11    0.35
  -2  -8   8    8.48    0.37
  -1  -8   8    0.23    0.10
  -1  -8   8    0.18    0.12
   0  -8   8    1.55    0.18
   1  -8   8    2.59    0.22
   2  -8   8    0.64    0.15
   3  -8   8    0.74    0.15
   4  -8   8   -0.05    0.12
   5  -8   8   26.71    0.85
   6  -8   8    1.28    0.22
  -8  -7   8    3.00    0.30
  -7  -7   8    0.36    0.15
  -6  -7   8    0.79    0.16
  -5  -7   8    2.56    0.22
  -4  -7   8    0.00    0.10
  -4  -7   8    0.13    0.12
  -3  -7   8   14.56    0.48
  -3  -7   8   14.24    0.51
  -2  -7   8    1.19    0.16
  -2  -7   8    1.20    0.15
  -1  -7   8   12.73    0.45
  -1  -7   8   12.42    0.44
   0  -7   8   11.78    0.43
   1  -7   8   10.32    0.40
   2  -7   8   24.84    0.74
   3  -7   8    5.75    0.32
   4  -7   8    0.48    0.15
   5  -7   8   12.03    0.51
   6  -7   8   -0.04    0.13
  -9  -6   8    9.58    0.49
  -8  -6   8    0.94    0.19
  -7  -6   8    2.09    0.24
  -6  -6   8    1.10    0.18
  -5  -6   8    1.22    0.17
  -5  -6   8    1.62    0.17
  -4  -6   8   10.51    0.39
  -4  -6   8    9.69    0.40
  -3  -6   8    6.12    0.29
  -3  -6   8    5.99    0.29
  -2  -6   8    8.36    0.34
  -2  -6   8    9.10    0.36
  -1  -6   8   89.19    1.98
  -1  -6   8   81.76    1.95
   0  -6   8   11.70    0.42
   0  -6   8   12.16    0.41
   1  -6   8   22.61    0.67
   2  -6   8    1.45    0.18
   3  -6   8    0.65    0.14
   4  -6   8    5.79    0.32
   5  -6   8    1.42    0.20
   6  -6   8    0.08    0.12
   7  -6   8    1.66    0.23
  -9  -5   8    0.40    0.17
  -8  -5   8    2.30    0.26
  -7  -5   8    1.30    0.18
  -7  -5   8    1.24    0.20
  -6  -5   8    1.25    0.18
  -6  -5   8    1.49    0.18
  -5  -5   8    3.85    0.25
  -5  -5   8    3.60    0.25
  -4  -5   8   33.87    0.91
  -4  -5   8   32.95    0.87
  -3  -5   8   15.66    0.51
  -3  -5   8   16.65    0.51
  -2  -5   8   20.92    0.60
  -2  -5   8   20.24    0.59
  -1  -5   8   23.40    0.63
  -1  -5   8   22.14    0.64
   0   5  -8    0.39    0.10
   0  -5   8    0.17    0.09
   0  -5   8    0.20    0.09
  -1   5  -8    0.04    0.07
   1  -5   8    0.02    0.09
  -2   5  -8   13.94    0.43
   2  -5   8   13.22    0.46
   3  -5   8   15.86    0.53
   4  -5   8    4.32    0.27
   5  -5   8    0.26    0.12
   6  -5   8    1.45    0.20
   7  -5   8    0.06    0.13
   8  -5   8    1.38    0.22
  -9  -4   8    0.24    0.15
  -8  -4   8    1.14    0.19
  -8  -4   8    1.42    0.21
  -7  -4   8    0.14    0.12
  -7  -4   8    0.22    0.13
  -6  -4   8   13.63    0.52
  -6  -4   8   13.96    0.49
  -5  -4   8   10.26    0.40
  -5  -4   8   10.19    0.41
  -4  -4   8    2.06    0.19
  -4  -4   8    2.44    0.21
  -3  -4   8   30.53    0.81
  -3  -4   8   30.96    0.82
  -2  -4   8    2.34    0.18
  -2  -4   8    2.71    0.18
   1   4  -8    2.72    0.18
  -1  -4   8    2.79    0.17
  -1  -4   8    2.73    0.20
   0   4  -8   50.72    1.20
   0  -4   8   51.72    1.19
   0  -4   8   49.00    1.22
  -1   4  -8    4.21    0.22
   1  -4   8    4.41    0.24
  -2   4  -8   22.00    0.60
   2  -4   8   21.62    0.63
  -3   4  -8    6.60    0.27
   3  -4   8    6.09    0.30
   4  -4   8    1.37    0.17
   5  -4   8    0.18    0.11
   6  -4   8    3.57    0.27
   7  -4   8    0.28    0.13
   8  -4   8    0.59    0.18
  -9  -3   8    0.35    0.16
  -8  -3   8    0.97    0.18
  -7  -3   8    5.32    0.30
  -7  -3   8    5.27    0.32
  -6  -3   8   50.67    1.31
  -6  -3   8   48.44    1.23
  -5  -3   8    7.51    0.34
  -5  -3   8    7.19    0.33
  -4  -3   8   51.61    1.26
  -4  -3   8   52.72    1.30
  -3  -3   8    6.62    0.28
  -3  -3   8    6.71    0.29
   2   3  -8    4.66    0.23
  -2  -3   8    4.70    0.24
  -2  -3   8    5.03    0.22
   1   3  -8    9.25    0.34
  -1  -3   8    8.66    0.33
  -1  -3   8    9.08    0.31
   0   3  -8   16.59    0.50
   0  -3   8   17.34    0.47
   0  -3   8   17.56    0.52
  -1   3  -8    1.44    0.14
   1  -3   8    1.43    0.15
   1  -3   8    1.22    0.11
  -2   3  -8    0.29    0.09
   2  -3   8    0.26    0.09
  -3   3  -8   13.10    0.42
   3  -3   8   13.85    0.46
   4  -3   8    0.66    0.13
   5  -3   8   44.09    1.14
   6  -3   8    0.02    0.11
   7  -3   8    0.18    0.13
   8  -3   8    0.24    0.13
   9  -3   8   11.28    0.51
 -10  -2   8    1.21    0.21
  -9  -2   8    2.31    0.25
  -8  -2   8    9.16    0.41
  -7  -2   8    0.15    0.12
  -6  -2   8   55.58    1.36
  -5  -2   8   34.88    0.91
  -4  -2   8   29.41    0.79
  -3  -2   8    8.38    0.32
  -3  -2   8    8.24    0.33
   2   2  -8   15.38    0.47
  -2  -2   8   14.94    0.47
  -2  -2   8   15.13    0.44
   1   2  -8   27.30    0.71
  -1  -2   8   26.60    0.67
  -1  -2   8   26.61    0.70
   0   2  -8   11.93    0.40
   0  -2   8   12.94    0.35
   0  -2   8   12.92    0.41
  -1   2  -8   27.80    0.73
   1  -2   8   27.57    0.67
   1  -2   8   29.53    0.75
  -2   2  -8   18.01    0.51
  -3   2  -8   48.36    1.14
   3  -2   8   48.96    1.18
  -4   2  -8    7.98    0.30
   4  -2   8    7.56    0.32
   5  -2   8    7.44    0.33
   6  -2   8    7.21    0.34
   7  -2   8    1.19    0.17
   8  -2   8    4.65    0.30
   9  -2   8    0.80    0.18
 -10  -1   8    1.51    0.23
  -9  -1   8    9.76    0.44
  -8  -1   8    5.79    0.33
  -7  -1   8    8.39    0.36
  -6  -1   8   19.66    0.60
  -5  -1   8   42.53    1.07
  -4  -1   8    3.97    0.23
   3   1  -8    5.07    0.23
  -3  -1   8    4.70    0.24
   2   1  -8    0.93    0.11
  -2  -1   8    1.19    0.13
  -2  -1   8    1.24    0.12
   1   1  -8    3.92    0.20
  -1  -1   8    4.60    0.22
  -1  -1   8    3.93    0.17
   0   1  -8   46.66    1.09
   0  -1   8   45.71    1.04
   0  -1   8   45.73    1.10
  -1   1  -8    0.29    0.08
   1  -1   8    0.37    0.05
   1  -1   8    0.58    0.10
  -2   1  -8   60.19    1.38
   2  -1   8   60.52    1.40
  -3   1  -8   47.92    1.11
   3  -1   8   45.97    1.13
  -4   1  -8   19.74    0.55
   4  -1   8   20.30    0.59
  -5   1  -8    0.50    0.11
   5  -1   8    0.46    0.11
   6  -1   8    8.62    0.36
   7  -1   8   -0.11    0.10
   8  -1   8    3.82    0.28
   9  -1   8    5.94    0.34
  10  -1   8    0.14    0.15
 -10   0   8    0.07    0.15
  -9   0   8    0.60    0.17
  -8   0   8   10.79    0.45
  -7   0   8    1.18    0.17
  -6   0   8    1.46    0.17
  -5   0   8   24.17    0.69
  -4   0   8   33.38    0.86
   3   0  -8   41.52    1.01
  -3   0   8   41.89    1.02
   2   0  -8   43.12    1.05
  -2   0   8   45.16    1.06
   1   0  -8   21.29    0.58
   0   0  -8   23.69    0.63
   0   0   8   24.92    0.64
   0   0   8   23.20    0.56
  -1   0  -8    5.12    0.23
   1   0   8    4.99    0.15
   1   0   8    5.15    0.23
  -2   0  -8   79.64    1.79
   2   0   8   81.44    1.81
  -3   0  -8    0.56    0.10
   3   0   8    0.53    0.10
  -4   0  -8    2.81    0.18
   4   0   8    2.74    0.18
  -5   0  -8    5.66    0.24
   5   0   8    5.55    0.27
  -6   0  -8   24.41    0.65
   6   0   8   24.99    0.71
   7   0   8   17.41    0.57
   8   0   8    0.40    0.13
   9   0   8    0.26    0.13
  10   0   8    0.12    0.14
 -10   1   8    1.65    0.24
  -9   1   8    2.74    0.27
  -8   1   8    2.05    0.22
  -7   1   8    8.98    0.39
  -6   1   8    1.22    0.16
  -5   1   8    7.98    0.34
   4  -1  -8    1.27    0.13
  -4   1   8    1.14    0.14
   3  -1  -8    3.91    0.20
  -3   1   8    3.63    0.21
   2  -1  -8    8.72    0.32
  -2   1   8    9.53    0.33
   1  -1  -8   35.76    0.87
  -1   1   8   35.51    0.88
   0  -1  -8    0.02    0.06
   0   1   8    0.02    0.06
  -1  -1  -8   23.35    0.61
   1   1   8   23.27    0.61
   1   1   8   22.52    0.51
  -2  -1  -8    4.77    0.21
   2   1   8    4.97    0.22
  -3  -1  -8   11.28    0.36
   3   1   8   12.12    0.38
  -4  -1  -8    0.56    0.09
   4   1   8    0.62    0.10
  -5  -1  -8    5.32    0.23
   5   1   8    5.37    0.25
  -6  -1  -8   14.83    0.44
   6   1   8   13.71    0.46
  -7  -1  -8    0.13    0.10
   7   1   8   -0.01    0.09
   8   1   8   22.53    0.69
   9   1   8    2.49    0.24
  10   1   8    0.44    0.15
  11   1   8    2.78    0.28
 -10   2   8    0.42    0.19
  -9   2   8    5.18    0.35
  -8   2   8    5.51    0.34
  -7   2   8   35.14    0.96
  -6   2   8    7.85    0.34
  -5   2   8    8.13    0.34
   4  -2  -8   48.45    1.15
  -4   2   8   50.33    1.19
   3  -2  -8   13.25    0.41
  -3   2   8   13.48    0.42
   2  -2  -8   58.48    1.38
   2  -2  -8   62.50    1.40
  -2   2   8   61.23    1.40
   1  -2  -8   22.51    0.59
  -1   2   8   22.09    0.59
   0  -2  -8   93.41    2.02
   0   2   8   90.57    2.03
  -1  -2  -8   31.72    0.77
   1   2   8   30.66    0.77
  -2  -2  -8    1.16    0.11
   2   2   8    1.32    0.12
  -3  -2  -8  124.37    2.71
   3   2   8  128.87    2.75
  -4  -2  -8   25.11    0.65
   4   2   8   25.26    0.66
  -5  -2  -8    5.19    0.24
   5   2   8    5.68    0.25
  -6  -2  -8   31.68    0.80
   6   2   8   30.98    0.82
  -7  -2  -8    4.85    0.24
   7   2   8    4.36    0.25
   8   2   8    0.06    0.11
   9   2   8    0.79    0.16
  10   2   8    0.94    0.17
  -9   3   8    0.40    0.17
  -8   3   8    2.52    0.25
  -7   3   8    0.35    0.14
  -6   3   8    5.70    0.30
   5  -3  -8    1.44    0.17
  -5   3   8    1.98    0.18
   4  -3  -8    0.44    0.08
   4  -3  -8    0.37    0.10
  -4   3   8    0.18    0.10
   3  -3  -8   20.08    0.54
   3  -3  -8   19.45    0.56
  -3   3   8   19.73    0.56
   2  -3  -8   26.10    0.69
   2  -3  -8   28.46    0.71
  -2   3   8   28.30    0.71
   1  -3  -8  277.84    5.96
   1  -3  -8  283.78    5.84
  -1   3   8  278.93    5.91
   0  -3  -8   68.67    1.51
   0   3   8   68.32    1.54
  -1  -3  -8    4.23    0.13
  -1  -3  -8    4.32    0.20
   1   3   8    3.69    0.19
  -2  -3  -8   16.63    0.47
   2   3   8   17.31    0.47
  -3  -3  -8   17.99    0.49
   3   3   8   18.10    0.49
  -4  -3  -8   10.61    0.35
   4   3   8   10.25    0.33
  -5  -3  -8    0.61    0.10
   5   3   8    0.79    0.10
  -6  -3  -8    1.23    0.14
   6   3   8    1.35    0.14
  -7  -3  -8   12.91    0.43
   7   3   8   13.08    0.44
  -8  -3  -8   54.81    1.31
   8   3   8   54.53    1.34
   9   3   8    5.00    0.29
  -9   4   8    1.99    0.25
  -8   4   8    8.56    0.42
   7  -4  -8   20.96    0.71
  -7   4   8   20.62    0.67
   6  -4  -8    1.21    0.17
  -6   4   8    1.40    0.17
   5  -4  -8   26.11    0.77
  -5   4   8   26.66    0.74
   4  -4  -8   16.21    0.53
   4  -4  -8   17.26    0.47
  -4   4   8   16.71    0.52
   3  -4  -8   48.82    1.21
   3  -4  -8   51.38    1.16
  -3   4   8   50.13    1.19
   2  -4  -8    0.25    0.07
   2  -4  -8    0.26    0.07
  -2   4   8    0.21    0.09
   1  -4  -8   93.63    2.13
   1  -4  -8   98.32    2.11
  -1   4   8   98.49    2.13
   0  -4  -8    0.15    0.05
   0  -4  -8    0.21    0.07
   0   4   8    0.12    0.07
  -1  -4  -8    6.17    0.24
  -1  -4  -8    6.47    0.19
   1   4   8    6.27    0.24
  -2  -4  -8   25.59    0.65
  -2  -4  -8   25.83    0.58
   2   4   8   24.81    0.63
  -3  -4  -8   20.43    0.48
  -3  -4  -8   20.61    0.55
   3   4   8   21.39    0.54
  -4  -4  -8   35.73    0.88
   4   4   8   36.71    0.86
  -5  -4  -8    5.28    0.24
   5   4   8    5.35    0.22
  -6  -4  -8   44.79    1.08
   6   4   8   44.82    1.07
  -7  -4  -8   11.20    0.39
   7   4   8   10.96    0.38
  -8  -4  -8    5.46    0.28
   8   4   8    6.01    0.29
  -9  -4  -8    7.72    0.34
  -9   5   8    3.95    0.34
   8  -5  -8    0.54    0.16
  -8   5   8    0.47    0.16
   7  -5  -8   33.69    1.00
  -7   5   8   32.04    0.93
   6  -5  -8    0.03    0.09
  -6   5   8    0.02    0.11
   5  -5  -8    2.58    0.21
  -5   5   8    2.56    0.22
   4  -5  -8    0.52    0.09
   4  -5  -8    0.21    0.11
  -4   5   8    0.44    0.11
   3  -5  -8   54.74    1.33
   3  -5  -8   54.63    1.25
  -3   5   8   55.53    1.30
   2  -5  -8    5.56    0.24
   2  -5  -8    5.51    0.23
  -2   5   8    5.27    0.23
   1  -5  -8   17.50    0.49
   1  -5  -8   17.80    0.48
  -1   5   8   17.40    0.49
   0  -5  -8    1.22    0.10
   0  -5  -8    1.05    0.11
   0   5   8    0.95    0.11
  -1  -5  -8   -0.04    0.06
  -1  -5  -8   -0.03    0.04
   1   5   8    0.00    0.06
  -2  -5  -8   81.92    1.77
  -2  -5  -8   83.60    1.79
   2   5   8   77.94    1.78
  -3  -5  -8   12.27    0.32
  -3  -5  -8   12.59    0.38
   3   5   8   12.54    0.36
  -4  -5  -8    0.55    0.10
   4   5   8    0.42    0.07
  -5  -5  -8   11.05    0.37
   5   5   8   10.97    0.34
  -6  -5  -8    8.20    0.32
   6   5   8    8.50    0.30
  -7  -5  -8    7.69    0.32
  -8  -5  -8    9.53    0.37
  -9  -5  -8    0.94    0.16
   8  -6  -8    0.13    0.13
  -8   6   8    0.11    0.15
   7  -6  -8   36.00    1.08
  -7   6   8   37.20    1.03
   6  -6  -8    0.20    0.12
  -6   6   8    0.22    0.14
   5  -6  -8    1.48    0.19
  -5   6   8    1.53    0.17
   4  -6  -8   -0.02    0.08
  -4   6   8    0.10    0.09
   3  -6  -8   56.00    1.27
   3  -6  -8   56.56    1.37
  -3   6   8   55.27    1.32
   2  -6  -8    0.12    0.07
   2  -6  -8    0.13    0.07
  -2   6   8   -0.02    0.08
   1  -6  -8    0.10    0.07
   1  -6  -8    0.01    0.06
  -1   6   8    0.09    0.07
   0  -6  -8   11.88    0.36
   0  -6  -8   11.58    0.36
   0   6   8   11.95    0.36
  -1  -6  -8   31.22    0.75
  -1  -6  -8   30.86    0.76
   1   6   8   31.33    0.75
  -2  -6  -8   26.70    0.64
  -2  -6  -8   26.21    0.67
   2   6   8   26.63    0.65
  -3  -6  -8    0.24    0.06
  -3  -6  -8    0.44    0.09
   3   6   8    0.21    0.06
  -4  -6  -8    5.83    0.21
  -4  -6  -8    6.27    0.26
   4   6   8    5.82    0.21
  -5  -6  -8    1.68    0.16
  -6  -6  -8    1.32    0.15
  -7  -6  -8    3.79    0.23
  -8  -6  -8    1.51    0.17
  -9  -6  -8    3.84    0.26
 -10  -6  -8    2.69    0.24
   8  -7  -8    2.01    0.26
  -8   7   8    2.04    0.25
   7  -7  -8    3.04    0.27
  -7   7   8    3.08    0.26
   6  -7  -8    1.88    0.22
  -6   7   8    1.77    0.21
   5  -7  -8    2.38    0.21
  -5   7   8    2.87    0.23
   4  -7  -8    0.91    0.14
  -4   7   8    0.86    0.14
   3  -7  -8   29.00    0.81
  -3   7   8   29.79    0.77
   2  -7  -8    3.12    0.18
   2  -7  -8    2.91    0.20
  -2   7   8    2.66    0.18
   1  -7  -8    7.23    0.26
   1  -7  -8    6.94    0.27
  -1   7   8    7.48    0.27
   0  -7  -8    5.24    0.21
   0  -7  -8    4.66    0.21
   0   7   8    4.90    0.21
  -1  -7  -8    0.68    0.10
  -1  -7  -8    0.64    0.09
   1   7   8    0.77    0.09
  -2  -7  -8    3.69    0.20
  -2  -7  -8    4.03    0.18
   2   7   8    3.88    0.17
  -3  -7  -8   28.66    0.72
  -3  -7  -8   28.23    0.69
   3   7   8   27.69    0.66
  -4  -7  -8   69.54    1.56
  -4  -7  -8   68.86    1.57
  -5  -7  -8    7.55    0.30
  -5  -7  -8    7.45    0.27
  -6  -7  -8    2.19    0.18
  -7  -7  -8    8.79    0.35
  -8  -7  -8    2.20    0.20
  -9  -7  -8    1.31    0.18
 -10  -7  -8   10.39    0.44
 -11  -7  -8    0.81    0.19
   8  -8  -8    0.18    0.14
  -8   8   8   -0.02    0.16
   7  -8  -8    0.97    0.19
  -7   8   8    1.43    0.21
   6  -8  -8    1.78    0.22
  -6   8   8    1.37    0.21
   5  -8  -8    2.86    0.24
  -5   8   8    2.52    0.23
   4  -8  -8    4.22    0.27
  -4   8   8    4.84    0.27
   3  -8  -8    9.31    0.38
  -3   8   8    9.12    0.35
   2  -8  -8   90.24    2.11
  -2   8   8   92.73    2.05
   1  -8  -8    7.19    0.30
   1  -8  -8    7.30    0.27
  -1   8   8    7.38    0.28
   0  -8  -8    0.31    0.08
   0  -8  -8    0.31    0.08
   0   8   8    0.30    0.08
  -1  -8  -8    5.70    0.24
  -1  -8  -8    5.53    0.24
   1   8   8    5.80    0.22
  -2  -8  -8    0.06    0.07
  -2  -8  -8    0.63    0.10
  -3  -8  -8   59.61    1.37
  -3  -8  -8   60.06    1.38
  -4  -8  -8   11.45    0.36
  -4  -8  -8   11.35    0.39
  -5  -8  -8   15.24    0.49
  -5  -8  -8   15.70    0.46
  -6  -8  -8    0.20    0.10
  -7  -8  -8    4.12    0.25
  -8  -8  -8   14.64    0.50
  -9  -8  -8    3.72    0.27
 -10  -8  -8    0.08    0.13
 -11  -8  -8    1.16    0.21
   7  -9  -8    4.11    0.33
  -7   9   8    4.22    0.32
   6  -9  -8    2.00    0.24
  -6   9   8    2.06    0.23
   5  -9  -8    0.26    0.12
  -5   9   8   -0.09    0.11
   4  -9  -8    2.46    0.23
  -4   9   8    2.41    0.21
   3  -9  -8   20.04    0.63
  -3   9   8   19.57    0.59
   2  -9  -8    1.01    0.15
  -2   9   8    0.90    0.13
   1  -9  -8   51.91    1.17
   1  -9  -8   49.70    1.25
  -1   9   8   51.06    1.19
   0  -9  -8    9.68    0.32
   0  -9  -8    9.50    0.35
   0   9   8    9.31    0.31
  -1  -9  -8   26.96    0.73
  -1  -9  -8   28.29    0.70
  -2  -9  -8   57.28    1.32
  -2  -9  -8   56.92    1.34
  -3  -9  -8   34.29    0.86
  -3  -9  -8   33.56    0.85
  -4  -9  -8    1.56    0.15
  -4  -9  -8    1.87    0.16
  -5  -9  -8   67.82    1.54
  -5  -9  -8   64.71    1.54
  -6  -9  -8    0.14    0.10
  -7  -9  -8    0.51    0.13
  -8  -9  -8    2.51    0.23
  -9  -9  -8    0.34    0.13
 -10  -9  -8    0.58    0.17
   7 -10  -8    3.67    0.33
  -7  10   8    3.87    0.32
   6 -10  -8    7.28    0.41
  -6  10   8    7.53    0.39
   5 -10  -8    3.18    0.27
  -5  10   8    3.04    0.25
   4 -10  -8    0.08    0.11
  -4  10   8    0.08    0.12
   3 -10  -8   38.32    1.05
  -3  10   8   37.76    0.98
   2 -10  -8    5.67    0.30
  -2  10   8    6.29    0.27
   1 -10  -8   13.42    0.47
   0 -10  -8    2.11    0.18
   0 -10  -8    2.14    0.16
  -1 -10  -8    0.94    0.13
  -1 -10  -8    1.10    0.13
  -2 -10  -8   15.73    0.48
  -2 -10  -8   16.58    0.50
  -3 -10  -8    0.94    0.13
  -3 -10  -8    0.94    0.12
  -4 -10  -8    0.00    0.09
  -4 -10  -8    0.06    0.09
  -5 -10  -8    2.56    0.20
  -5 -10  -8    2.55    0.22
  -6 -10  -8   13.76    0.45
  -6 -10  -8   12.77    0.46
  -7 -10  -8    9.59    0.40
  -8 -10  -8    2.12    0.22
  -9 -10  -8    3.96    0.30
 -10 -10  -8    4.96    0.33
   6 -11  -8    0.08    0.14
  -6  11   8    0.05    0.16
   5 -11  -8    0.02    0.13
  -5  11   8   -0.08    0.13
   4 -11  -8   20.52    0.71
  -4  11   8   22.27    0.67
   3 -11  -8    5.59    0.32
  -3  11   8    5.93    0.30
   2 -11  -8    2.89    0.24
   1 -11  -8    0.22    0.12
   0 -11  -8    6.04    0.30
  -1 -11  -8   22.80    0.66
  -1 -11  -8   22.08    0.60
  -2 -11  -8    0.10    0.09
  -2 -11  -8    0.05    0.09
  -3 -11  -8    3.07    0.20
  -3 -11  -8    3.05    0.20
  -4 -11  -8    0.00    0.09
  -4 -11  -8   -0.06    0.08
  -5 -11  -8    4.40    0.26
  -5 -11  -8    4.90    0.27
  -6 -11  -8    8.81    0.36
  -6 -11  -8    8.27    0.37
  -7 -11  -8    3.06    0.24
  -8 -11  -8    0.52    0.15
  -9 -11  -8    1.13    0.19
 -10 -11  -8    1.17    0.21
  -6  12   8    0.39    0.18
   5 -12  -8    0.13    0.14
   4 -12  -8    8.73    0.43
   3 -12  -8    3.25    0.27
   2 -12  -8    0.02    0.10
   1 -12  -8    0.17    0.12
   0 -12  -8   10.99    0.44
  -1 -12  -8    5.17    0.28
  -2 -12  -8   22.16    0.67
  -2 -12  -8   22.49    0.62
  -3 -12  -8    0.06    0.10
  -3 -12  -8    0.06    0.09
  -4 -12  -8    3.18    0.23
  -4 -12  -8    3.43    0.22
  -5 -12  -8    6.62    0.32
  -5 -12  -8    6.75    0.32
  -6 -12  -8   -0.06    0.11
  -6 -12  -8    0.08    0.12
  -7 -12  -8    0.35    0.14
  -8 -12  -8    0.38    0.14
  -9 -12  -8    3.83    0.31
   4 -13  -8    8.14    0.43
   3 -13  -8    0.24    0.13
   2 -13  -8    3.67    0.28
   1 -13  -8    4.81    0.30
   0 -13  -8    4.08    0.28
  -1 -13  -8    0.98    0.16
  -2 -13  -8    0.40    0.12
  -3 -13  -8    5.17    0.27
  -3 -13  -8    5.33    0.30
  -4 -13  -8    6.69    0.33
  -4 -13  -8    6.12    0.30
  -5 -13  -8    0.20    0.12
  -5 -13  -8    0.27    0.13
  -6 -13  -8   13.81    0.51
  -6 -13  -8   13.32    0.51
  -7 -13  -8    6.28    0.34
  -8 -13  -8    0.61    0.16
   3 -14  -8    2.96    0.28
   2 -14  -8    0.05    0.12
   1 -14  -8    0.30    0.14
   0 -14  -8   -0.10    0.10
  -1 -14  -8   14.58    0.54
  -2 -14  -8    5.87    0.33
  -3 -14  -8   20.66    0.67
  -4 -14  -8    1.06    0.17
  -4 -14  -8    1.42    0.20
  -5 -14  -8    3.44    0.27
  -5 -14  -8    3.36    0.26
  -6 -14  -8    2.76    0.25
  -6 -14  -8    2.31    0.24
  -7 -14  -8    0.16    0.14
  -7 -14  -8    0.20    0.15
  -8 -14  -8   -0.12    0.12
   2 -15  -8    3.12    0.29
   1 -15  -8    0.64    0.17
   0 -15  -8    2.05    0.24
  -1 -15  -8    4.80    0.32
  -2 -15  -8    1.07    0.18
  -3 -15  -8    4.13    0.30
  -4 -15  -8    4.45    0.28
  -4 -15  -8    4.15    0.30
  -5 -15  -8    0.29    0.14
  -5 -15  -8    0.30    0.15
  -6 -15  -8    0.53    0.16
  -6 -15  -8    0.53    0.15
  -7 -15  -8    0.09    0.15
  -7 -15  -8   -0.02    0.14
   0 -16  -8   10.82    0.51
  -1 -16  -8    0.74    0.19
  -2 -16  -8    2.26    0.26
  -3 -16  -8    3.03    0.28
  -4 -16  -8    0.35    0.15
  -5 -16  -8    4.92    0.33
  -5 -16  -8    4.72    0.31
  -6 -16  -8    1.02    0.20
  -6 -16  -8    1.17    0.21
  -7 -16  -8    1.06    0.21
  -3 -17  -8    1.10    0.21
  -4 -17  -8    0.88    0.20
  -5 -11   9    1.27    0.24
  -4 -11   9   -0.08    0.14
  -6 -10   9    0.13    0.16
  -5 -10   9    3.65    0.32
  -4 -10   9    1.96    0.24
   2 -10   9    0.40    0.15
   3 -10   9    0.04    0.14
  -7  -9   9    3.33    0.31
  -6  -9   9    2.62    0.28
  -5  -9   9    0.05    0.15
  -4  -9   9   12.83    0.51
  -3  -9   9    0.34    0.15
   0  -9   9    4.75    0.30
   1  -9   9    0.54    0.15
   2  -9   9    1.04    0.19
   3  -9   9    0.02    0.13
   4  -9   9    2.14    0.26
  -7  -8   9   -0.22    0.13
  -6  -8   9    2.13    0.24
  -5  -8   9    0.80    0.17
  -4  -8   9    2.92    0.26
  -3  -8   9   -0.05    0.11
  -2  -8   9    9.94    0.40
  -2  -8   9    9.95    0.42
  -1  -8   9   13.24    0.48
   0  -8   9    5.10    0.30
   1  -8   9   11.68    0.46
   2  -8   9    1.21    0.18
   3  -8   9    4.05    0.29
   4  -8   9    0.42    0.16
   5  -8   9    5.64    0.37
  -8  -7   9    0.58    0.19
  -7  -7   9    0.32    0.16
  -6  -7   9    2.54    0.24
  -5  -7   9    0.72    0.16
  -4  -7   9    5.04    0.30
  -4  -7   9    4.92    0.28
  -3  -7   9    2.84    0.24
  -3  -7   9    2.87    0.22
  -2  -7   9    1.71    0.18
  -2  -7   9    1.66    0.19
  -1  -7   9   25.31    0.74
   0  -7   9    0.18    0.11
   1  -7   9    3.93    0.26
   2  -7   9    4.59    0.28
   3  -7   9    5.77    0.32
   4  -7   9    0.04    0.11
   5  -7   9    6.12    0.36
   6  -7   9    0.17    0.15
  -8  -6   9    7.69    0.44
  -7  -6   9    0.03    0.12
  -6  -6   9    0.20    0.12
  -5  -6   9    3.93    0.26
  -5  -6   9    3.77    0.27
  -4  -6   9    0.16    0.11
  -4  -6   9    0.23    0.11
  -3  -6   9    0.05    0.10
  -3  -6   9    0.25    0.11
  -2  -6   9    8.66    0.35
  -2  -6   9    8.16    0.35
  -1  -6   9    8.05    0.34
   0  -6   9    0.04    0.10
   1  -6   9    0.70    0.13
   2  -6   9    3.19    0.24
   3  -6   9    1.58    0.20
   4  -6   9    0.07    0.11
   5  -6   9    0.36    0.15
   6  -6   9    0.13    0.14
   7  -6   9    0.24    0.16
  -9  -5   9    4.10    0.34
  -8  -5   9    7.75    0.42
  -7  -5   9    0.11    0.12
  -6  -5   9    1.29    0.19
  -6  -5   9    1.20    0.18
  -5  -5   9   -0.08    0.10
  -5  -5   9    0.04    0.11
  -4  -5   9   21.25    0.67
  -4  -5   9   22.39    0.65
  -3  -5   9   -0.07    0.09
  -3  -5   9    0.14    0.11
  -2  -5   9    4.30    0.24
  -2  -5   9    4.17    0.25
  -1  -5   9   10.49    0.40
  -1  -5   9   10.50    0.37
   0   5  -9   24.45    0.68
   0  -5   9   23.78    0.70
  -1   5  -9    1.87    0.17
   1  -5   9    1.77    0.18
  -2   5  -9   23.13    0.65
   2  -5   9   24.24    0.70
   3  -5   9    1.20    0.17
   4  -5   9   14.11    0.52
   5  -5   9    0.47    0.14
   6  -5   9    1.43    0.20
   7  -5   9    0.08    0.14
  -9  -4   9    0.11    0.15
  -8  -4   9    5.39    0.33
  -8  -4   9    5.41    0.35
  -7  -4   9    0.35    0.13
  -7  -4   9    0.27    0.13
  -6  -4   9   17.98    0.60
  -6  -4   9   18.62    0.64
  -5  -4   9    0.21    0.12
  -5  -4   9    0.34    0.13
  -4  -4   9   15.99    0.52
  -4  -4   9   15.66    0.53
  -3  -4   9    1.94    0.18
  -3  -4   9    1.78    0.17
  -2  -4   9    0.76    0.14
  -2  -4   9    0.74    0.12
   1   4  -9    7.00    0.30
  -1  -4   9    6.94    0.31
  -1  -4   9    6.95    0.28
   0   4  -9    9.19    0.35
   0  -4   9    8.65    0.35
  -1   4  -9    0.73    0.12
   1  -4   9    0.81    0.13
  -2   4  -9    0.35    0.10
   2  -4   9    0.40    0.11
   3  -4   9   22.00    0.66
   4  -4   9    1.73    0.19
   5  -4   9   10.32    0.43
   6  -4   9    0.54    0.16
   7  -4   9   -0.01    0.12
   8  -4   9    0.58    0.17
  -9  -3   9    2.46    0.28
  -8  -3   9    0.10    0.14
  -8  -3   9    0.03    0.13
  -7  -3   9    0.03    0.11
  -7  -3   9   -0.01    0.13
  -6  -3   9   23.09    0.71
  -6  -3   9   25.25    0.77
  -5  -3   9   25.86    0.76
  -5  -3   9   25.61    0.74
  -4  -3   9    7.33    0.33
  -4  -3   9    7.64    0.34
  -3  -3   9   21.30    0.61
  -3  -3   9   20.18    0.61
   2   3  -9    0.73    0.12
  -2  -3   9    0.80    0.12
  -2  -3   9    0.80    0.13
   1   3  -9   31.94    0.83
  -1  -3   9   31.43    0.79
  -1  -3   9   31.66    0.83
   0   3  -9   14.34    0.47
   0  -3   9   14.95    0.47
  -1   3  -9    8.55    0.33
   1  -3   9    8.96    0.35
  -2   3  -9    0.22    0.09
   2  -3   9   -0.01    0.08
  -3   3  -9   49.24    1.16
   3  -3   9   47.29    1.20
   4  -3   9   15.62    0.53
   5  -3   9   17.04    0.57
   6  -3   9    2.60    0.23
   7  -3   9    2.26    0.24
   8  -3   9    5.06    0.33
 -10  -2   9    3.30    0.32
  -9  -2   9    0.10    0.15
  -8  -2   9   -0.07    0.12
  -7  -2   9    0.29    0.14
  -6  -2   9    6.08    0.31
  -5  -2   9   22.73    0.68
  -4  -2   9    0.45    0.13
  -4  -2   9    0.59    0.12
   3   2  -9    6.23    0.28
  -3  -2   9    6.47    0.30
  -3  -2   9    6.05    0.27
   2   2  -9    0.65    0.12
  -2  -2   9    0.15    0.10
  -2  -2   9    0.06    0.07
   1   2  -9    1.13    0.14
  -1  -2   9    1.25    0.12
  -1  -2   9    1.21    0.15
   0   2  -9    1.04    0.13
   0  -2   9    1.30    0.15
   0  -2   9    1.18    0.11
  -1   2  -9    9.83    0.35
   1  -2   9    9.74    0.36
  -2   2  -9    0.22    0.09
   2  -2   9    0.16    0.09
  -3   2  -9    7.75    0.31
   3  -2   9    7.81    0.33
  -4   2  -9   82.30    1.81
   4  -2   9   78.67    1.88
   5  -2   9    1.94    0.20
   6  -2   9    2.27    0.21
   7  -2   9    0.04    0.12
   8  -2   9    0.05    0.13
   9  -2   9    0.11    0.14
 -10  -1   9    0.08    0.17
  -9  -1   9    1.71    0.23
  -8  -1   9    0.22    0.14
  -7  -1   9    0.00    0.12
  -6  -1   9    4.48    0.27
  -5  -1   9    0.80    0.15
  -4  -1   9   15.52    0.51
   3   1  -9    1.36    0.14
  -3  -1   9    1.27    0.15
   2   1  -9   11.43    0.40
  -2  -1   9   12.04    0.41
  -2  -1   9   11.80    0.37
   1   1  -9   12.40    0.41
  -1  -1   9   12.97    0.37
  -1  -1   9   12.95    0.42
   0   1  -9    2.03    0.17
   0  -1   9    1.72    0.11
   0  -1   9    1.28    0.14
  -1   1  -9    7.95    0.31
   1  -1   9    7.59    0.31
  -2   1  -9   99.88    2.20
   2  -1   9   99.62    2.24
  -3   1  -9    0.19    0.09
   3  -1   9    0.08    0.08
  -4   1  -9   15.07    0.47
   4  -1   9   15.42    0.50
  -5   1  -9   18.03    0.53
   5  -1   9   17.11    0.56
   6  -1   9   13.64    0.49
   7  -1   9    0.92    0.16
   8  -1   9    5.86    0.34
   9  -1   9    0.15    0.14
 -10   0   9   -0.07    0.17
  -9   0   9    1.85    0.23
  -8   0   9   -0.02    0.15
  -7   0   9   -0.14    0.12
  -6   0   9    0.41    0.13
  -5   0   9   38.25    1.00
  -4   0   9   11.68    0.42
   3   0  -9    5.59    0.27
  -3   0   9    6.16    0.28
   2   0  -9   28.01    0.76
  -2   0   9   29.78    0.77
   1   0  -9    2.16    0.17
  -1   0   9    2.71    0.14
  -1   0   9    2.43    0.18
   0   0  -9   92.99    2.04
   0   0   9   92.35    2.05
   0   0   9   89.42    1.99
  -1   0  -9    1.66    0.15
   1   0   9    1.88    0.16
  -2   0  -9   10.88    0.37
   2   0   9   10.47    0.37
  -3   0  -9    6.30    0.27
   3   0   9    6.41    0.28
  -4   0  -9   18.62    0.54
   4   0   9   19.49    0.57
  -5   0  -9    2.84    0.19
   5   0   9    3.07    0.21
  -6   0  -9   52.02    1.24
   6   0   9   52.53    1.30
   7   0   9    0.70    0.14
   8   0   9    6.47    0.34
   9   0   9    1.46    0.21
  10   0   9    4.67    0.32
  -9   1   9    7.11    0.41
  -8   1   9    9.41    0.44
  -7   1   9   14.03    0.51
  -6   1   9   10.74    0.43
  -5   1   9    8.61    0.36
   4  -1  -9    0.18    0.08
  -4   1   9    0.34    0.12
   3  -1  -9   10.65    0.37
  -3   1   9   10.81    0.39
   2  -1  -9    3.73    0.22
  -2   1   9    4.62    0.24
   1  -1  -9   12.82    0.41
  -1   1   9   12.48    0.41
   0  -1  -9   18.10    0.53
  -1  -1  -9    6.01    0.26
   1   1   9    5.55    0.25
  -2  -1  -9   30.95    0.78
   2   1   9   30.77    0.79
  -3  -1  -9    4.41    0.22
   3   1   9    3.89    0.21
  -4  -1  -9   16.14    0.48
   4   1   9   16.61    0.50
  -5  -1  -9    0.19    0.09
   5   1   9    0.05    0.08
  -6  -1  -9    3.51    0.21
   6   1   9    2.90    0.21
   7   1   9   11.85    0.45
   8   1   9    0.16    0.12
   9   1   9   10.88    0.46
  10   1   9    0.01    0.13
  -9   2   9    0.42    0.18
  -8   2   9    2.80    0.26
  -7   2   9    0.71    0.17
  -6   2   9   15.32    0.52
  -5   2   9   23.24    0.68
   4  -2  -9   11.32    0.38
  -4   2   9   10.47    0.39
   3  -2  -9   45.32    1.10
  -3   2   9   46.12    1.12
   2  -2  -9    3.78    0.21
  -2   2   9    4.07    0.22
   1  -2  -9  198.28    4.16
  -1   2   9  193.96    4.20
   0  -2  -9  120.72    2.57
   0   2   9  114.98    2.58
  -1  -2  -9   86.85    1.91
   1   2   9   85.04    1.92
  -2  -2  -9   13.68    0.42
   2   2   9   14.20    0.43
  -3  -2  -9   60.05    1.39
   3   2   9   61.49    1.41
  -4  -2  -9    6.33    0.27
   4   2   9    5.98    0.26
  -5  -2  -9    5.26    0.25
   5   2   9    6.02    0.26
  -6  -2  -9    5.36    0.26
   6   2   9    4.95    0.26
  -7  -2  -9    5.87    0.28
   7   2   9    5.98    0.30
   8   2   9   33.40    0.92
   9   2   9    5.92    0.33
  10   2   9    2.98    0.27
  -9   3   9    1.96    0.25
  -8   3   9   -0.01    0.13
  -7   3   9   64.92    1.60
  -6   3   9    2.97    0.23
  -5   3   9   26.82    0.75
   4  -3  -9   29.89    0.75
   4  -3  -9   28.01    0.79
  -4   3   9   28.85    0.78
   3  -3  -9    3.08    0.19
   3  -3  -9    3.29    0.19
  -3   3   9    2.96    0.21
   2  -3  -9   40.11    0.97
   2  -3  -9   38.53    0.96
  -2   3   9   39.92    0.98
   1  -3  -9   31.56    0.80
   1  -3  -9   31.74    0.77
  -1   3   9   31.75    0.81
   0  -3  -9   11.00    0.37
   0  -3  -9   11.81    0.32
   0   3   9   11.26    0.37
  -1  -3  -9    4.20    0.14
  -1  -3  -9    4.67    0.22
   1   3   9    4.71    0.21
  -2  -3  -9   10.26    0.35
   2   3   9   10.03    0.34
  -3  -3  -9    0.95    0.12
   3   3   9    0.93    0.11
  -4  -3  -9   15.15    0.46
   4   3   9   15.87    0.46
  -5  -3  -9    9.43    0.34
   5   3   9    9.41    0.34
  -6  -3  -9   19.88    0.57
   6   3   9   19.02    0.57
  -7  -3  -9    0.35    0.11
   7   3   9    0.34    0.11
  -8  -3  -9   19.07    0.58
   8   3   9   18.60    0.60
   9   3   9    4.39    0.28
  -9   4   9    0.39    0.18
  -8   4   9    0.57    0.17
  -7   4   9   33.50    0.96
   6  -4  -9    1.88    0.21
  -6   4   9    1.74    0.19
   5  -4  -9    2.88    0.22
  -5   4   9    2.47    0.21
   4  -4  -9    0.34    0.11
   4  -4  -9    0.32    0.09
  -4   4   9    0.30    0.11
   3  -4  -9    0.28    0.09
   3  -4  -9    0.09    0.07
  -3   4   9    0.19    0.11
   2  -4  -9   32.14    0.80
   2  -4  -9   31.31    0.80
   1  -4  -9   10.11    0.32
   1  -4  -9   10.74    0.36
  -1   4   9   10.24    0.35
   0  -4  -9   21.88    0.54
   0  -4  -9   20.94    0.58
   0   4   9   21.89    0.59
  -1  -4  -9   47.10    1.12
  -1  -4  -9   46.59    1.06
   1   4   9   49.25    1.12
  -2  -4  -9   79.12    1.74
   2   4   9   77.70    1.75
  -3  -4  -9    0.68    0.10
   3   4   9    0.61    0.09
  -4  -4  -9   14.72    0.45
   4   4   9   14.39    0.43
  -5  -4  -9    4.10    0.22
   5   4   9    4.52    0.22
  -6  -4  -9    0.47    0.12
   6   4   9    0.53    0.11
  -7  -4  -9    4.74    0.25
   7   4   9    4.54    0.25
  -8  -4  -9    3.51    0.24
   8   4   9    3.51    0.23
  -9  -4  -9    0.24    0.12
  -8   5   9   -0.01    0.13
   7  -5  -9   21.55    0.75
  -7   5   9   22.03    0.71
   6  -5  -9    3.58    0.26
  -6   5   9    3.02    0.26
   5  -5  -9    7.20    0.35
  -5   5   9    7.59    0.34
   4  -5  -9   12.78    0.39
   4  -5  -9   11.81    0.44
  -4   5   9   11.98    0.42
   3  -5  -9    0.79    0.13
   3  -5  -9    0.87    0.11
  -3   5   9    0.58    0.12
   2  -5  -9    4.42    0.22
   2  -5  -9    4.43    0.21
  -2   5   9    4.19    0.22
   1  -5  -9    0.22    0.08
   1  -5  -9    0.42    0.08
  -1   5   9    0.35    0.09
   0  -5  -9    2.88    0.15
   0  -5  -9    3.06    0.18
   0   5   9    3.08    0.18
  -1  -5  -9   60.80    1.37
  -1  -5  -9   59.85    1.34
   1   5   9   59.68    1.37
  -2  -5  -9   12.28    0.39
  -2  -5  -9   12.93    0.33
   2   5   9   12.73    0.38
  -3  -5  -9    0.20    0.08
   3   5   9    0.30    0.08
  -4  -5  -9   10.14    0.36
   4   5   9    9.91    0.32
  -5  -5  -9    6.31    0.28
   5   5   9    6.51    0.25
  -6  -5  -9   13.51    0.45
   6   5   9   13.22    0.41
  -7  -5  -9    7.21    0.32
  -8  -5  -9    4.29    0.25
  -9  -5  -9    1.59    0.19
   8  -6  -9    1.49    0.23
  -8   6   9    1.40    0.23
   7  -6  -9    9.19    0.45
  -7   6   9    9.64    0.44
   6  -6  -9    3.94    0.27
  -6   6   9    2.78    0.26
   5  -6  -9   11.30    0.46
  -5   6   9   11.87    0.44
   4  -6  -9    0.28    0.11
  -4   6   9    0.38    0.12
   3  -6  -9  106.24    2.42
   3  -6  -9  104.26    2.31
  -3   6   9  108.10    2.37
   2  -6  -9    9.78    0.36
   2  -6  -9   10.55    0.35
  -2   6   9   10.06    0.36
   1  -6  -9   15.25    0.45
   1  -6  -9   15.13    0.45
  -1   6   9   15.09    0.45
   0  -6  -9    0.59    0.09
   0  -6  -9    0.90    0.11
   0   6   9    0.58    0.10
  -1  -6  -9   17.36    0.49
  -1  -6  -9   17.90    0.46
   1   6   9   16.91    0.48
  -2  -6  -9    0.25    0.06
  -2  -6  -9    0.30    0.09
   2   6   9    0.25    0.07
  -3  -6  -9    0.17    0.08
  -3  -6  -9    0.26    0.06
   3   6   9    0.25    0.07
  -4  -6  -9   25.71    0.68
   4   6   9   25.39    0.63
  -5  -6  -9   30.83    0.81
  -6  -6  -9   31.00    0.82
  -7  -6  -9   23.77    0.68
  -8  -6  -9    0.01    0.10
  -9  -6  -9    0.24    0.13
 -10  -6  -9   10.33    0.44
   8  -7  -9    0.68    0.19
  -8   7   9    0.94    0.20
   7  -7  -9    0.21    0.12
  -7   7   9    0.16    0.15
   6  -7  -9    0.07    0.11
  -6   7   9    0.08    0.13
   5  -7  -9    0.19    0.11
  -5   7   9    0.12    0.11
   4  -7  -9   30.35    0.86
  -4   7   9   29.70    0.82
   3  -7  -9   46.63    1.20
  -3   7   9   48.03    1.16
   2  -7  -9   29.25    0.79
   2  -7  -9   29.09    0.75
  -2   7   9   29.53    0.77
   1  -7  -9   15.43    0.46
   1  -7  -9   15.04    0.47
  -1   7   9   16.32    0.47
   0  -7  -9    0.41    0.08
   0  -7  -9    0.46    0.09
   0   7   9    0.51    0.10
  -1  -7  -9    0.03    0.06
  -1  -7  -9    0.12    0.07
   1   7   9   -0.04    0.07
  -2  -7  -9    5.47    0.25
  -2  -7  -9    5.71    0.22
   2   7   9    5.67    0.22
  -3  -7  -9   44.42    1.06
  -3  -7  -9   44.65    1.03
   3   7   9   43.83    1.02
  -4  -7  -9    4.91    0.24
  -5  -7  -9   38.51    0.97
  -6  -7  -9    0.08    0.09
  -7  -7  -9    9.71    0.39
  -8  -7  -9    2.53    0.21
  -9  -7  -9    0.18    0.13
 -10  -7  -9    0.02    0.13
 -11  -7  -9   -0.12    0.14
  -8   8   9   17.16    0.66
   7  -8  -9    3.93    0.31
  -7   8   9    4.36    0.31
   6  -8  -9   12.80    0.54
  -6   8   9   13.01    0.50
   5  -8  -9    0.95    0.17
  -5   8   9    1.10    0.17
   4  -8  -9    1.57    0.19
  -4   8   9    1.65    0.18
   3  -8  -9   28.00    0.81
  -3   8   9   29.28    0.78
   2  -8  -9    1.13    0.15
  -2   8   9    1.38    0.16
   1  -8  -9   14.65    0.44
   1  -8  -9   14.26    0.46
  -1   8   9   14.30    0.44
   0  -8  -9    0.72    0.11
   0  -8  -9    0.72    0.11
   0   8   9    0.61    0.10
  -1  -8  -9   17.31    0.50
  -1  -8  -9   17.83    0.50
   1   8   9   17.53    0.48
  -2  -8  -9   23.16    0.63
  -2  -8  -9   23.10    0.61
  -3  -8  -9   18.23    0.53
  -3  -8  -9   18.75    0.51
  -4  -8  -9    0.02    0.08
  -4  -8  -9    0.09    0.08
  -5  -8  -9   92.94    2.09
  -6  -8  -9    6.36    0.30
  -7  -8  -9    9.53    0.39
  -8  -8  -9    4.85    0.28
  -9  -8  -9    1.98    0.22
 -10  -8  -9    2.45    0.25
 -11  -8  -9    0.18    0.16
   7  -9  -9    2.04    0.27
  -7   9   9    1.83    0.24
   6  -9  -9    0.06    0.13
  -6   9   9   -0.17    0.12
   5  -9  -9    0.27    0.13
  -5   9   9    0.27    0.14
   4  -9  -9    0.30    0.12
  -4   9   9    0.15    0.11
   3  -9  -9   20.59    0.66
  -3   9   9   20.67    0.61
   2  -9  -9   81.25    1.96
  -2   9   9   85.28    1.89
   1  -9  -9   14.62    0.48
   1  -9  -9   14.68    0.44
  -1   9   9   14.07    0.44
   0  -9  -9    9.87    0.36
   0  -9  -9    9.90    0.34
   0   9   9    9.91    0.33
  -1  -9  -9   13.31    0.43
  -1  -9  -9   13.25    0.42
  -2  -9  -9    0.77    0.12
  -2  -9  -9    0.51    0.10
  -3  -9  -9    0.00    0.08
  -3  -9  -9   -0.05    0.07
  -4  -9  -9    0.05    0.09
  -4  -9  -9    0.12    0.08
  -5  -9  -9    6.66    0.31
  -6  -9  -9    3.18    0.23
  -7  -9  -9   16.83    0.55
  -8  -9  -9    0.75    0.15
  -9  -9  -9   -0.05    0.12
 -10  -9  -9    0.17    0.14
  -7  10   9    0.81    0.20
   6 -10  -9    0.71    0.18
  -6  10   9    0.58    0.17
   5 -10  -9    2.66    0.27
  -5  10   9    2.50    0.24
   4 -10  -9    4.79    0.31
  -4  10   9    5.06    0.29
   3 -10  -9    0.68    0.14
  -3  10   9    0.62    0.15
   2 -10  -9    0.36    0.12
  -2  10   9    0.38    0.12
   1 -10  -9   12.57    0.45
   0 -10  -9    1.16    0.13
   0 -10  -9    0.95    0.14
  -1 -10  -9   14.30    0.47
  -1 -10  -9   14.97    0.45
  -2 -10  -9    6.60    0.29
  -2 -10  -9    6.51    0.27
  -3 -10  -9    0.32    0.10
  -3 -10  -9    0.16    0.09
  -4 -10  -9    0.20    0.09
  -4 -10  -9    0.30    0.10
  -5 -10  -9   35.32    0.92
  -6 -10  -9   14.73    0.51
  -7 -10  -9    0.22    0.12
  -8 -10  -9    1.61    0.20
  -9 -10  -9    4.97    0.32
 -10 -10  -9    1.85    0.24
   6 -11  -9   11.59    0.55
  -6  11   9   11.06    0.50
   5 -11  -9   -0.20    0.11
  -5  11   9    0.24    0.15
   4 -11  -9    1.62    0.22
  -4  11   9    1.65    0.20
   3 -11  -9    0.05    0.10
  -3  11   9   -0.03    0.11
   2 -11  -9    0.42    0.13
   1 -11  -9    6.31    0.32
   0 -11  -9   16.02    0.53
  -1 -11  -9    8.86    0.36
  -1 -11  -9    8.97    0.33
  -2 -11  -9    3.14    0.22
  -2 -11  -9    3.22    0.21
  -3 -11  -9    7.93    0.33
  -3 -11  -9    7.81    0.32
  -4 -11  -9    0.42    0.11
  -4 -11  -9    0.34    0.11
  -5 -11  -9    0.16    0.10
  -5 -11  -9    0.05    0.10
  -6 -11  -9    5.63    0.30
  -7 -11  -9    1.05    0.17
  -8 -11  -9    0.40    0.14
  -9 -11  -9   14.10    0.54
  -6  12   9    5.58    0.37
   5 -12  -9    0.08    0.14
   4 -12  -9   18.64    0.68
   3 -12  -9   -0.07    0.10
   2 -12  -9    0.23    0.11
   1 -12  -9    1.09    0.17
   0 -12  -9    6.22    0.32
  -1 -12  -9    0.35    0.12
  -2 -12  -9    5.30    0.27
  -2 -12  -9    5.11    0.27
  -3 -12  -9    3.16    0.22
  -3 -12  -9    3.10    0.22
  -4 -12  -9   -0.05    0.09
  -4 -12  -9    0.00    0.10
  -5 -12  -9    4.01    0.25
  -5 -12  -9    3.26    0.23
  -6 -12  -9    0.38    0.13
  -7 -12  -9    1.18    0.18
  -8 -12  -9    0.15    0.13
  -9 -12  -9   17.91    0.64
   4 -13  -9    7.24    0.41
   3 -13  -9    0.96    0.18
   2 -13  -9    0.19    0.12
   1 -13  -9    1.16    0.18
   0 -13  -9    0.02    0.11
  -1 -13  -9   24.49    0.75
  -2 -13  -9   17.70    0.58
  -3 -13  -9   29.70    0.84
  -3 -13  -9   29.17    0.80
  -4 -13  -9    0.38    0.12
  -4 -13  -9    0.35    0.13
  -5 -13  -9    9.50    0.40
  -5 -13  -9    9.92    0.41
  -6 -13  -9    2.99    0.25
  -7 -13  -9    2.89    0.25
  -8 -13  -9    0.02    0.13
   3 -14  -9    4.67    0.33
   2 -14  -9    0.54    0.17
   1 -14  -9    4.34    0.30
   0 -14  -9   -0.13    0.10
  -1 -14  -9    2.03    0.22
  -2 -14  -9    4.79    0.31
  -3 -14  -9   18.30    0.58
  -3 -14  -9   19.44    0.63
  -4 -14  -9    0.43    0.14
  -4 -14  -9    0.50    0.14
  -5 -14  -9    0.16    0.13
  -5 -14  -9    0.20    0.12
  -6 -14  -9    0.44    0.15
  -7 -14  -9    0.45    0.16
  -8 -14  -9    1.54    0.22
   2 -15  -9    0.30    0.17
   1 -15  -9    1.13    0.20
   0 -15  -9    0.99    0.18
  -1 -15  -9   -0.06    0.12
  -2 -15  -9    0.81    0.17
  -3 -15  -9    0.11    0.13
  -4 -15  -9    3.95    0.29
  -4 -15  -9    3.63    0.25
  -5 -15  -9    1.72    0.21
  -5 -15  -9    1.47    0.21
  -6 -15  -9    0.49    0.16
  -7 -15  -9   -0.03    0.12
   0 -16  -9    0.58    0.17
  -1 -16  -9    0.77    0.18
  -2 -16  -9    0.15    0.13
  -3 -16  -9    0.44    0.16
  -4 -16  -9    2.12    0.25
  -5 -16  -9    1.19    0.19
  -5 -16  -9    0.96    0.20
  -6 -16  -9    2.77    0.26
  -6 -16  -9    2.41    0.26
  -2 -17  -9    0.07    0.14
  -3 -17  -9    0.39    0.17
  -4 -17  -9    2.19    0.26
  -5 -17  -9    0.29    0.16
  -5 -10  10    4.31    0.34
   2 -10  10    0.80    0.19
   3 -10  10    0.00    0.15
  -6  -9  10    2.43    0.28
  -5  -9  10    0.93    0.20
   0  -9  10    4.15    0.30
   1  -9  10    6.85    0.38
   2  -9  10    0.12    0.13
   3  -9  10    0.21    0.15
  -7  -8  10    1.47    0.23
  -6  -8  10    2.32    0.26
  -5  -8  10    2.61    0.25
  -4  -8  10    1.11    0.19
  -2  -8  10    0.35    0.13
  -1  -8  10    3.40    0.25
   0  -8  10    5.30    0.31
   1  -8  10    0.03    0.12
   2  -8  10    3.35    0.28
   3  -8  10    1.11    0.19
   4  -8  10    0.23    0.15
  -8  -7  10    1.10    0.21
  -7  -7  10    0.32    0.16
  -6  -7  10    0.03    0.13
  -5  -7  10    0.02    0.11
  -4  -7  10    1.25    0.19
  -3  -7  10    4.41    0.28
  -3  -7  10    4.35    0.27
  -2  -7  10    0.34    0.13
  -1  -7  10    0.86    0.16
   0  -7  10    0.64    0.15
   1  -7  10    9.59    0.41
   2  -7  10    0.11    0.13
   3  -7  10    6.63    0.36
   4  -7  10    1.24    0.20
   5  -7  10    0.10    0.15
  -8  -6  10    2.79    0.30
  -7  -6  10    0.49    0.17
  -6  -6  10    0.33    0.15
  -5  -6  10    0.23    0.13
  -5  -6  10    0.31    0.13
  -4  -6  10   18.88    0.62
  -4  -6  10   20.05    0.62
  -3  -6  10    1.21    0.17
  -3  -6  10    1.12    0.17
  -2  -6  10   -0.06    0.10
  -1  -6  10   25.55    0.75
   0  -6  10    2.93    0.23
   1  -6  10   -0.06    0.09
   2  -6  10    6.14    0.33
   3  -6  10    0.05    0.12
   4  -6  10    0.62    0.16
   5  -6  10    4.68    0.33
   6  -6  10    6.27    0.39
  -8  -5  10    4.55    0.35
  -7  -5  10    5.10    0.35
  -6  -5  10    0.53    0.15
  -6  -5  10    0.67    0.16
  -5  -5  10    2.51    0.22
  -5  -5  10    2.14    0.21
  -4  -5  10   18.46    0.59
  -4  -5  10   16.90    0.57
  -3  -5  10    0.11    0.12
  -3  -5  10    0.10    0.10
  -2  -5  10   29.14    0.81
  -1  -5  10    0.11    0.11
   0   5 -10   25.64    0.71
   0  -5  10   23.13    0.71
  -1   5 -10    0.90    0.14
   1  -5  10    1.20    0.16
  -2   5 -10    9.73    0.38
   2  -5  10    9.95    0.42
   3  -5  10    6.23    0.33
   4  -5  10    1.65    0.21
   5  -5  10    3.59    0.28
   6  -5  10    0.42    0.16
   7  -5  10    0.10    0.14
  -9  -4  10    0.63    0.19
  -8  -4  10    1.91    0.24
  -8  -4  10    2.08    0.26
  -7  -4  10    7.16    0.40
  -7  -4  10    6.68    0.37
  -6  -4  10   19.35    0.64
  -6  -4  10   20.34    0.68
  -5  -4  10    7.02    0.35
  -5  -4  10    6.73    0.35
  -4  -4  10    1.10    0.16
  -4  -4  10    0.94    0.14
  -3  -4  10    2.17    0.19
  -3  -4  10    2.35    0.21
  -2  -4  10    0.16    0.11
  -2  -4  10    0.14    0.10
   1   4 -10    3.54    0.24
  -1  -4  10    3.43    0.23
   0   4 -10   32.36    0.87
   0  -4  10   33.37    0.89
  -1   4 -10    1.52    0.16
   1  -4  10    1.22    0.16
  -2   4 -10    4.47    0.25
   2  -4  10    4.68    0.27
   3  -4  10    8.98    0.39
   4  -4  10   34.05    0.96
   5  -4  10    6.07    0.34
   6  -4  10    0.03    0.11
   7  -4  10    3.43    0.30
  -9  -3  10   -0.15    0.12
  -9  -3  10    0.41    0.18
  -8  -3  10    1.02    0.20
  -8  -3  10    1.22    0.21
  -7  -3  10    1.94    0.22
  -7  -3  10    1.89    0.23
  -6  -3  10   -0.03    0.12
  -6  -3  10    0.06    0.12
  -5  -3  10   21.83    0.69
  -5  -3  10   22.85    0.69
  -4  -3  10   -0.18    0.10
  -4  -3  10   -0.07    0.09
  -3  -3  10   13.13    0.44
  -3  -3  10   12.09    0.44
   2   3 -10    0.68    0.13
  -2  -3  10    0.57    0.11
  -2  -3  10    0.71    0.13
   1   3 -10   11.95    0.44
  -1  -3  10   12.93    0.45
   0   3 -10    6.97    0.31
   0  -3  10    6.64    0.32
  -1   3 -10    0.27    0.10
   1  -3  10    0.52    0.12
  -2   3 -10    1.32    0.15
   2  -3  10    1.28    0.16
  -3   3 -10    3.33    0.22
   3  -3  10    3.00    0.23
   4  -3  10   20.52    0.66
   5  -3  10    0.09    0.12
   6  -3  10   -0.03    0.11
   7  -3  10    0.37    0.16
   8  -3  10    3.24    0.28
  -9  -2  10    1.64    0.24
  -8  -2  10    1.27    0.20
  -7  -2  10    3.20    0.27
  -6  -2  10    6.09    0.32
  -5  -2  10    0.51    0.13
  -5  -2  10    0.59    0.14
  -4  -2  10    1.02    0.16
  -4  -2  10    1.31    0.16
   3   2 -10    3.17    0.23
  -3  -2  10    3.73    0.22
  -3  -2  10    3.91    0.24
   2   2 -10    4.85    0.26
  -2  -2  10    4.91    0.26
  -2  -2  10    4.68    0.23
   1   2 -10   52.69    1.29
  -1  -2  10   53.15    1.29
   0   2 -10    5.83    0.28
   0  -2  10    6.18    0.29
  -1   2 -10    0.20    0.09
   1  -2  10    0.22    0.10
  -2   2 -10    8.44    0.34
   2  -2  10    8.19    0.35
  -3   2 -10    1.83    0.17
   3  -2  10    1.79    0.19
  -4   2 -10    0.18    0.10
   4  -2  10    0.09    0.11
   5  -2  10   -0.05    0.11
   6  -2  10   10.24    0.43
   7  -2  10    0.23    0.14
   8  -2  10    6.98    0.39
  -9  -1  10    2.58    0.27
  -8  -1  10    3.12    0.27
  -7  -1  10    5.74    0.33
  -6  -1  10    0.32    0.13
  -5  -1  10   45.42    1.16
  -4  -1  10    9.56    0.39
   3   1 -10   20.19    0.60
  -3  -1  10   20.31    0.61
  -3  -1  10   19.76    0.59
   2   1 -10   47.01    1.17
  -2  -1  10   49.27    1.15
  -2  -1  10   46.97    1.18
   1   1 -10   14.21    0.48
  -1  -1  10   15.12    0.42
  -1  -1  10   14.60    0.48
   0   1 -10   45.13    1.11
   0  -1  10   45.33    1.12
  -1   1 -10    6.07    0.29
   1  -1  10    6.06    0.28
  -2   1 -10   30.18    0.80
   2  -1  10   30.50    0.82
  -3   1 -10    0.18    0.09
   3  -1  10    0.19    0.10
  -4   1 -10   20.62    0.60
   4  -1  10   20.30    0.62
  -5   1 -10    2.12    0.20
   5  -1  10    2.21    0.20
   6  -1  10   25.41    0.76
   7  -1  10    3.37    0.26
   8  -1  10    1.46    0.21
   9  -1  10    1.04    0.20
  -9   0  10   13.58    0.56
  -8   0  10    0.59    0.17
  -7   0  10    0.02    0.13
  -6   0  10    1.96    0.21
  -5   0  10    5.36    0.29
   4   0 -10    6.64    0.31
  -4   0  10    6.78    0.32
   3   0 -10   53.17    1.30
  -3   0  10   55.12    1.32
   2   0 -10   32.72    0.87
  -2   0  10   34.37    0.89
   1   0 -10    7.72    0.32
  -1   0  10    7.33    0.31
  -1   0  10    7.79    0.26
   0   0 -10   44.51    1.08
   0   0  10   42.54    1.07
  -1   0 -10   24.54    0.66
   1   0  10   23.16    0.66
  -2   0 -10   40.29    1.01
   2   0  10   41.15    1.03
  -3   0 -10    0.35    0.11
   3   0  10    0.20    0.09
  -4   0 -10   14.23    0.46
   4   0  10   15.08    0.49
  -5   0 -10    0.09    0.09
   5   0  10   -0.03    0.09
   6   0  10    1.10    0.16
   7   0  10   14.91    0.54
   8   0  10    2.43    0.24
   9   0  10    5.64    0.34
  10   0  10    2.63    0.28
  -9   1  10    4.09    0.34
  -8   1  10    0.19    0.16
  -7   1  10    1.91    0.22
  -6   1  10    0.09    0.12
  -5   1  10    1.17    0.17
   4  -1 -10    5.10    0.26
  -4   1  10    5.13    0.29
   3  -1 -10    3.11    0.20
  -3   1  10    3.30    0.22
   2  -1 -10   46.92    1.15
  -2   1  10   47.78    1.17
   1  -1 -10   12.23    0.42
  -1   1  10   12.33    0.42
   0  -1 -10    0.31    0.09
   0   1  10    0.27    0.09
  -1  -1 -10   18.82    0.56
   1   1  10   18.58    0.55
  -2  -1 -10   15.92    0.49
   2   1  10   15.82    0.49
  -3  -1 -10   14.43    0.46
   3   1  10   14.58    0.47
  -4  -1 -10    0.54    0.12
   4   1  10    0.41    0.11
  -5  -1 -10    1.52    0.16
   5   1  10    1.47    0.16
  -6  -1 -10    3.96    0.24
   6   1  10    3.72    0.24
   7   1  10    5.64    0.31
   8   1  10   19.47    0.64
   9   1  10    1.63    0.22
  10   1  10    0.04    0.14
  -9   2  10    0.93    0.22
  -8   2  10    0.18    0.15
  -7   2  10   57.36    1.46
  -6   2  10    1.64    0.20
  -5   2  10   26.80    0.77
   4  -2 -10   25.95    0.71
  -4   2  10   25.70    0.73
   3  -2 -10    0.03    0.07
  -3   2  10    0.10    0.10
   2  -2 -10   35.69    0.90
  -2   2  10   35.36    0.91
   1  -2 -10   20.68    0.59
  -1   2  10   20.67    0.59
   0  -2 -10    1.18    0.14
   0   2  10    0.80    0.12
  -1  -2 -10    1.13    0.14
   1   2  10    1.07    0.13
  -2  -2 -10   47.64    1.13
   2   2  10   46.36    1.13
  -3  -2 -10    2.23    0.19
   3   2  10    1.89    0.16
  -4  -2 -10   24.42    0.68
   4   2  10   25.98    0.70
  -5  -2 -10   17.02    0.50
   5   2  10   14.92    0.50
  -6  -2 -10    0.52    0.12
   6   2  10    0.47    0.12
  -7  -2 -10    4.29    0.26
   7   2  10    4.65    0.27
   8   2  10    9.47    0.41
   9   2  10    0.07    0.12
  10   2  10    3.17    0.28
  -9   3  10   -0.30    0.14
  -8   3  10   -0.11    0.14
  -7   3  10   10.11    0.46
  -6   3  10    2.20    0.22
  -5   3  10    5.56    0.30
   4  -3 -10   26.36    0.72
  -4   3  10   27.48    0.76
   3  -3 -10   10.11    0.36
  -3   3  10   10.10    0.38
   2  -3 -10   15.05    0.46
   2  -3 -10   15.45    0.48
  -2   3  10   15.72    0.50
   1  -3 -10    0.35    0.09
   1  -3 -10    0.39    0.08
  -1   3  10    0.48    0.11
   0  -3 -10   23.15    0.64
   0   3  10   23.23    0.64
  -1  -3 -10    3.24    0.20
   1   3  10    2.98    0.20
  -2  -3 -10   31.62    0.80
   2   3  10   30.51    0.79
  -3  -3 -10   20.75    0.59
   3   3  10   22.04    0.60
  -4  -3 -10    4.64    0.24
   4   3  10    4.69    0.23
  -5  -3 -10    7.72    0.32
   5   3  10    8.42    0.33
  -6  -3 -10    0.10    0.09
   6   3  10    0.10    0.09
  -7  -3 -10    3.05    0.23
   7   3  10    2.89    0.22
  -8  -3 -10    2.16    0.21
   8   3  10    1.62    0.19
   9   3  10    2.43    0.22
  -8   4  10   -0.05    0.13
  -7   4  10    0.92    0.19
  -6   4  10   23.61    0.72
   5  -4 -10    3.05    0.23
  -5   4  10    3.19    0.25
   4  -4 -10    0.06    0.09
   4  -4 -10    0.11    0.08
  -4   4  10    0.16    0.11
   3  -4 -10    2.34    0.18
   3  -4 -10    2.33    0.18
  -3   4  10    2.35    0.20
   2  -4 -10    3.11    0.20
   2  -4 -10    2.87    0.18
  -2   4  10    3.40    0.23
   1  -4 -10    7.94    0.27
   1  -4 -10    7.88    0.31
  -1   4  10    7.46    0.31
   0  -4 -10    2.14    0.18
   0  -4 -10    2.08    0.13
   0   4  10    2.27    0.17
  -1  -4 -10   72.87    1.67
   1   4  10   74.38    1.68
  -2  -4 -10    2.01    0.17
   2   4  10    1.87    0.15
  -3  -4 -10   12.29    0.41
   3   4  10   12.80    0.40
  -4  -4 -10   27.43    0.72
   4   4  10   26.95    0.71
  -5  -4 -10    4.36    0.24
   5   4  10    3.66    0.21
  -6  -4 -10    2.18    0.20
   6   4  10    2.16    0.18
  -7  -4 -10    2.35    0.19
   7   4  10    2.00    0.19
  -8  -4 -10    1.05    0.16
  -8   5  10    0.35    0.16
   7  -5 -10    8.28    0.43
  -7   5  10    9.35    0.42
   6  -5 -10   14.66    0.57
  -6   5  10   15.87    0.56
   5  -5 -10    3.89    0.26
  -5   5  10    4.02    0.26
   4  -5 -10    1.95    0.17
   4  -5 -10    1.74    0.18
  -4   5  10    1.79    0.18
   3  -5 -10    6.05    0.26
   3  -5 -10    6.02    0.29
  -3   5  10    6.43    0.30
   2  -5 -10   24.56    0.66
   2  -5 -10   23.18    0.65
  -2   5  10   24.45    0.67
   1  -5 -10   14.67    0.44
   1  -5 -10   15.97    0.48
  -1   5  10   15.26    0.47
   0  -5 -10   39.47    0.94
   0  -5 -10   39.94    0.98
   0   5  10   39.71    0.98
  -1  -5 -10   64.20    1.48
  -1  -5 -10   64.85    1.43
   1   5  10   64.76    1.48
  -2  -5 -10   39.00    0.97
   2   5  10   40.99    0.97
  -3  -5 -10    5.12    0.25
   3   5  10    4.50    0.22
  -4  -5 -10    0.93    0.13
   4   5  10    0.79    0.11
  -5  -5 -10   79.13    1.82
   5   5  10   80.76    1.80
  -6  -5 -10   15.40    0.49
   6   5  10   14.56    0.46
  -7  -5 -10   11.95    0.43
  -8  -5 -10    1.23    0.17
  -9  -5 -10    0.51    0.15
   8  -6 -10    0.23    0.15
  -8   6  10    0.20    0.17
   7  -6 -10    0.50    0.16
  -7   6  10    0.48    0.16
   6  -6 -10    6.40    0.35
  -6   6  10    5.98    0.35
   5  -6 -10    1.48    0.18
  -5   6  10    1.18    0.17
   4  -6 -10   26.27    0.78
  -4   6  10   27.88    0.77
   3  -6 -10    7.08    0.29
   3  -6 -10    6.78    0.32
  -3   6  10    7.72    0.33
   2  -6 -10    9.46    0.35
   2  -6 -10    9.14    0.35
  -2   6  10    9.81    0.37
   1  -6 -10   36.80    0.91
   1  -6 -10   35.11    0.90
  -1   6  10   37.02    0.91
   0  -6 -10    1.10    0.13
   0  -6 -10    1.01    0.11
   0   6  10    1.07    0.12
  -1  -6 -10   24.67    0.65
  -1  -6 -10   23.80    0.60
   1   6  10   23.36    0.63
  -2  -6 -10   31.81    0.81
   2   6  10   31.91    0.79
  -3  -6 -10   54.39    1.28
   3   6  10   53.97    1.25
  -4  -6 -10    1.09    0.14
   4   6  10    0.92    0.11
  -5  -6 -10   22.07    0.64
   5   6  10   22.71    0.60
  -6  -6 -10   11.01    0.41
  -7  -6 -10   11.73    0.44
  -8  -6 -10    0.49    0.14
  -9  -6 -10    1.30    0.19
 -10  -6 -10    0.20    0.15
   8  -7 -10    7.77    0.46
  -8   7  10    7.14    0.43
   7  -7 -10    1.20    0.21
  -7   7  10    1.09    0.20
   6  -7 -10    1.69    0.22
  -6   7  10    1.41    0.20
   5  -7 -10    0.19    0.12
  -5   7  10    0.19    0.13
   4  -7 -10    3.08    0.24
  -4   7  10    2.88    0.24
   3  -7 -10   13.20    0.47
  -3   7  10   12.58    0.45
   2  -7 -10    2.02    0.18
   2  -7 -10    2.15    0.18
  -2   7  10    1.50    0.17
   1  -7 -10   45.11    1.11
   1  -7 -10   46.23    1.13
  -1   7  10   46.97    1.12
   0  -7 -10    0.23    0.08
   0  -7 -10    0.21    0.09
   0   7  10    0.18    0.09
  -1  -7 -10   26.33    0.68
  -1  -7 -10   27.07    0.71
   1   7  10   27.17    0.70
  -2  -7 -10    0.74    0.09
  -2  -7 -10    0.90    0.13
   2   7  10    0.84    0.11
  -3  -7 -10    2.71    0.19
   3   7  10    2.97    0.17
  -4  -7 -10    2.57    0.19
  -5  -7 -10    2.85    0.21
  -6  -7 -10   11.52    0.42
  -7  -7 -10    8.11    0.35
  -8  -7 -10    9.03    0.39
  -9  -7 -10    4.33    0.29
 -10  -7 -10    0.85    0.18
   7  -8 -10    1.99    0.26
  -7   8  10    1.73    0.23
   6  -8 -10    1.36    0.21
  -6   8  10    1.70    0.21
   5  -8 -10    0.08    0.11
  -5   8  10    0.03    0.13
   4  -8 -10    0.08    0.10
  -4   8  10    0.19    0.12
   3  -8 -10    7.80    0.36
  -3   8  10    8.08    0.35
   2  -8 -10   54.74    1.36
   2  -8 -10   56.57    1.31
  -2   8  10   55.50    1.33
   1  -8 -10   23.82    0.68
   1  -8 -10   24.81    0.67
  -1   8  10   25.49    0.68
   0  -8 -10    8.66    0.32
   0  -8 -10    8.92    0.33
   0   8  10    8.82    0.33
  -1  -8 -10   10.00    0.36
  -1  -8 -10    9.88    0.34
   1   8  10    9.56    0.34
  -2  -8 -10    0.65    0.12
  -2  -8 -10    0.77    0.11
  -3  -8 -10    0.64    0.12
  -4  -8 -10   -0.03    0.09
  -5  -8 -10    0.52    0.13
  -6  -8 -10    0.19    0.12
  -7  -8 -10   12.91    0.47
  -8  -8 -10    1.49    0.19
  -9  -8 -10    3.09    0.25
 -10  -8 -10    0.09    0.13
   7  -9 -10    0.97    0.21
  -7   9  10    0.96    0.21
   6  -9 -10    0.14    0.13
  -6   9  10    0.11    0.15
   5  -9 -10    7.79    0.40
  -5   9  10    7.71    0.38
   4  -9 -10    0.31    0.13
  -4   9  10    0.23    0.13
   3  -9 -10    0.35    0.13
  -3   9  10    0.21    0.11
   2  -9 -10    6.04    0.30
  -2   9  10    6.67    0.31
   1  -9 -10    0.25    0.10
   1  -9 -10    0.16    0.10
  -1   9  10    0.01    0.11
   0  -9 -10    1.37    0.15
   0  -9 -10    1.57    0.15
   0   9  10    1.48    0.15
  -1  -9 -10   15.08    0.47
  -1  -9 -10   15.12    0.47
  -2  -9 -10   30.22    0.79
  -2  -9 -10   30.44    0.78
  -3  -9 -10    6.51    0.28
  -3  -9 -10    6.15    0.26
  -4  -9 -10    5.53    0.27
  -5  -9 -10   34.42    0.91
  -6  -9 -10    1.07    0.16
  -7  -9 -10    1.46    0.18
  -8  -9 -10    0.12    0.12
  -9  -9 -10    4.11    0.29
 -10  -9 -10   -0.01    0.14
  -7  10  10    0.50    0.19
   6 -10 -10    9.67    0.49
  -6  10  10    9.50    0.45
   5 -10 -10    1.43    0.21
  -5  10  10    1.24    0.20
   4 -10 -10    3.09    0.26
  -4  10  10    2.87    0.24
   3 -10 -10   12.11    0.48
  -3  10  10   12.43    0.45
   2 -10 -10   12.54    0.47
  -2  10  10   12.39    0.43
   1 -10 -10   19.84    0.62
   0 -10 -10    0.19    0.10
   0 -10 -10    0.18    0.10
  -1 -10 -10   16.07    0.51
  -1 -10 -10   16.63    0.50
  -2 -10 -10    3.13    0.21
  -2 -10 -10    2.89    0.20
  -3 -10 -10   10.52    0.37
  -3 -10 -10   10.12    0.37
  -4 -10 -10    1.07    0.15
  -5 -10 -10    0.44    0.14
  -6 -10 -10    4.67    0.28
  -7 -10 -10    5.73    0.31
  -8 -10 -10    0.29    0.13
  -9 -10 -10    8.98    0.42
 -10 -10 -10    5.59    0.36
   6 -11 -10    7.61    0.45
  -6  11  10    8.43    0.43
   5 -11 -10    0.30    0.15
  -5  11  10    0.32    0.15
   4 -11 -10   15.31    0.59
  -4  11  10   15.23    0.54
   3 -11 -10    0.02    0.11
  -3  11  10   -0.03    0.11
   2 -11 -10    0.30    0.12
   1 -11 -10    2.45    0.22
   0 -11 -10   34.75    0.94
  -1 -11 -10   -0.06    0.09
  -1 -11 -10    0.00    0.09
  -2 -11 -10   12.59    0.43
  -2 -11 -10   12.76    0.44
  -3 -11 -10   29.94    0.80
  -3 -11 -10   29.17    0.79
  -4 -11 -10   -0.02    0.09
  -5 -11 -10   23.04    0.68
  -6 -11 -10   10.24    0.41
  -7 -11 -10    0.28    0.13
  -8 -11 -10    0.64    0.15
  -9 -11 -10    8.91    0.42
  -6  12  10    5.68    0.38
   5 -12 -10    0.09    0.14
   4 -12 -10   12.07    0.52
   3 -12 -10    0.09    0.12
   2 -12 -10    0.70    0.15
   1 -12 -10    0.08    0.11
   0 -12 -10    2.85    0.23
  -1 -12 -10   13.20    0.48
  -2 -12 -10    4.03    0.24
  -2 -12 -10    4.14    0.25
  -3 -12 -10    5.12    0.27
  -3 -12 -10    5.05    0.27
  -4 -12 -10    0.96    0.15
  -4 -12 -10    0.59    0.13
  -5 -12 -10   12.11    0.45
  -6 -12 -10    2.01    0.21
  -7 -12 -10    1.19    0.18
  -8 -12 -10    0.14    0.13
  -9 -12 -10    7.37    0.39
   4 -13 -10    1.91    0.26
   3 -13 -10    9.43    0.46
   2 -13 -10    0.38    0.14
   1 -13 -10    9.23    0.42
   0 -13 -10    1.19    0.18
  -1 -13 -10    7.61    0.37
  -2 -13 -10    5.71    0.31
  -2 -13 -10    5.59    0.29
  -3 -13 -10    7.99    0.36
  -3 -13 -10    8.24    0.36
  -4 -13 -10    1.74    0.19
  -4 -13 -10    1.88    0.19
  -5 -13 -10    1.15    0.18
  -6 -13 -10    5.06    0.30
  -7 -13 -10    0.76    0.17
  -8 -13 -10    0.13    0.13
   3 -14 -10    1.89    0.25
   2 -14 -10    0.34    0.16
   1 -14 -10    9.07    0.43
   0 -14 -10    0.05    0.12
  -1 -14 -10    6.28    0.35
  -2 -14 -10    0.01    0.11
  -3 -14 -10    0.05    0.12
  -3 -14 -10    0.06    0.12
  -4 -14 -10    2.57    0.23
  -4 -14 -10    2.61    0.23
  -5 -14 -10    0.83    0.17
  -6 -14 -10    9.92    0.43
  -7 -14 -10    0.04    0.13
   2 -15 -10    0.62    0.17
   1 -15 -10    0.61    0.16
   0 -15 -10    2.37    0.25
  -1 -15 -10    1.85    0.23
  -2 -15 -10    1.16    0.19
  -3 -15 -10    1.16    0.18
  -4 -15 -10    2.18    0.23
  -4 -15 -10    2.11    0.23
  -5 -15 -10    0.07    0.14
  -6 -15 -10    2.70    0.26
  -7 -15 -10    0.89    0.19
   0 -16 -10    9.14    0.46
  -1 -16 -10    0.93    0.19
  -2 -16 -10    2.45    0.26
  -3 -16 -10    0.60    0.16
  -4 -16 -10    9.17    0.44
  -5 -16 -10    0.93    0.19
  -6 -16 -10    0.07    0.15
  -2 -17 -10    0.70    0.19
  -3 -17 -10    0.09    0.15
  -4 -17 -10   -0.10    0.13
   0  -9  11    6.45    0.36
   1  -9  11    0.11    0.13
   2  -9  11    0.28    0.16
   3  -9  11    0.54    0.18
  -6  -8  11    4.58    0.34
  -2  -8  11    5.21    0.32
  -1  -8  11    7.63    0.37
   0  -8  11    0.55    0.16
   1  -8  11    7.10    0.37
   2  -8  11    0.13    0.14
   3  -8  11   -0.11    0.13
   4  -8  11    0.38    0.17
  -7  -7  11    3.25    0.31
  -6  -7  11    0.26    0.16
  -5  -7  11    8.54    0.42
  -3  -7  11    1.33    0.19
  -2  -7  11    0.03    0.11
  -1  -7  11    5.69    0.32
   0  -7  11   18.10    0.62
   1  -7  11    0.25    0.14
   2  -7  11    0.76    0.17
   3  -7  11    0.06    0.13
   4  -7  11    0.85    0.19
  -7  -6  11    6.14    0.37
  -6  -6  11   -0.09    0.12
  -5  -6  11    0.77    0.17
  -5  -6  11    0.61    0.16
  -4  -6  11    5.20    0.31
  -3  -6  11    7.53    0.36
  -2  -6  11    1.67    0.20
  -1  -6  11    0.12    0.12
   0  -6  11   11.63    0.46
   1  -6  11    1.94    0.22
   2  -6  11   16.64    0.59
   3  -6  11    0.96    0.18
   4  -6  11    1.51    0.22
   5  -6  11    0.13    0.15
  -8  -5  11    4.60    0.34
  -7  -5  11    5.99    0.38
  -6  -5  11   15.51    0.59
  -6  -5  11   15.74    0.57
  -5  -5  11    8.34    0.39
  -5  -5  11    8.70    0.40
  -4  -5  11    0.75    0.15
  -4  -5  11    1.29    0.19
  -3  -5  11    3.10    0.24
  -2  -5  11    4.96    0.29
  -1  -5  11    0.79    0.15
   0   5 -11   -0.09    0.09
   0  -5  11   -0.02    0.11
  -1   5 -11   -0.09    0.09
   1  -5  11    0.05    0.11
   2  -5  11    3.00    0.24
   3  -5  11    9.20    0.43
   4  -5  11   11.21    0.48
   5  -5  11    0.23    0.14
   6  -5  11    1.60    0.23
  -8  -4  11    0.16    0.17
  -8  -4  11    0.17    0.16
  -7  -4  11    0.84    0.19
  -7  -4  11    0.83    0.19
  -6  -4  11    4.33    0.31
  -6  -4  11    3.72    0.30
  -5  -4  11    0.11    0.12
  -5  -4  11    0.00    0.12
  -4  -4  11    7.06    0.35
  -4  -4  11    7.25    0.34
  -3  -4  11    2.22    0.22
  -2  -4  11   14.01    0.49
   1   4 -11    0.10    0.10
  -1  -4  11    0.03    0.10
   0   4 -11    0.86    0.15
   0  -4  11    0.48    0.13
  -1   4 -11   -0.03    0.09
   1  -4  11   -0.04    0.09
  -2   4 -11    1.41    0.17
   2  -4  11    1.17    0.17
   3  -4  11    1.34    0.18
   4  -4  11   12.43    0.50
   5  -4  11    1.51    0.21
   6  -4  11    6.28    0.38
   7  -4  11    0.22    0.16
  -9  -3  11    0.01    0.16
  -8  -3  11    0.41    0.16
  -8  -3  11    0.40    0.18
  -7  -3  11    0.97    0.19
  -7  -3  11    1.15    0.21
  -6  -3  11    0.05    0.13
  -6  -3  11    0.37    0.16
  -5  -3  11    0.46    0.15
  -5  -3  11    0.51    0.14
  -4  -3  11    1.28    0.18
  -4  -3  11    1.57    0.18
  -3  -3  11   38.80    1.04
  -3  -3  11   41.19    1.03
   2   3 -11   14.39    0.51
  -2  -3  11   15.89    0.52
   1   3 -11   26.08    0.76
  -1  -3  11   26.77    0.76
   0   3 -11   15.81    0.53
   0  -3  11   16.46    0.55
  -1   3 -11   10.80    0.41
   1  -3  11   11.38    0.43
  -2   3 -11    0.05    0.09
   2  -3  11    0.09    0.10
  -3   3 -11   19.34    0.60
   3  -3  11   20.55    0.65
   4  -3  11    4.37    0.29
   5  -3  11    1.59    0.21
   6  -3  11    0.60    0.16
   7  -3  11    2.12    0.25
  -9  -2  11    2.89    0.29
  -8  -2  11    2.84    0.29
  -7  -2  11   10.97    0.47
  -7  -2  11   10.86    0.49
  -6  -2  11   10.29    0.44
  -6  -2  11    9.82    0.44
  -5  -2  11   18.81    0.63
  -5  -2  11   19.60    0.63
  -4  -2  11    2.75    0.22
  -4  -2  11    2.44    0.22
   3   2 -11    1.33    0.18
  -3  -2  11    1.44    0.18
  -3  -2  11    1.21    0.15
   2   2 -11    1.48    0.18
  -2  -2  11    1.82    0.19
   1   2 -11   10.62    0.41
  -1  -2  11   10.61    0.41
   0   2 -11    9.73    0.39
   0  -2  11    9.67    0.38
  -1   2 -11   17.16    0.54
   1  -2  11   16.64    0.55
  -2   2 -11    6.03    0.30
   2  -2  11    6.28    0.32
  -3   2 -11    0.07    0.09
   3  -2  11    0.12    0.10
  -4   2 -11   51.58    1.25
   4  -2  11   50.79    1.31
   5  -2  11    5.27    0.32
   6  -2  11   19.51    0.67
   7  -2  11    0.91    0.18
   8  -2  11    0.21    0.15
  -9  -1  11   14.10    0.59
  -8  -1  11    0.83    0.20
  -7  -1  11    0.61    0.17
  -6  -1  11    0.46    0.15
  -5  -1  11    0.48    0.15
  -4  -1  11    5.10    0.29
   3   1 -11   14.00    0.50
  -3  -1  11   15.10    0.52
  -3  -1  11   14.80    0.48
   2   1 -11   43.35    1.11
  -2  -1  11   43.67    1.11
   1   1 -11   14.01    0.48
  -1  -1  11   13.18    0.47
   0   1 -11   35.16    0.93
   0  -1  11   35.83    0.93
  -1   1 -11    2.89    0.21
   1  -1  11    2.63    0.22
  -2   1 -11   17.26    0.53
   2  -1  11   16.85    0.56
  -3   1 -11    5.17    0.27
   3  -1  11    4.41    0.26
  -4   1 -11    9.38    0.37
   4  -1  11    8.83    0.38
  -5   1 -11    0.20    0.11
   5  -1  11    0.21    0.12
   6  -1  11    6.66    0.34
   7  -1  11    0.03    0.12
   8  -1  11    0.77    0.18
   9  -1  11   -0.14    0.13
  -9   0  11    3.02    0.31
  -8   0  11    0.48    0.18
  -7   0  11   -0.02    0.13
  -6   0  11    0.73    0.16
  -5   0  11   46.77    1.21
   4   0 -11   29.51    0.82
  -4   0  11   29.00    0.83
   3   0 -11    1.35    0.17
  -3   0  11    1.14    0.17
   2   0 -11   63.38    1.52
  -2   0  11   64.31    1.53
   1   0 -11    0.68    0.12
  -1   0  11    0.58    0.13
   0   0 -11    0.08    0.09
   0   0  11    0.36    0.12
  -1   0 -11   22.84    0.65
   1   0  11   22.59    0.65
  -2   0 -11    0.21    0.11
   2   0  11    0.27    0.11
  -3   0 -11    1.56    0.17
   3   0  11    1.30    0.16
  -4   0 -11    7.99    0.34
   4   0  11    7.16    0.34
  -5   0 -11    4.41    0.26
   5   0  11    4.89    0.28
   6   0  11    0.10    0.10
   7   0  11   23.04    0.73
   8   0  11    3.15    0.28
   9   0  11    0.42    0.16
  -9   1  11   -0.04    0.17
  -8   1  11    7.74    0.42
  -7   1  11    5.70    0.34
  -6   1  11    1.80    0.22
  -5   1  11   10.14    0.42
   4  -1 -11   11.87    0.44
  -4   1  11   11.86    0.45
   3  -1 -11   15.53    0.51
  -3   1  11   15.72    0.52
   2  -1 -11   13.71    0.46
  -2   1  11   13.06    0.47
   1  -1 -11    0.68    0.12
  -1   1  11    0.67    0.13
   0  -1 -11   17.97    0.55
   0   1  11   17.49    0.54
  -1  -1 -11    0.01    0.09
   1   1  11    0.08    0.09
  -2  -1 -11    0.00    0.09
   2   1  11    0.15    0.09
  -3  -1 -11    9.27    0.36
   3   1  11    9.12    0.36
  -4  -1 -11    2.82    0.22
   4   1  11    2.73    0.22
  -5  -1 -11    9.21    0.37
   5   1  11    9.40    0.39
  -6  -1 -11    0.21    0.12
   6   1  11    0.28    0.12
   7   1  11    8.62    0.40
   8   1  11    1.57    0.21
   9   1  11    0.18    0.14
  10   1  11    0.19    0.15
  -9   2  11    0.13    0.17
  -8   2  11    0.19    0.16
  -7   2  11    2.01    0.23
  -6   2  11    1.61    0.22
  -5   2  11    1.88    0.20
   4  -2 -11    5.88    0.29
  -4   2  11    5.87    0.31
   3  -2 -11    0.71    0.13
  -3   2  11    0.43    0.14
   2  -2 -11   26.97    0.74
  -2   2  11   26.29    0.75
   1  -2 -11    2.47    0.19
  -1   2  11    2.52    0.21
   0  -2 -11   10.04    0.38
   0   2  11   10.15    0.37
  -1  -2 -11   26.66    0.74
   1   2  11   28.12    0.75
  -2  -2 -11   18.95    0.57
   2   2  11   18.53    0.56
  -3  -2 -11   87.08    1.97
   3   2  11   86.47    1.99
  -4  -2 -11    6.04    0.29
   4   2  11    6.32    0.30
  -5  -2 -11    3.08    0.22
   5   2  11    3.53    0.22
  -6  -2 -11    2.31    0.19
   6   2  11    1.96    0.19
  -7  -2 -11    0.55    0.15
   7   2  11    0.44    0.14
   8   2  11    1.41    0.20
   9   2  11    2.44    0.25
  10   2  11    3.28    0.29
  -8   3  11    0.06    0.16
  -7   3  11    3.53    0.29
  -6   3  11   18.89    0.64
  -5   3  11   16.00    0.55
   4  -3 -11    8.54    0.35
  -4   3  11    8.30    0.37
   3  -3 -11   15.20    0.50
  -3   3  11   16.33    0.53
   2  -3 -11    3.02    0.21
  -2   3  11    3.11    0.23
   1  -3 -11    2.18    0.18
  -1   3  11    1.84    0.18
   0  -3 -11    2.45    0.20
   0   3  11    2.01    0.19
  -1  -3 -11    1.23    0.15
   1   3  11    0.86    0.12
  -2  -3 -11   30.79    0.82
   2   3  11   31.17    0.81
  -3  -3 -11    3.56    0.23
   3   3  11    3.16    0.21
  -4  -3 -11    4.94    0.26
   4   3  11    4.74    0.25
  -5  -3 -11    2.26    0.19
   5   3  11    2.19    0.19
  -6  -3 -11    1.28    0.17
   6   3  11    1.33    0.16
  -7  -3 -11   10.93    0.41
   7   3  11   10.52    0.42
  -8  -3 -11   19.39    0.62
   8   3  11   19.35    0.63
   9   3  11    1.36    0.19
  -8   4  11   -0.13    0.14
  -7   4  11   12.66    0.52
  -6   4  11    1.74    0.23
   5  -4 -11    4.51    0.25
  -5   4  11    4.38    0.28
   4  -4 -11    6.22    0.31
   4  -4 -11    6.05    0.29
  -4   4  11    5.45    0.30
   3  -4 -11   36.41    0.93
   3  -4 -11   36.20    0.94
  -3   4  11   35.37    0.95
   2  -4 -11   70.59    1.69
   2  -4 -11   75.76    1.69
  -2   4  11   73.43    1.71
   1  -4 -11    0.21    0.09
   1  -4 -11    0.31    0.08
  -1   4  11    0.10    0.11
   0  -4 -11    6.63    0.31
   0   4  11    6.83    0.29
  -1  -4 -11    8.89    0.35
   1   4  11    9.06    0.34
  -2  -4 -11   24.31    0.67
   2   4  11   23.97    0.66
  -3  -4 -11   10.72    0.38
   3   4  11   10.18    0.37
  -4  -4 -11   31.80    0.83
   4   4  11   30.84    0.82
  -5  -4 -11   11.09    0.42
   5   4  11   11.37    0.39
  -6  -4 -11    9.38    0.37
   6   4  11    9.25    0.36
  -7  -4 -11    6.06    0.31
   7   4  11    5.27    0.28
  -8  -4 -11    0.03    0.12
  -8   5  11    0.14    0.16
  -7   5  11    3.19    0.28
   6  -5 -11   27.89    0.87
  -6   5  11   27.48    0.83
   5  -5 -11   18.64    0.63
  -5   5  11   19.66    0.63
   4  -5 -11   22.45    0.64
   4  -5 -11   23.21    0.69
  -4   5  11   22.30    0.68
   3  -5 -11    2.97    0.21
   3  -5 -11    2.02    0.17
  -3   5  11    2.36    0.21
   2  -5 -11   30.24    0.80
   2  -5 -11   31.58    0.81
  -2   5  11   29.63    0.82
   1  -5 -11    8.85    0.35
   1  -5 -11    9.21    0.32
  -1   5  11    9.40    0.37
   0  -5 -11    1.43    0.16
   0  -5 -11    1.34    0.12
   0   5  11    1.17    0.15
  -1  -5 -11   25.61    0.70
   1   5  11   25.53    0.69
  -2  -5 -11   12.10    0.42
   2   5  11   11.92    0.40
  -3  -5 -11    7.77    0.33
   3   5  11    8.84    0.32
  -4  -5 -11    0.34    0.12
   4   5  11    0.19    0.09
  -5  -5 -11   33.00    0.87
   5   5  11   32.02    0.83
  -6  -5 -11   13.37    0.47
   6   5  11   13.53    0.45
  -7  -5 -11    0.21    0.13
  -8  -5 -11    0.31    0.14
  -9  -5 -11    0.13    0.14
  -8   6  11    3.25    0.32
   7  -6 -11    2.04    0.25
  -7   6  11    1.65    0.22
   6  -6 -11    0.64    0.16
  -6   6  11    0.22    0.15
   5  -6 -11    5.95    0.32
  -5   6  11    5.79    0.33
   4  -6 -11   30.02    0.86
  -4   6  11   30.14    0.84
   3  -6 -11    4.21    0.23
   3  -6 -11    3.23    0.22
  -3   6  11    3.71    0.24
   2  -6 -11    0.14    0.09
   2  -6 -11    0.03    0.09
  -2   6  11    0.06    0.11
   1  -6 -11   32.87    0.86
   1  -6 -11   35.64    0.89
  -1   6  11   33.90    0.89
   0  -6 -11    0.69    0.12
   0  -6 -11    0.64    0.09
   0   6  11    0.81    0.13
  -1  -6 -11   94.07    2.15
   1   6  11   98.89    2.16
  -2  -6 -11   46.27    1.13
   2   6  11   46.74    1.12
  -3  -6 -11    2.20    0.20
   3   6  11    2.34    0.18
  -4  -6 -11   16.87    0.53
   4   6  11   17.17    0.50
  -5  -6 -11    0.31    0.11
  -6  -6 -11   15.01    0.50
  -7  -6 -11    9.95    0.41
  -8  -6 -11    0.87    0.16
  -9  -6 -11    0.67    0.16
 -10  -6 -11    8.23    0.39
   7  -7 -11    1.56    0.23
  -7   7  11    1.74    0.23
   6  -7 -11    0.30    0.15
  -6   7  11    0.15    0.15
   5  -7 -11    4.94    0.30
  -5   7  11    4.82    0.30
   4  -7 -11    1.27    0.18
  -4   7  11    1.38    0.18
   3  -7 -11    2.04    0.20
  -3   7  11    2.15    0.20
   2  -7 -11   22.07    0.64
   2  -7 -11   22.07    0.63
  -2   7  11   21.68    0.64
   1  -7 -11   13.80    0.46
   1  -7 -11   13.09    0.43
  -1   7  11   13.70    0.45
   0  -7 -11    5.40    0.27
   0  -7 -11    5.05    0.23
   0   7  11    5.48    0.26
  -1  -7 -11    0.12    0.09
   1   7  11    0.06    0.09
  -2  -7 -11    0.35    0.11
   2   7  11    0.46    0.10
  -3  -7 -11    0.03    0.09
   3   7  11    0.04    0.07
  -4  -7 -11    0.85    0.15
  -5  -7 -11    7.21    0.32
  -6  -7 -11    5.44    0.30
  -7  -7 -11   12.64    0.46
  -8  -7 -11    0.43    0.14
  -9  -7 -11    2.83    0.24
 -10  -7 -11    0.11    0.14
   7  -8 -11    0.87    0.19
  -7   8  11    1.16    0.21
   6  -8 -11    3.11    0.27
  -6   8  11    3.16    0.27
   5  -8 -11    9.69    0.45
  -5   8  11    9.45    0.43
   4  -8 -11    0.04    0.10
  -4   8  11   -0.02    0.11
   3  -8 -11    0.12    0.10
  -3   8  11    0.15    0.11
   2  -8 -11    1.59    0.18
   2  -8 -11    1.38    0.16
  -2   8  11    1.51    0.18
   1  -8 -11    0.20    0.10
   1  -8 -11    0.10    0.09
  -1   8  11    0.13    0.10
   0  -8 -11    4.90    0.26
   0  -8 -11    4.54    0.23
   0   8  11    4.57    0.25
  -1  -8 -11   58.19    1.36
  -1  -8 -11   57.85    1.34
   1   8  11   55.79    1.33
  -2  -8 -11   20.48    0.60
  -3  -8 -11    1.01    0.14
  -4  -8 -11   11.80    0.43
  -5  -8 -11    0.38    0.12
  -6  -8 -11    4.92    0.28
  -7  -8 -11    5.23    0.30
  -8  -8 -11    7.09    0.36
  -9  -8 -11    0.08    0.14
 -10  -8 -11    0.15    0.14
   7  -9 -11    3.36    0.31
  -7   9  11    3.50    0.33
   6  -9 -11   17.57    0.67
  -6   9  11   16.34    0.62
   5  -9 -11    5.12    0.33
  -5   9  11    4.81    0.32
   4  -9 -11   12.59    0.50
  -4   9  11   12.91    0.49
   3  -9 -11   23.24    0.73
  -3   9  11   23.28    0.69
   2  -9 -11    9.82    0.39
  -2   9  11    9.90    0.39
   1  -9 -11   63.43    1.47
   1  -9 -11   62.48    1.52
  -1   9  11   62.59    1.48
   0  -9 -11    8.56    0.34
   0  -9 -11    9.32    0.36
   0   9  11    9.29    0.34
  -1  -9 -11    2.11    0.18
  -1  -9 -11    2.06    0.17
  -2  -9 -11   22.55    0.64
  -3  -9 -11    0.51    0.12
  -4  -9 -11    0.73    0.15
  -5  -9 -11    0.03    0.11
  -6  -9 -11   23.07    0.69
  -7  -9 -11    7.14    0.35
  -8  -9 -11    8.62    0.40
  -9  -9 -11    6.31    0.36
 -10  -9 -11    2.31    0.25
   6 -10 -11    1.05    0.21
  -6  10  11    1.17    0.21
   5 -10 -11    9.81    0.47
  -5  10  11    9.23    0.42
   4 -10 -11    7.30    0.38
  -4  10  11    6.68    0.34
   3 -10 -11    0.00    0.11
  -3  10  11   -0.11    0.11
   2 -10 -11    0.02    0.11
  -2  10  11    0.06    0.11
   1 -10 -11    0.31    0.12
   0 -10 -11   16.53    0.51
   0 -10 -11   16.13    0.53
  -1 -10 -11    2.49    0.20
  -1 -10 -11    2.35    0.19
  -2 -10 -11    0.17    0.11
  -2 -10 -11    0.19    0.10
  -3 -10 -11   11.42    0.41
  -4 -10 -11    0.33    0.12
  -5 -10 -11    8.96    0.38
  -6 -10 -11   15.97    0.54
  -7 -10 -11    2.86    0.23
  -8 -10 -11    2.37    0.24
  -9 -10 -11    9.99    0.45
  -6  11  11    4.74    0.35
   5 -11 -11    1.03    0.20
  -5  11  11    0.97    0.19
   4 -11 -11    4.73    0.32
  -4  11  11    4.43    0.30
   3 -11 -11    0.21    0.12
   2 -11 -11    0.68    0.15
   1 -11 -11   15.65    0.54
   0 -11 -11   38.89    1.03
  -1 -11 -11   12.14    0.44
  -1 -11 -11   13.11    0.44
  -2 -11 -11    2.65    0.20
  -2 -11 -11    2.74    0.21
  -3 -11 -11    0.05    0.10
  -4 -11 -11    2.28    0.20
  -5 -11 -11   18.41    0.60
  -6 -11 -11    0.03    0.12
  -7 -11 -11    1.46    0.19
  -8 -11 -11    0.77    0.16
  -9 -11 -11    0.64    0.18
   5 -12 -11    0.00    0.15
   4 -12 -11   -0.11    0.12
   3 -12 -11    0.39    0.15
   2 -12 -11    2.71    0.25
   1 -12 -11    0.29    0.12
   0 -12 -11    0.38    0.13
  -1 -12 -11    4.97    0.28
  -2 -12 -11    0.15    0.11
  -2 -12 -11    0.08    0.11
  -3 -12 -11    0.41    0.13
  -4 -12 -11    0.55    0.14
  -5 -12 -11    0.72    0.16
  -6 -12 -11    0.34    0.14
  -7 -12 -11    2.88    0.25
  -8 -12 -11    0.52    0.16
   4 -13 -11   12.93    0.57
   3 -13 -11    3.10    0.29
   2 -13 -11   -0.02    0.12
   1 -13 -11    7.25    0.37
   0 -13 -11    0.60    0.15
  -1 -13 -11    0.09    0.11
  -2 -13 -11    0.92    0.16
  -2 -13 -11    0.90    0.16
  -3 -13 -11    2.80    0.22
  -3 -13 -11    2.68    0.22
  -4 -13 -11    0.12    0.12
  -5 -13 -11    3.42    0.27
  -6 -13 -11   12.56    0.50
  -7 -13 -11    1.39    0.20
  -8 -13 -11    0.65    0.17
   3 -14 -11    6.64    0.39
   2 -14 -11    0.20    0.15
   1 -14 -11    1.97    0.24
   0 -14 -11    7.38    0.37
  -1 -14 -11    0.49    0.15
  -2 -14 -11    3.84    0.28
  -3 -14 -11    5.02    0.30
  -3 -14 -11    4.76    0.28
  -4 -14 -11    1.55    0.20
  -5 -14 -11    0.17    0.14
  -6 -14 -11    4.39    0.29
  -7 -14 -11    0.00    0.12
   2 -15 -11    1.16    0.21
   1 -15 -11    0.00    0.13
   0 -15 -11    7.24    0.39
  -1 -15 -11    2.75    0.25
  -2 -15 -11    4.37    0.30
  -3 -15 -11    1.13    0.18
  -4 -15 -11   12.32    0.48
  -5 -15 -11    0.75    0.18
  -6 -15 -11    0.04    0.13
   0 -16 -11    5.43    0.36
  -1 -16 -11    0.57    0.17
  -2 -16 -11    0.14    0.13
  -3 -16 -11    0.48    0.17
  -5 -16 -11    8.46    0.42
  -6 -16 -11    0.61    0.18
  -2 -17 -11    1.37    0.23
  -3 -17 -11    0.85    0.19
   0  -9  12    0.04    0.14
   1  -9  12    0.70    0.19
  -1  -8  12    7.15    0.38
   0  -8  12   12.16    0.52
   1  -8  12    1.03    0.20
   2  -8  12    0.58    0.18
   3  -8  12    0.06    0.15
  -3  -7  12    0.38    0.14
  -2  -7  12    0.05    0.12
  -1  -7  12    0.30    0.14
   0  -7  12   10.51    0.46
   1  -7  12    0.68    0.17
   2  -7  12    5.69    0.36
   3  -7  12    0.38    0.15
   4  -7  12    0.28    0.15
  -7  -6  12    0.16    0.16
  -6  -6  12    3.65    0.30
  -5  -6  12    9.61    0.44
  -4  -6  12    2.25    0.23
  -3  -6  12    0.32    0.13
  -2  -6  12    1.55    0.20
  -1  -6  12    3.18    0.25
   0  -6  12    1.09    0.19
   1  -6  12    2.30    0.24
   2  -6  12    0.12    0.14
   3  -6  12    0.10    0.13
   4  -6  12    1.20    0.21
   5  -6  12    1.42    0.22
  -7  -5  12   -0.03    0.13
  -6  -5  12    2.45    0.26
  -6  -5  12    2.12    0.25
  -5  -5  12    0.43    0.16
  -4  -5  12    0.10    0.13
  -3  -5  12    1.97    0.22
  -2  -5  12    0.85    0.16
  -1  -5  12    1.57    0.19
   0   5 -12   27.51    0.81
   0  -5  12   28.26    0.83
  -1   5 -12   -0.06    0.09
   1  -5  12    0.01    0.12
   2  -5  12    5.01    0.31
   3  -5  12    6.59    0.37
   4  -5  12   -0.03    0.12
   5  -5  12    1.14    0.21
  -8  -4  12    0.52    0.19
  -7  -4  12    0.11    0.15
  -7  -4  12   -0.05    0.14
  -6  -4  12    2.43    0.26
  -6  -4  12    2.21    0.26
  -5  -4  12    0.33    0.14
  -5  -4  12    0.23    0.14
  -4  -4  12    4.52    0.30
  -3  -4  12   11.98    0.47
  -2  -4  12    6.63    0.34
   1   4 -12    0.36    0.13
  -1  -4  12    0.43    0.13
   0   4 -12    2.07    0.21
   0  -4  12    1.75    0.20
  -1   4 -12    4.30    0.26
   1  -4  12    3.76    0.26
  -2   4 -12    1.69    0.19
   2  -4  12    1.49    0.19
   3  -4  12    4.51    0.30
   4  -4  12    8.78    0.43
   5  -4  12    7.90    0.41
   6  -4  12    5.77    0.37
  -8  -3  12    0.11    0.14
  -8  -3  12    0.43    0.19
  -7  -3  12   10.62    0.48
  -7  -3  12    9.37    0.48
  -6  -3  12   20.03    0.70
  -6  -3  12   21.59    0.71
  -5  -3  12    0.82    0.17
  -5  -3  12    0.83    0.15
  -4  -3  12    0.68    0.16
  -3  -3  12    2.49    0.24
   2   3 -12    4.32    0.27
  -2  -3  12    4.23    0.28
   1   3 -12   21.86    0.69
  -1  -3  12   21.86    0.68
   0   3 -12    0.96    0.16
   0  -3  12    1.05    0.16
  -1   3 -12    1.64    0.18
   1  -3  12    1.62    0.20
  -2   3 -12    1.64    0.19
   2  -3  12    1.30    0.18
  -3   3 -12    5.75    0.29
   3  -3  12    5.40    0.32
   4  -3  12   10.70    0.46
   5  -3  12    0.76    0.16
   6  -3  12    1.37    0.21
   7  -3  12    0.74    0.19
  -8  -2  12   -0.05    0.13
  -8  -2  12   -0.11    0.15
  -7  -2  12    3.59    0.31
  -7  -2  12    4.00    0.32
  -6  -2  12    2.90    0.27
  -6  -2  12    2.86    0.27
  -5  -2  12    0.46    0.14
  -5  -2  12    0.40    0.16
  -4  -2  12    0.02    0.13
  -4  -2  12    0.07    0.10
   3   2 -12   -0.09    0.08
  -3  -2  12   -0.05    0.11
   2   2 -12   40.41    1.08
  -2  -2  12   40.26    1.06
   1   2 -12    0.03    0.10
  -1  -2  12    0.05    0.11
   0   2 -12    7.29    0.34
   0  -2  12    7.26    0.34
  -1   2 -12    0.68    0.14
   1  -2  12    0.76    0.15
  -2   2 -12    4.81    0.28
   2  -2  12    4.77    0.28
  -3   2 -12    3.77    0.24
  -4   2 -12    7.94    0.35
   4  -2  12    8.25    0.38
   5  -2  12    1.63    0.21
   6  -2  12    7.83    0.40
   7  -2  12    1.58    0.22
  -8  -1  12    0.06    0.17
  -7  -1  12    0.78    0.19
  -6  -1  12    7.17    0.39
  -5  -1  12    7.40    0.37
  -4  -1  12    6.82    0.35
  -4  -1  12    7.60    0.34
   3   1 -12    0.18    0.11
  -3  -1  12    0.04    0.11
   2   1 -12   37.57    1.00
  -2  -1  12   36.20    0.98
   1   1 -12    0.24    0.11
  -1  -1  12    0.22    0.12
   0   1 -12    1.98    0.20
   0  -1  12    2.41    0.21
  -1   1 -12    0.84    0.14
   1  -1  12    0.78    0.15
  -2   1 -12    2.79    0.21
   2  -1  12    2.43    0.22
  -3   1 -12    0.59    0.13
   3  -1  12    0.83    0.15
  -4   1 -12   20.06    0.62
   4  -1  12   20.36    0.66
   5  -1  12    2.49    0.25
   6  -1  12    0.54    0.15
   7  -1  12    6.81    0.38
   8  -1  12    0.36    0.16
  -8   0  12   12.91    0.55
  -7   0  12    0.29    0.16
  -6   0  12    8.73    0.41
  -5   0  12    0.20    0.14
   4   0 -12    1.04    0.16
  -4   0  12    1.27    0.19
   3   0 -12    0.96    0.15
  -3   0  12    1.03    0.17
   2   0 -12    0.03    0.11
  -2   0  12    0.35    0.14
   1   0 -12    7.27    0.33
  -1   0  12    7.15    0.33
   0   0 -12   18.73    0.58
   0   0  12   18.28    0.58
  -1   0 -12    6.71    0.33
   1   0  12    7.28    0.32
  -2   0 -12    1.50    0.17
   2   0  12    1.73    0.19
  -3   0 -12    4.25    0.25
   3   0  12    4.56    0.27
  -4   0 -12    1.70    0.19
   4   0  12    1.55    0.18
  -5   0 -12    0.56    0.14
   5   0  12    0.37    0.13
   6   0  12    3.91    0.27
   7   0  12   -0.04    0.11
   8   0  12    0.25    0.14
   9   0  12    2.44    0.27
  -8   1  12    0.28    0.18
  -7   1  12    1.01    0.20
  -6   1  12    4.12    0.31
  -5   1  12    1.49    0.20
   4  -1 -12    0.03    0.10
  -4   1  12    0.20    0.14
   3  -1 -12    0.49    0.13
  -3   1  12    0.43    0.14
   2  -1 -12    1.25    0.17
  -2   1  12    0.89    0.16
   1  -1 -12    0.59    0.13
  -1   1  12    0.46    0.13
   0  -1 -12    0.46    0.12
   0   1  12    0.26    0.11
  -1  -1 -12   15.34    0.51
   1   1  12   15.41    0.51
  -2  -1 -12    1.05    0.16
   2   1  12    0.97    0.15
  -3  -1 -12   77.54    1.80
   3   1  12   77.27    1.83
  -4  -1 -12    8.03    0.36
   4   1  12    7.80    0.35
  -5  -1 -12    0.19    0.11
   5   1  12    0.16    0.11
  -6  -1 -12   11.73    0.45
   6   1  12   11.70    0.46
   7   1  12    2.36    0.24
   8   1  12    0.69    0.17
   9   1  12    0.02    0.14
  -8   2  12    0.64    0.20
  -7   2  12    1.89    0.23
  -6   2  12    0.02    0.16
  -5   2  12   23.54    0.74
   4  -2 -12    6.17    0.31
  -4   2  12    6.41    0.33
   3  -2 -12   18.56    0.59
  -3   2  12   18.75    0.60
   2  -2 -12    6.33    0.31
  -2   2  12    6.39    0.32
   1  -2 -12    8.62    0.35
  -1   2  12    7.89    0.35
   0  -2 -12    9.60    0.38
   0   2  12    8.98    0.36
  -1  -2 -12    6.79    0.32
   1   2  12    6.69    0.31
  -2  -2 -12   14.24    0.49
   2   2  12   14.28    0.48
  -3  -2 -12   28.94    0.79
   3   2  12   27.42    0.78
  -4  -2 -12    4.50    0.27
   4   2  12    4.84    0.27
  -5  -2 -12    0.84    0.14
   5   2  12    0.68    0.14
  -6  -2 -12    2.32    0.22
   6   2  12    2.28    0.22
  -7  -2 -12    2.32    0.23
   7   2  12    2.38    0.23
   8   2  12   17.89    0.63
   9   2  12    2.13    0.24
  -8   3  12    0.86    0.20
  -7   3  12    9.67    0.46
  -6   3  12    0.72    0.18
   5  -3 -12   -0.02    0.09
  -5   3  12   -0.04    0.13
   4  -3 -12    6.85    0.33
  -4   3  12    7.34    0.36
   3  -3 -12   27.77    0.79
  -3   3  12   29.05    0.81
   2  -3 -12   22.46    0.66
  -2   3  12   22.21    0.68
   1  -3 -12    0.48    0.11
  -1   3  12    0.31    0.12
   0  -3 -12   15.29    0.50
   0   3  12   14.52    0.49
  -1  -3 -12    0.31    0.11
   1   3  12    0.26    0.11
  -2  -3 -12   70.20    1.65
   2   3  12   70.26    1.65
  -3  -3 -12   12.47    0.46
   3   3  12   12.83    0.45
  -4  -3 -12   17.52    0.55
   4   3  12   16.25    0.53
  -5  -3 -12    0.38    0.12
   5   3  12    0.33    0.11
  -6  -3 -12    5.64    0.30
   6   3  12    5.70    0.29
  -7  -3 -12    0.84    0.15
   7   3  12    0.84    0.15
   8   3  12    2.64    0.25
  -8   4  12    0.06    0.16
  -7   4  12    6.07    0.38
  -6   4  12   14.31    0.55
   5  -4 -12    6.93    0.32
  -5   4  12    6.54    0.36
   4  -4 -12   15.40    0.51
  -4   4  12   15.21    0.54
   3  -4 -12   11.63    0.43
  -3   4  12   11.91    0.46
   2  -4 -12    0.26    0.11
  -2   4  12    0.29    0.12
   1  -4 -12    1.39    0.17
  -1   4  12    1.22    0.16
   0  -4 -12    0.40    0.12
   0   4  12    0.09    0.09
  -1  -4 -12   10.18    0.39
   1   4  12   10.07    0.38
  -2  -4 -12   45.26    1.13
   2   4  12   44.83    1.12
  -3  -4 -12   35.98    0.92
   3   4  12   34.10    0.91
  -4  -4 -12   22.08    0.66
   4   4  12   22.61    0.65
  -5  -4 -12    0.77    0.15
   5   4  12    0.75    0.13
  -6  -4 -12    5.38    0.29
   6   4  12    5.55    0.29
  -7  -4 -12   -0.03    0.11
   7   4  12    0.09    0.11
  -8  -4 -12    3.38    0.25
  -7   5  12   -0.01    0.14
  -6   5  12    4.44    0.33
   5  -5 -12    2.12    0.22
  -5   5  12    2.13    0.23
   4  -5 -12    2.27    0.20
   4  -5 -12    2.17    0.20
  -4   5  12    2.28    0.23
   3  -5 -12   25.85    0.74
   3  -5 -12   25.81    0.73
  -3   5  12   26.03    0.76
   2  -5 -12   11.08    0.39
   2  -5 -12   11.09    0.41
  -2   5  12   11.66    0.44
   1  -5 -12    4.27    0.25
  -1   5  12    3.97    0.26
   0  -5 -12    0.58    0.13
   0   5  12    0.58    0.13
  -1  -5 -12   14.54    0.49
   1   5  12   14.46    0.47
  -2  -5 -12   15.02    0.50
   2   5  12   15.41    0.49
  -3  -5 -12    0.88    0.15
   3   5  12    0.74    0.13
  -4  -5 -12    4.42    0.26
   4   5  12    4.98    0.26
  -5  -5 -12   -0.06    0.11
   5   5  12    0.77    0.13
  -6  -5 -12    6.39    0.32
   6   5  12    6.55    0.30
  -7  -5 -12   10.18    0.42
  -8  -5 -12    2.09    0.22
  -9  -5 -12    0.37    0.15
  -7   6  12    0.44    0.17
   6  -6 -12    4.67    0.32
  -6   6  12    4.52    0.32
   5  -6 -12   20.56    0.69
  -5   6  12   20.18    0.67
   4  -6 -12    1.09    0.16
  -4   6  12    1.05    0.18
   3  -6 -12   16.27    0.54
   3  -6 -12   16.22    0.52
  -3   6  12   16.16    0.55
   2  -6 -12    0.31    0.10
   2  -6 -12    0.28    0.10
  -2   6  12    0.15    0.12
   1  -6 -12   18.90    0.55
   1  -6 -12   19.98    0.60
  -1   6  12   18.87    0.58
   0  -6 -12    3.12    0.22
   0   6  12    2.93    0.22
  -1  -6 -12   -0.01    0.09
   1   6  12    0.08    0.09
  -2  -6 -12    6.35    0.30
   2   6  12    6.10    0.28
  -3  -6 -12   22.31    0.64
   3   6  12   20.67    0.61
  -4  -6 -12   12.33    0.44
   4   6  12   11.83    0.41
  -5  -6 -12   10.20    0.41
  -6  -6 -12    2.76    0.23
  -7  -6 -12    3.15    0.25
  -8  -6 -12    3.02    0.26
  -9  -6 -12    0.10    0.13
   7  -7 -12    1.70    0.24
  -7   7  12    1.51    0.23
   6  -7 -12    0.53    0.17
  -6   7  12    0.56    0.18
   5  -7 -12   -0.04    0.11
  -5   7  12   -0.12    0.14
   4  -7 -12    0.03    0.10
  -4   7  12    0.10    0.13
   3  -7 -12   11.50    0.44
   3  -7 -12   12.29    0.43
  -3   7  12   11.52    0.45
   2  -7 -12    0.20    0.10
   2  -7 -12    0.32    0.11
  -2   7  12    0.21    0.13
   1  -7 -12   31.31    0.84
   1  -7 -12   31.17    0.82
  -1   7  12   31.40    0.85
   0  -7 -12    1.98    0.19
   0   7  12    1.72    0.18
  -1  -7 -12   49.88    1.22
   1   7  12   49.50    1.20
  -2  -7 -12    1.67    0.17
   2   7  12    1.49    0.16
  -3  -7 -12    1.29    0.16
   3   7  12    1.35    0.14
  -4  -7 -12   19.13    0.60
  -5  -7 -12   11.80    0.44
  -6  -7 -12   22.45    0.69
  -7  -7 -12    0.14    0.12
  -8  -7 -12   17.41    0.59
  -9  -7 -12   -0.05    0.13
 -10  -7 -12    2.38    0.25
   7  -8 -12    7.89    0.46
  -7   8  12    8.20    0.44
   6  -8 -12    3.74    0.29
  -6   8  12    2.86    0.29
   5  -8 -12    0.20    0.13
  -5   8  12    0.27    0.15
   4  -8 -12    0.18    0.11
  -4   8  12    0.08    0.13
   3  -8 -12   23.00    0.72
  -3   8  12   24.08    0.71
   2  -8 -12    4.25    0.26
   2  -8 -12    4.73    0.27
  -2   8  12    4.72    0.28
   1  -8 -12    4.37    0.24
   1  -8 -12    4.77    0.27
  -1   8  12    4.24    0.27
   0  -8 -12    4.67    0.27
   0   8  12    4.78    0.26
  -1  -8 -12    6.40    0.31
   1   8  12    6.13    0.29
  -2  -8 -12   43.34    1.09
  -3  -8 -12    5.24    0.28
  -4  -8 -12    1.86    0.19
  -5  -8 -12    2.34    0.21
  -6  -8 -12    5.58    0.31
  -7  -8 -12    5.54    0.32
  -8  -8 -12    6.93    0.35
  -9  -8 -12    0.23    0.15
 -10  -8 -12    0.11    0.15
   6  -9 -12    5.99    0.39
  -6   9  12    5.99    0.38
   5  -9 -12    3.79    0.30
  -5   9  12    3.56    0.28
   4  -9 -12   11.31    0.48
  -4   9  12   11.11    0.46
   3  -9 -12    0.88    0.16
  -3   9  12    1.10    0.17
   2  -9 -12    0.28    0.11
  -2   9  12    0.22    0.13
   1  -9 -12   16.08    0.53
   1  -9 -12   16.08    0.53
  -1   9  12   15.73    0.52
   0  -9 -12   14.43    0.48
   0  -9 -12   14.83    0.49
   0   9  12   14.86    0.48
  -1  -9 -12    7.96    0.34
  -2  -9 -12   18.79    0.58
  -3  -9 -12    0.03    0.10
  -4  -9 -12    0.21    0.12
  -5  -9 -12    7.69    0.35
  -6  -9 -12    2.37    0.23
  -7  -9 -12   10.94    0.44
  -8  -9 -12    6.00    0.34
  -9  -9 -12    9.98    0.46
   6 -10 -12    0.10    0.15
  -6  10  12   -0.23    0.15
   5 -10 -12    1.52    0.23
  -5  10  12    1.43    0.22
   4 -10 -12    1.75    0.22
  -4  10  12    1.56    0.21
   3 -10 -12    0.07    0.12
  -3  10  12   -0.08    0.12
   2 -10 -12    1.26    0.18
  -2  10  12    1.20    0.17
   1 -10 -12   15.27    0.52
   0 -10 -12    6.14    0.30
   0 -10 -12    6.12    0.30
  -1 -10 -12    8.10    0.35
  -2 -10 -12    0.35    0.13
  -3 -10 -12    1.21    0.16
  -4 -10 -12    1.21    0.17
  -5 -10 -12    2.21    0.21
  -6 -10 -12    0.08    0.12
  -7 -10 -12    0.12    0.13
  -8 -10 -12    1.49    0.21
  -9 -10 -12   -0.01    0.14
  -6  11  12    0.36    0.20
   5 -11 -12    1.54    0.24
  -5  11  12    1.39    0.22
   4 -11 -12    0.60    0.17
  -4  11  12    0.72    0.18
   3 -11 -12    3.81    0.28
   2 -11 -12    0.99    0.17
   1 -11 -12    2.15    0.21
   0 -11 -12    0.60    0.14
  -1 -11 -12    8.18    0.35
  -1 -11 -12    7.72    0.34
  -2 -11 -12    1.91    0.20
  -3 -11 -12    0.36    0.12
  -4 -11 -12    6.13    0.31
  -5 -11 -12    0.96    0.16
  -6 -11 -12    1.86    0.21
  -7 -11 -12    2.95    0.26
  -8 -11 -12    0.35    0.16
   4 -12 -12    2.14    0.27
   3 -12 -12    7.25    0.39
   1 -12 -12    0.53    0.15
   0 -12 -12   10.86    0.43
  -1 -12 -12    0.20    0.12
  -1 -12 -12    0.08    0.11
  -2 -12 -12   13.68    0.48
  -3 -12 -12    0.52    0.15
  -4 -12 -12    3.92    0.27
  -5 -12 -12   10.69    0.44
  -6 -12 -12   18.28    0.62
  -7 -12 -12    4.22    0.29
  -8 -12 -12   -0.26    0.11
   4 -13 -12    1.32    0.22
   3 -13 -12    5.46    0.36
   2 -13 -12    0.62    0.15
   1 -13 -12    0.20    0.14
   0 -13 -12    6.28    0.34
  -1 -13 -12    0.86    0.16
  -2 -13 -12    0.95    0.16
  -3 -13 -12   22.26    0.68
  -4 -13 -12    4.33    0.29
  -5 -13 -12    0.96    0.17
  -6 -13 -12    7.82    0.40
  -7 -13 -12    0.20    0.14
   3 -14 -12   -0.04    0.13
   2 -14 -12    1.32    0.22
   1 -14 -12    0.11    0.13
   0 -14 -12    9.95    0.44
  -1 -14 -12    0.20    0.12
  -3 -14 -12    2.02    0.22
  -4 -14 -12    3.72    0.27
  -5 -14 -12    8.24    0.40
  -6 -14 -12    0.19    0.14
  -7 -14 -12    2.62    0.27
   2 -15 -12   12.14    0.55
   1 -15 -12   -0.02    0.12
   0 -15 -12    2.20    0.25
  -1 -15 -12    0.26    0.14
  -4 -15 -12    0.91    0.17
  -5 -15 -12    6.24    0.36
  -6 -15 -12    0.65    0.18
   0 -16 -12    1.50    0.22
  -1 -16 -12    1.78    0.23
  -2 -16 -12    0.14    0.14
  -5 -16 -12    6.28    0.37
  -2 -17 -12    0.66    0.18
  -1  -8  13    1.97    0.24
   0  -8  13   -0.03    0.14
   1  -8  13    0.02    0.14
  -3  -7  13    1.10    0.19
  -2  -7  13    0.05    0.13
  -1  -7  13    0.49    0.17
   0  -7  13    4.43    0.32
   1  -7  13    3.23    0.28
   2  -7  13   -0.13    0.12
  -4  -6  13    0.88    0.18
  -3  -6  13   -0.08    0.12
  -2  -6  13    1.11    0.18
  -1  -6  13    8.88    0.43
   0  -6  13   12.50    0.51
   1  -6  13    0.35    0.16
   2  -6  13    4.55    0.32
   3  -6  13    1.48    0.24
   4  -6  13    0.04    0.14
  -6  -5  13    6.58    0.39
  -5  -5  13    2.33    0.25
  -4  -5  13   13.06    0.51
  -3  -5  13    0.11    0.13
  -2  -5  13    4.39    0.30
  -1  -5  13    1.04    0.18
   0   5 -13    0.20    0.12
   0  -5  13    0.10    0.12
  -1   5 -13    1.02    0.18
   1  -5  13    1.08    0.18
   2  -5  13    0.45    0.15
   3  -5  13    5.53    0.35
   4  -5  13    3.90    0.31
  -7  -4  13    1.88    0.26
  -7  -4  13    1.89    0.26
  -6  -4  13   12.24    0.52
  -5  -4  13    0.98    0.19
  -4  -4  13    1.31    0.19
  -3  -4  13    3.29    0.27
   1   4 -13   10.47    0.45
  -1  -4  13   10.02    0.43
   0   4 -13   17.98    0.62
   0  -4  13   18.59    0.63
  -1   4 -13    0.39    0.13
   1  -4  13    0.16    0.14
  -2   4 -13    0.59    0.14
   2  -4  13    0.48    0.14
   3  -4  13   12.67    0.53
   4  -4  13    0.39    0.16
   5  -4  13    0.64    0.17
  -7  -3  13    2.30    0.27
  -7  -3  13    1.43    0.23
  -6  -3  13    2.26    0.25
  -5  -3  13    1.29    0.21
  -4  -3  13    0.43    0.15
  -3  -3  13    1.49    0.19
   2   3 -13   25.61    0.80
  -2  -3  13   27.85    0.81
   1   3 -13    1.31    0.19
  -1  -3  13    1.21    0.18
   0   3 -13    3.03    0.25
   0  -3  13    3.03    0.24
  -1   3 -13    0.01    0.10
   1  -3  13    0.21    0.12
  -2   3 -13    1.09    0.16
   2  -3  13    0.56    0.15
  -3   3 -13    0.07    0.11
   3  -3  13    0.00    0.12
   4  -3  13    5.78    0.35
   5  -3  13   -0.03    0.14
   6  -3  13    0.11    0.15
  -8  -2  13   -0.14    0.16
  -8  -2  13    0.02    0.15
  -7  -2  13    3.14    0.31
  -7  -2  13    2.82    0.29
  -6  -2  13    8.19    0.42
  -6  -2  13    7.65    0.41
  -5  -2  13    0.09    0.14
  -4  -2  13    0.13    0.13
   3   2 -13    0.29    0.13
  -3  -2  13    0.41    0.15
   2   2 -13    6.76    0.36
  -2  -2  13    8.09    0.37
   1   2 -13   12.02    0.47
  -1  -2  13   11.87    0.47
   0   2 -13    0.41    0.14
   0  -2  13    0.33    0.14
  -1   2 -13    1.62    0.19
   1  -2  13    1.68    0.20
  -2   2 -13    0.13    0.10
   2  -2  13    0.02    0.11
  -3   2 -13    5.28    0.30
   3  -2  13    5.58    0.32
   4  -2  13    0.31    0.14
   5  -2  13    0.14    0.14
   6  -2  13    1.16    0.20
   7  -2  13    0.49    0.17
  -8  -1  13    2.53    0.30
  -7  -1  13    0.34    0.18
  -6  -1  13    0.22    0.14
  -6  -1  13    0.11    0.15
  -5  -1  13    1.82    0.22
  -4  -1  13    0.35    0.15
   3   1 -13    0.02    0.10
  -3  -1  13    0.05    0.11
   2   1 -13    8.30    0.38
  -2  -1  13    8.69    0.38
   1   1 -13    2.82    0.25
  -1  -1  13    3.15    0.26
   0   1 -13   23.37    0.71
   0  -1  13   23.14    0.71
  -1   1 -13    2.48    0.23
   1  -1  13    2.71    0.22
  -2   1 -13    7.07    0.34
   2  -1  13    6.59    0.34
  -3   1 -13    7.67    0.35
   3  -1  13    7.58    0.37
  -4   1 -13    0.84    0.16
   4  -1  13    0.87    0.17
   5  -1  13    1.28    0.20
   6  -1  13   14.84    0.58
   7  -1  13    0.36    0.15
  -8   0  13    0.24    0.19
  -7   0  13   -0.11    0.16
  -6   0  13   12.62    0.53
  -5   0  13   -0.13    0.14
   4   0 -13    1.61    0.20
  -4   0  13    1.65    0.22
   3   0 -13    0.20    0.12
  -3   0  13    0.11    0.12
   2   0 -13    1.53    0.19
  -2   0  13    1.82    0.20
   1   0 -13   13.21    0.49
  -1   0  13   12.90    0.48
   0   0 -13    4.21    0.27
   0   0  13    4.23    0.27
  -1   0 -13    9.88    0.40
   1   0  13    9.21    0.40
  -2   0 -13    6.37    0.31
   2   0  13    6.50    0.33
  -3   0 -13   10.00    0.41
   3   0  13    9.30    0.41
  -4   0 -13   12.60    0.47
   4   0  13   11.88    0.48
  -5   0 -13    3.56    0.27
   5   0  13    3.97    0.29
   6   0  13    4.52    0.30
   7   0  13    1.93    0.23
   8   0  13    1.09    0.21
  -8   1  13    4.99    0.37
  -7   1  13    0.55    0.20
  -6   1  13   -0.10    0.14
  -5   1  13   16.25    0.59
   4  -1 -13    2.63    0.25
  -4   1  13    3.00    0.26
   3  -1 -13   11.51    0.46
  -3   1  13   11.99    0.47
   2  -1 -13    8.01    0.36
  -2   1  13    7.86    0.36
   1  -1 -13   37.10    0.99
  -1   1  13   36.88    0.99
   0  -1 -13    7.73    0.35
   0   1  13    6.86    0.33
  -1  -1 -13   17.26    0.57
   1   1  13   17.85    0.58
  -2  -1 -13    0.53    0.13
   2   1  13    0.46    0.13
  -3  -1 -13   -0.01    0.10
   3   1  13   -0.03    0.10
  -4  -1 -13    3.63    0.26
   4   1  13    3.64    0.25
  -5  -1 -13    0.45    0.15
   5   1  13    0.56    0.14
  -6  -1 -13    1.03    0.18
   6   1  13    0.78    0.16
   7   1  13    0.02    0.13
   8   1  13    3.33    0.30
   9   1  13    0.90    0.19
  -7   2  13   13.92    0.57
  -6   2  13    1.19    0.21
  -5   2  13    8.47    0.41
   4  -2 -13    3.11    0.24
  -4   2  13    3.32    0.28
   3  -2 -13   28.40    0.82
  -3   2  13   28.76    0.84
   2  -2 -13    2.42    0.21
  -2   2  13    2.27    0.22
   1  -2 -13   13.51    0.48
  -1   2  13   12.57    0.47
   0  -2 -13   17.71    0.57
   0   2  13   18.09    0.58
  -1  -2 -13    5.17    0.30
   1   2  13    6.02    0.30
   2   2  13   38.31    1.01
  -3  -2 -13    0.98    0.16
   3   2  13    0.94    0.16
  -4  -2 -13   25.28    0.73
   4   2  13   23.54    0.72
  -5  -2 -13    2.19    0.22
   5   2  13    2.09    0.21
  -6  -2 -13   14.57    0.52
   6   2  13   14.28    0.53
   7   2  13    0.07    0.12
   8   2  13    6.22    0.37
   9   2  13    2.55    0.28
  -7   3  13   22.09    0.76
  -6   3  13    0.07    0.15
   5  -3 -13    0.02    0.10
  -5   3  13   -0.21    0.13
   4  -3 -13    0.61    0.14
  -4   3  13    0.37    0.16
   3  -3 -13   11.42    0.44
  -3   3  13   10.77    0.45
   2  -3 -13   10.23    0.41
  -2   3  13    9.87    0.41
   1  -3 -13    0.61    0.14
  -1   3  13    0.37    0.13
   0  -3 -13    9.46    0.39
   0   3  13    9.91    0.39
  -1  -3 -13    7.76    0.36
   1   3  13    7.83    0.34
  -2  -3 -13    1.62    0.19
   2   3  13    1.68    0.18
  -3  -3 -13    3.16    0.24
   3   3  13    3.15    0.23
  -4  -3 -13    0.00    0.12
   4   3  13    0.19    0.11
  -5  -3 -13    8.96    0.39
   5   3  13    9.02    0.39
  -6  -3 -13    0.00    0.12
   6   3  13   -0.05    0.10
  -7  -3 -13    2.18    0.23
   7   3  13    1.65    0.20
   8   3  13    1.57    0.21
  -7   4  13    0.02    0.16
  -6   4  13    1.33    0.22
   5  -4 -13    0.66    0.14
  -5   4  13    0.58    0.18
   4  -4 -13   -0.05    0.08
  -4   4  13    0.04    0.13
   3  -4 -13   15.50    0.52
  -3   4  13   14.22    0.53
   2  -4 -13    1.14    0.17
  -2   4  13    1.06    0.17
   1  -4 -13    9.55    0.38
  -1   4  13    9.23    0.39
   0  -4 -13    4.34    0.26
   0   4  13    4.53    0.26
  -1  -4 -13    1.09    0.16
   1   4  13    1.27    0.16
  -2  -4 -13    5.77    0.30
   2   4  13    5.75    0.29
  -3  -4 -13    0.77    0.15
   3   4  13    0.73    0.14
  -4  -4 -13    8.80    0.38
   4   4  13    8.03    0.36
  -5  -4 -13    1.22    0.17
   5   4  13    1.40    0.17
  -6  -4 -13    8.94    0.40
   6   4  13    8.33    0.38
  -7  -4 -13    0.28    0.13
   7   4  13    0.67    0.15
  -8  -4 -13    3.30    0.28
  -7   5  13    0.38    0.18
  -6   5  13    5.01    0.35
  -5   5  13   19.67    0.67
   4  -5 -13    1.53    0.18
  -4   5  13    1.33    0.20
   3  -5 -13    5.45    0.28
   3  -5 -13    5.58    0.30
  -3   5  13    5.19    0.31
   2  -5 -13    2.77    0.23
  -2   5  13    2.92    0.24
   1  -5 -13   32.67    0.87
  -1   5  13   30.84    0.87
   0  -5 -13    5.71    0.30
   0   5  13    5.76    0.30
  -1  -5 -13    4.48    0.27
   1   5  13    4.43    0.26
  -2  -5 -13    5.95    0.32
   2   5  13    5.81    0.28
  -3  -5 -13   56.42    1.38
   3   5  13   56.13    1.36
  -4  -5 -13    4.45    0.27
   4   5  13    4.62    0.26
  -5  -5 -13   14.35    0.52
   5   5  13   15.40    0.51
  -6  -5 -13    6.18    0.33
   6   5  13    5.93    0.31
  -7  -5 -13    2.12    0.23
  -8  -5 -13   12.87    0.51
  -9  -5 -13    0.88    0.20
  -7   6  13    2.71    0.29
  -6   6  13    0.11    0.15
   5  -6 -13    0.72    0.16
  -5   6  13    0.99    0.20
   4  -6 -13    3.94    0.27
  -4   6  13    3.93    0.28
   3  -6 -13    1.97    0.20
   3  -6 -13    1.48    0.17
  -3   6  13    1.44    0.19
   2  -6 -13    0.22    0.10
  -2   6  13    0.26    0.13
   1  -6 -13   56.68    1.38
  -1   6  13   56.27    1.39
   0  -6 -13    7.41    0.35
   0   6  13    7.33    0.33
  -1  -6 -13   36.04    0.97
   1   6  13   37.59    0.96
  -2  -6 -13    1.51    0.18
   2   6  13    1.59    0.17
  -3  -6 -13    0.08    0.11
   3   6  13    0.21    0.10
  -4  -6 -13    5.52    0.30
   4   6  13    5.67    0.28
  -5  -6 -13    5.46    0.30
  -6  -6 -13    2.12    0.23
  -7  -6 -13    0.09    0.12
  -8  -6 -13    8.66    0.41
  -9  -6 -13    0.44    0.17
   7  -7 -13    6.52    0.40
   6  -7 -13    6.17    0.37
  -6   7  13    6.58    0.40
   5  -7 -13    7.06    0.38
  -5   7  13    7.41    0.40
   4  -7 -13    4.57    0.29
  -4   7  13    4.36    0.30
   3  -7 -13   22.94    0.67
   3  -7 -13   21.33    0.68
  -3   7  13   22.64    0.70
   2  -7 -13    0.14    0.10
   2  -7 -13    0.11    0.10
  -2   7  13   -0.01    0.11
   1  -7 -13    0.04    0.10
  -1   7  13    0.13    0.12
   0  -7 -13   13.52    0.49
   0   7  13   13.96    0.48
  -1  -7 -13    0.13    0.11
   1   7  13    0.09    0.10
  -2  -7 -13   41.65    1.07
   2   7  13   41.28    1.04
  -3  -7 -13    0.43    0.13
   3   7  13    0.34    0.11
  -4  -7 -13    0.26    0.12
  -5  -7 -13    6.20    0.33
  -6  -7 -13    9.85    0.42
  -7  -7 -13    3.46    0.26
  -8  -7 -13    6.81    0.37
  -9  -7 -13    0.28    0.15
   6  -8 -13    0.26    0.15
  -6   8  13    0.26    0.18
   5  -8 -13    3.08    0.27
  -5   8  13    3.34    0.28
   4  -8 -13   14.62    0.55
  -4   8  13   14.41    0.54
   3  -8 -13    7.10    0.35
  -3   8  13    6.96    0.36
   2  -8 -13    0.21    0.11
   2  -8 -13    0.20    0.11
  -2   8  13    0.05    0.13
   1  -8 -13   11.21    0.43
  -1   8  13   11.08    0.42
   0  -8 -13    1.95    0.20
   0   8  13    2.04    0.20
  -1  -8 -13    5.20    0.29
   1   8  13    5.61    0.28
  -2  -8 -13    7.60    0.35
  -3  -8 -13    1.62    0.18
  -4  -8 -13    0.11    0.12
  -5  -8 -13   -0.04    0.11
  -6  -8 -13    0.29    0.13
  -7  -8 -13    8.36    0.39
  -8  -8 -13    4.04    0.31
  -9  -8 -13    0.38    0.16
   6  -9 -13    0.99    0.21
  -6   9  13    0.92    0.22
   5  -9 -13    0.00    0.12
  -5   9  13    0.06    0.15
   4  -9 -13    0.14    0.13
  -4   9  13    0.18    0.16
   3  -9 -13    0.99    0.17
  -3   9  13    1.26    0.19
   2  -9 -13    0.12    0.11
  -2   9  13    0.04    0.12
   1  -9 -13    0.29    0.12
  -1   9  13    0.18    0.12
   0  -9 -13    0.18    0.12
   0   9  13    0.16    0.12
  -1  -9 -13   31.69    0.87
  -2  -9 -13   16.01    0.54
  -3  -9 -13    3.44    0.24
  -4  -9 -13    3.27    0.24
  -5  -9 -13    5.05    0.31
  -6  -9 -13    0.59    0.15
  -7  -9 -13    0.21    0.14
  -8  -9 -13    0.70    0.17
  -9  -9 -13    0.40    0.18
  -6  10  13    1.42    0.24
   5 -10 -13    0.25    0.16
  -5  10  13   -0.02    0.16
   4 -10 -13   -0.14    0.12
  -4  10  13    0.11    0.15
   3 -10 -13    2.73    0.24
  -3  10  13    2.60    0.25
   2 -10 -13    0.49    0.14
  -2  10  13    0.60    0.15
   1 -10 -13    0.02    0.10
   0 -10 -13    1.34    0.18
  -1 -10 -13    2.94    0.24
  -2 -10 -13    2.87    0.24
  -3 -10 -13   10.07    0.42
  -4 -10 -13    0.30    0.14
  -5 -10 -13    2.71    0.24
  -6 -10 -13    5.19    0.32
  -7 -10 -13    1.89    0.22
  -8 -10 -13   -0.02    0.15
   5 -11 -13    0.30    0.16
  -5  11  13    0.45    0.19
   4 -11 -13    8.30    0.44
  -4  11  13    8.42    0.42
   3 -11 -13   11.97    0.50
   2 -11 -13    0.81    0.16
   1 -11 -13   -0.02    0.11
  -1 -11 -13    0.47    0.14
  -2 -11 -13    2.72    0.24
  -3 -11 -13   14.58    0.51
  -4 -11 -13    0.04    0.12
  -5 -11 -13   13.33    0.51
  -6 -11 -13    4.75    0.30
  -7 -11 -13   -0.02    0.12
  -8 -11 -13   -0.16    0.14
   4 -12 -13    1.53    0.23
   3 -12 -13    1.16    0.20
   2 -12 -13   13.47    0.54
   1 -12 -13    1.39    0.19
  -1 -12 -13    7.19    0.34
  -2 -12 -13    6.78    0.33
  -3 -12 -13    9.31    0.41
  -4 -12 -13   10.20    0.44
  -5 -12 -13    0.18    0.14
  -6 -12 -13    1.90    0.22
  -7 -12 -13    0.93    0.18
   3 -13 -13    1.29    0.21
   2 -13 -13    4.95    0.32
   1 -13 -13    3.24    0.27
   0 -13 -13   16.09    0.58
  -2 -13 -13    0.25    0.13
  -3 -13 -13   17.43    0.59
  -4 -13 -13    0.91    0.18
  -5 -13 -13    7.85    0.38
  -6 -13 -13    0.32    0.16
  -7 -13 -13    1.68    0.22
   2 -14 -13    1.42    0.22
   1 -14 -13    0.02    0.13
   0 -14 -13    1.05    0.19
  -3 -14 -13    0.18    0.13
  -4 -14 -13    0.18    0.13
  -5 -14 -13    6.98    0.38
  -6 -14 -13    0.96    0.20
   1 -15 -13    0.23    0.15
   0 -15 -13    3.35    0.28
  -4 -15 -13    0.65    0.18
  -5 -15 -13    0.25    0.15
  -6 -15 -13    0.25    0.16
   0 -16 -13    2.13    0.25
  -5 -16 -13    0.11    0.15
  -1  -8  14    0.13    0.14
  -3  -7  14   -0.05    0.14
  -2  -7  14    0.21    0.16
  -1  -7  14   -0.14    0.13
   0  -7  14    2.07    0.26
   1  -7  14    0.00    0.15
  -4  -6  14   16.95    0.63
  -3  -6  14   -0.05    0.14
  -2  -6  14   -0.08    0.12
  -1  -6  14    0.00    0.13
   0  -6  14    0.07    0.14
   1  -6  14    2.79    0.28
   2  -6  14    1.44    0.22
  -6  -5  14    1.22    0.22
  -5  -5  14    2.67    0.28
  -4  -5  14    0.30    0.15
  -3  -5  14   -0.19    0.12
  -2  -5  14    0.27    0.15
  -1  -5  14    0.22    0.15
   0   5 -14    2.11    0.23
   0  -5  14    1.79    0.23
  -1   5 -14    0.40    0.15
   1  -5  14    0.80    0.18
   2  -5  14    0.69    0.18
   3  -5  14    9.03    0.46
  -6  -4  14    0.44    0.18
  -5  -4  14    2.74    0.28
  -4  -4  14    3.11    0.29
  -3  -4  14    5.18    0.33
  -2  -4  14    2.80    0.26
   1   4 -14    0.06    0.13
  -1  -4  14   -0.08    0.12
   0   4 -14    2.71    0.27
   0  -4  14    3.15    0.28
  -1   4 -14    0.67    0.16
   1  -4  14    0.58    0.17
  -2   4 -14    4.40    0.29
   2  -4  14    4.45    0.32
   3  -4  14   -0.09    0.14
   4  -4  14    0.36    0.18
  -7  -3  14    0.14    0.17
  -6  -3  14    1.44    0.23
  -5  -3  14   -0.07    0.13
  -4  -3  14    7.92    0.40
  -3  -3  14    0.23    0.15
   2   3 -14    0.26    0.15
  -2  -3  14    0.71    0.16
   1   3 -14    3.66    0.29
  -1  -3  14    3.95    0.27
   0   3 -14    1.36    0.19
   0  -3  14    1.30    0.19
  -1   3 -14    0.11    0.12
   1  -3  14    0.09    0.12
  -2   3 -14    0.10    0.12
   2  -3  14    0.08    0.13
   3  -3  14    2.36    0.26
   4  -3  14    0.47    0.17
   5  -3  14    1.54    0.23
  -7  -2  14    8.45    0.47
  -6  -2  14    0.05    0.16
  -5  -2  14    0.03    0.14
  -4  -2  14    2.13    0.24
   3   2 -14    0.43    0.14
  -3  -2  14    0.39    0.14
   2   2 -14    2.04    0.23
  -2  -2  14    2.18    0.23
   1   2 -14    0.07    0.13
  -1  -2  14    0.30    0.13
   0   2 -14    3.93    0.29
   0  -2  14    4.07    0.29
  -1   2 -14    2.78    0.23
   1  -2  14    3.12    0.25
  -2   2 -14    1.47    0.19
   2  -2  14    1.41    0.20
  -3   2 -14    6.51    0.34
   3  -2  14    6.02    0.35
   4  -2  14    5.14    0.33
   5  -2  14   -0.06    0.14
   6  -2  14    6.57    0.39
  -7  -1  14   -0.03    0.16
  -6  -1  14    8.15    0.43
  -5  -1  14    0.21    0.16
  -4  -1  14    0.15    0.14
   3   1 -14    2.40    0.25
  -3  -1  14    1.92    0.22
   2   1 -14    4.20    0.29
  -2  -1  14    5.14    0.32
   1   1 -14   18.02    0.62
  -1  -1  14   18.05    0.61
   0   1 -14   24.34    0.74
   0  -1  14   23.47    0.73
  -1   1 -14    0.65    0.14
   1  -1  14    0.27    0.13
  -2   1 -14   10.21    0.43
   2  -1  14   10.52    0.45
  -3   1 -14    1.64    0.20
   3  -1  14    1.51    0.20
  -4   1 -14    3.08    0.25
   4  -1  14    2.31    0.25
   5  -1  14    0.18    0.15
   6  -1  14    1.15    0.20
   7  -1  14    3.46    0.31
  -7   0  14    0.95    0.23
  -6   0  14    1.21    0.23
  -5   0  14    8.65    0.44
   4   0 -14    0.25    0.14
  -4   0  14    0.44    0.17
   3   0 -14    0.55    0.15
  -3   0  14    0.70    0.17
   2   0 -14    1.35    0.18
  -2   0  14    1.41    0.20
   1   0 -14   17.44    0.60
  -1   0  14   16.81    0.58
   0   0 -14    0.16    0.12
   0   0  14    0.06    0.12
  -1   0 -14   18.08    0.60
   1   0  14   17.27    0.59
  -2   0 -14    3.39    0.26
   2   0  14    3.54    0.26
  -3   0 -14    0.18    0.12
   3   0  14   -0.08    0.10
  -4   0 -14    7.75    0.37
   4   0  14    6.84    0.36
  -5   0 -14    2.55    0.24
   5   0  14    2.24    0.25
   6   0  14    6.05    0.37
   7   0  14    1.67    0.24
  -7   1  14    9.12    0.47
  -6   1  14    2.50    0.29
  -5   1  14   11.09    0.49
   4  -1 -14    1.25    0.19
  -4   1  14    1.25    0.21
   3  -1 -14   11.94    0.48
  -3   1  14   12.50    0.50
   2  -1 -14    2.85    0.25
  -2   1  14    3.34    0.26
   1  -1 -14    2.62    0.23
  -1   1  14    2.63    0.24
   0  -1 -14    2.42    0.23
   0   1  14    2.68    0.24
  -1  -1 -14    1.13    0.17
   1   1  14    0.85    0.16
  -2  -1 -14   19.25    0.62
   2   1  14   19.26    0.63
  -3  -1 -14    7.42    0.36
   3   1  14    6.76    0.35
  -4  -1 -14    0.70    0.16
   4   1  14    0.66    0.15
  -5  -1 -14    2.09    0.23
   5   1  14    1.75    0.22
  -6  -1 -14    7.78    0.39
   6   1  14    7.41    0.40
   7   1  14    0.16    0.14
   8   1  14    1.21    0.22
  -7   2  14   16.93    0.67
  -6   2  14    0.50    0.19
  -5   2  14    2.53    0.26
   4  -2 -14    2.45    0.25
  -4   2  14    2.22    0.25
   3  -2 -14   23.91    0.74
  -3   2  14   24.06    0.75
   2  -2 -14    0.16    0.12
  -2   2  14   -0.10    0.12
   1  -2 -14    4.03    0.27
  -1   2  14    4.45    0.28
   0  -2 -14    4.56    0.28
   0   2  14    4.76    0.29
  -1  -2 -14    1.93    0.21
   1   2  14    1.69    0.20
  -2  -2 -14   25.89    0.77
   2   2  14   26.40    0.78
  -3  -2 -14    0.09    0.13
   3   2  14   -0.02    0.12
  -4  -2 -14   -0.08    0.12
   4   2  14    0.15    0.12
  -5  -2 -14    2.83    0.26
   5   2  14    2.76    0.25
  -6  -2 -14    4.50    0.31
   6   2  14    4.48    0.31
   7   2  14    1.69    0.22
   8   2  14    0.43    0.17
  -7   3  14    1.23    0.24
  -6   3  14    2.15    0.27
   5  -3 -14   -0.10    0.10
  -5   3  14   -0.09    0.14
   4  -3 -14    1.54    0.20
  -4   3  14    1.42    0.21
   3  -3 -14   40.75    1.07
  -3   3  14   38.01    1.07
   2  -3 -14    2.30    0.23
  -2   3  14    2.10    0.22
   1  -3 -14    2.94    0.24
  -1   3  14    2.72    0.23
   0  -3 -14    1.94    0.21
   0   3  14    1.85    0.20
  -1  -3 -14    9.92    0.41
   1   3  14   10.22    0.41
  -2  -3 -14   10.77    0.44
   2   3  14   11.00    0.43
  -3  -3 -14    0.86    0.17
   3   3  14    0.83    0.15
  -4  -3 -14   16.97    0.58
   4   3  14   17.45    0.58
  -5  -3 -14    6.09    0.33
   5   3  14    6.37    0.33
  -6  -3 -14   12.96    0.50
   6   3  14   12.25    0.49
  -7  -3 -14    1.47    0.21
   7   3  14    1.48    0.20
   8   3  14    1.09    0.19
  -7   4  14    0.89    0.21
  -6   4  14    0.00    0.16
   5  -4 -14    0.03    0.11
  -5   4  14   -0.04    0.15
   4  -4 -14    6.76    0.35
  -4   4  14    6.09    0.36
   3  -4 -14    0.02    0.10
  -3   4  14    0.00    0.13
   2  -4 -14   15.00    0.54
  -2   4  14   15.54    0.55
   1  -4 -14    4.95    0.29
  -1   4  14    4.86    0.30
   0  -4 -14    0.29    0.12
   0   4  14    0.10    0.11
  -1  -4 -14    0.06    0.12
   1   4  14   -0.14    0.09
  -2  -4 -14    1.55    0.19
   2   4  14    1.65    0.18
  -3  -4 -14    7.73    0.37
   3   4  14    7.46    0.34
  -4  -4 -14    8.03    0.37
   4   4  14    7.06    0.35
  -5  -4 -14    7.13    0.36
   5   4  14    7.35    0.36
  -6  -4 -14    4.79    0.32
   6   4  14    4.35    0.29
  -7  -4 -14    1.89    0.22
   7   4  14    2.33    0.23
  -8  -4 -14    4.57    0.32
  -6   5  14    0.01    0.15
  -5   5  14    1.82    0.24
   4  -5 -14    1.18    0.17
  -4   5  14    1.12    0.21
   3  -5 -14   12.99    0.48
  -3   5  14   12.41    0.50
   2  -5 -14    4.09    0.27
  -2   5  14    4.49    0.30
   1  -5 -14   39.61    1.03
  -1   5  14   38.07    1.04
   0  -5 -14    5.48    0.30
   0   5  14    5.20    0.30
  -1  -5 -14    2.99    0.25
   1   5  14    3.22    0.23
  -2  -5 -14    8.91    0.39
   2   5  14    9.30    0.37
  -3  -5 -14    3.81    0.26
   3   5  14    3.88    0.25
  -4  -5 -14    4.35    0.28
   4   5  14    4.03    0.26
  -5  -5 -14   41.99    1.11
   5   5  14   40.45    1.08
  -6  -5 -14    0.42    0.15
   6   5  14    0.43    0.13
  -7  -5 -14   -0.01    0.13
  -8  -5 -14    1.80    0.23
  -6   6  14    2.78    0.29
  -5   6  14    2.91    0.29
   4  -6 -14    9.61    0.42
  -4   6  14    9.12    0.43
   3  -6 -14    8.37    0.37
  -3   6  14    8.94    0.41
   2  -6 -14    3.29    0.25
  -2   6  14    3.34    0.27
   1  -6 -14   10.16    0.42
  -1   6  14   10.57    0.43
   0  -6 -14    0.13    0.11
   0   6  14    0.26    0.13
  -1  -6 -14    6.53    0.34
   1   6  14    6.63    0.31
  -2  -6 -14    0.91    0.16
   2   6  14    0.80    0.14
  -3  -6 -14    0.17    0.13
   3   6  14    0.03    0.09
  -4  -6 -14    1.22    0.18
   4   6  14    1.26    0.16
  -5  -6 -14    1.82    0.22
  -6  -6 -14    3.91    0.28
  -7  -6 -14   -0.07    0.14
  -8  -6 -14    1.29    0.21
  -9  -6 -14    1.67    0.24
   6  -7 -14    0.43    0.17
  -6   7  14    0.94    0.22
   5  -7 -14    0.19    0.15
  -5   7  14    0.42    0.18
   4  -7 -14    6.88    0.36
  -4   7  14    6.68    0.37
   3  -7 -14    0.76    0.15
  -3   7  14    1.08    0.19
   2  -7 -14    2.52    0.23
  -2   7  14    1.86    0.21
   1  -7 -14    4.86    0.29
  -1   7  14    4.64    0.28
   0  -7 -14    8.34    0.38
   0   7  14    8.12    0.37
  -1  -7 -14    8.22    0.38
   1   7  14    8.60    0.36
  -2  -7 -14    0.02    0.11
   2   7  14    0.08    0.11
  -3  -7 -14   -0.07    0.11
   3   7  14   -0.08    0.09
  -4  -7 -14    1.30    0.19
  -5  -7 -14    0.32    0.13
  -6  -7 -14    5.87    0.34
  -8  -7 -14    1.64    0.23
  -9  -7 -14    0.09    0.15
   6  -8 -14    3.46    0.31
  -6   8  14    3.57    0.32
   5  -8 -14    0.12    0.14
  -5   8  14   -0.15    0.15
   4  -8 -14    2.12    0.23
  -4   8  14    2.22    0.25
   3  -8 -14    0.49    0.13
  -3   8  14    0.74    0.18
   2  -8 -14    1.55    0.19
  -2   8  14    1.38    0.20
   1  -8 -14    1.38    0.18
   0  -8 -14   15.16    0.54
   0   8  14   15.31    0.53
  -1  -8 -14    4.75    0.30
   1   8  14    4.20    0.26
  -2  -8 -14    9.18    0.41
  -3  -8 -14    0.46    0.15
  -4  -8 -14    1.60    0.20
  -5  -8 -14    0.56    0.15
  -6  -8 -14    1.36    0.20
  -7  -8 -14   -0.07    0.13
  -8  -8 -14    1.27    0.22
  -9  -8 -14    4.90    0.34
   6  -9 -14    3.69    0.33
   5  -9 -14    1.10    0.20
  -5   9  14    0.70    0.20
   4  -9 -14   16.06    0.61
  -4   9  14   16.08    0.60
   3  -9 -14    1.70    0.20
  -3   9  14    1.72    0.23
  -2   9  14    0.01    0.12
   1  -9 -14    0.61    0.15
  -1   9  14    0.78    0.16
   0  -9 -14    6.51    0.33
   0   9  14    6.63    0.33
  -1  -9 -14    2.05    0.22
  -2  -9 -14   10.40    0.43
  -3  -9 -14    0.25    0.13
  -4  -9 -14    2.91    0.26
  -5  -9 -14    6.39    0.34
  -6  -9 -14    3.06    0.27
  -7  -9 -14    6.64    0.36
  -8  -9 -14    4.44    0.33
   5 -10 -14    1.03    0.21
  -5  10  14    1.17    0.23
   4 -10 -14    9.70    0.46
  -4  10  14    9.21    0.44
   3 -10 -14    1.11    0.19
  -3  10  14    1.19    0.21
  -2  10  14    1.22    0.19
   0 -10 -14    2.68    0.24
  -1 -10 -14   12.86    0.48
  -2 -10 -14    4.79    0.31
  -3 -10 -14   21.68    0.69
  -4 -10 -14    0.81    0.17
  -5 -10 -14   11.79    0.48
  -6 -10 -14    1.47    0.21
  -7 -10 -14    0.29    0.15
  -8 -10 -14    0.27    0.17
   5 -11 -14    0.69    0.20
  -5  11  14    0.73    0.21
   4 -11 -14    2.38    0.27
  -4  11  14    2.75    0.28
   3 -11 -14    2.25    0.25
   2 -11 -14    4.81    0.31
   0 -11 -14    0.39    0.14
  -1 -11 -14    3.20    0.25
  -2 -11 -14    0.38    0.15
  -3 -11 -14   22.58    0.71
  -4 -11 -14    4.12    0.30
  -5 -11 -14    4.06    0.29
  -6 -11 -14    0.10    0.14
  -7 -11 -14    0.79    0.18
  -8 -11 -14    0.61    0.18
   4 -12 -14    8.21    0.44
   3 -12 -14    1.29    0.21
   2 -12 -14    3.70    0.28
  -1 -12 -14    4.54    0.30
  -2 -12 -14    0.09    0.14
  -3 -12 -14    0.12    0.14
  -4 -12 -14    1.47    0.21
  -5 -12 -14    3.59    0.28
  -6 -12 -14    3.75    0.30
  -7 -12 -14    1.14    0.20
   3 -13 -14    1.47    0.22
   2 -13 -14    0.20    0.14
  -2 -13 -14    0.16    0.14
  -3 -13 -14    1.38    0.21
  -4 -13 -14    0.87    0.19
  -5 -13 -14    5.57    0.35
  -6 -13 -14    1.59    0.22
   2 -14 -14    0.20    0.14
  -3 -14 -14   -0.08    0.13
  -4 -14 -14    2.28    0.25
  -5 -14 -14    1.93    0.24
  -6 -14 -14    0.59    0.18
  -4 -15 -14    0.19    0.16
  -5 -15 -14    1.50    0.23
  -3  -6  15    0.38    0.16
  -2  -6  15   -0.08    0.13
  -1  -6  15    0.06    0.15
   0  -6  15    1.91    0.24
  -3  -5  15    2.79    0.28
  -2  -5  15    0.08    0.14
  -1  -5  15    0.41    0.17
   0  -5  15    0.11    0.15
  -1   5 -15    0.61    0.17
   1  -5  15    0.47    0.17
   2  -5  15    1.66    0.25
  -4  -4  15    0.16    0.15
  -3  -4  15    0.38    0.16
  -2  -4  15    2.03    0.23
   1   4 -15    2.14    0.25
  -1  -4  15    1.73    0.23
   0   4 -15    4.15    0.30
   0  -4  15    4.52    0.31
  -1   4 -15    3.17    0.28
   1  -4  15    3.61    0.31
   2  -4  15    1.21    0.21
   3  -4  15    1.67    0.25
  -5  -3  15    0.96    0.20
  -4  -3  15    1.15    0.20
  -3  -3  15    5.15    0.35
   2   3 -15    0.38    0.16
  -2  -3  15    0.48    0.16
   1   3 -15    0.08    0.12
  -1  -3  15    0.18    0.13
   0   3 -15    0.36    0.16
   0  -3  15    0.41    0.16
  -1   3 -15    7.67    0.39
   1  -3  15    7.75    0.41
  -2   3 -15   14.93    0.57
   2  -3  15   15.92    0.61
   3  -3  15   -0.17    0.14
   4  -3  15    3.40    0.31
  -6  -2  15    2.60    0.29
  -5  -2  15    0.37    0.17
  -4  -2  15    0.23    0.15
   3   2 -15    1.21    0.20
  -3  -2  15    1.30    0.20
   2   2 -15   10.74    0.48
  -2  -2  15   10.95    0.47
   1   2 -15    5.26    0.33
  -1  -2  15    5.71    0.34
   0   2 -15   13.95    0.55
   0  -2  15   14.23    0.55
  -1   2 -15    7.71    0.39
   1  -2  15    7.94    0.41
  -2   2 -15   10.71    0.46
   2  -2  15   10.53    0.47
  -3   2 -15    3.06    0.26
   3  -2  15    3.36    0.28
   4  -2  15    0.05    0.14
   5  -2  15    4.07    0.32
  -6  -1  15    0.56    0.21
  -5  -1  15    7.92    0.44
  -4  -1  15    1.74    0.24
   3   1 -15    0.78    0.18
  -3  -1  15    0.55    0.17
   2   1 -15    3.76    0.30
  -2  -1  15    3.42    0.27
   1   1 -15    9.69    0.44
   0   1 -15    1.05    0.19
   0  -1  15    0.78    0.16
  -1   1 -15    1.32    0.19
   1  -1  15    1.74    0.22
  -2   1 -15    1.57    0.21
   2  -1  15    2.01    0.23
  -3   1 -15   -0.01    0.12
   3  -1  15   -0.16    0.12
  -4   1 -15    7.06    0.37
   4  -1  15    6.51    0.38
   5  -1  15    0.52    0.17
   6  -1  15    0.04    0.15
  -6   0  15    1.85    0.27
  -5   0  15   13.37    0.56
   4   0 -15    7.02    0.38
  -4   0  15    7.30    0.40
   3   0 -15    2.15    0.24
  -3   0  15    2.06    0.24
   2   0 -15    0.06    0.11
  -2   0  15    0.32    0.15
   1   0 -15    1.70    0.22
  -1   0  15    1.68    0.21
   0   0 -15    5.35    0.32
   0   0  15    6.00    0.33
  -1   0 -15    4.39    0.29
   1   0  15    4.12    0.29
  -2   0 -15    5.56    0.31
   2   0  15    5.15    0.32
  -3   0 -15    1.69    0.21
   3   0  15    1.72    0.22
  -4   0 -15    0.46    0.14
   4   0  15    0.29    0.14
  -5   0 -15   -0.11    0.12
   5   0  15   -0.08    0.12
   6   0  15    0.12    0.13
  -6   1  15   -0.16    0.17
  -5   1  15    1.80    0.25
   4  -1 -15    1.75    0.23
  -4   1  15    1.57    0.22
   3  -1 -15    1.72    0.21
  -3   1  15    1.58    0.23
   2  -1 -15    0.86    0.16
  -2   1  15    0.83    0.17
   1  -1 -15   10.43    0.45
  -1   1  15   10.12    0.44
   0  -1 -15   10.00    0.43
   0   1  15   10.56    0.44
  -1  -1 -15    2.94    0.24
   1   1  15    2.90    0.25
  -2  -1 -15    1.44    0.19
   2   1  15    1.48    0.20
  -3  -1 -15   -0.05    0.12
   3   1  15   -0.21    0.10
  -4  -1 -15    7.28    0.37
   4   1  15    7.91    0.40
  -5  -1 -15    1.60    0.22
   5   1  15    1.73    0.22
   6   1  15    3.15    0.29
   7   1  15    0.02    0.14
  -6   2  15    0.05    0.17
  -5   2  15    4.72    0.36
   4  -2 -15    0.93    0.18
  -4   2  15    0.86    0.19
   3  -2 -15   10.00    0.45
  -3   2  15    9.33    0.45
   2  -2 -15    1.75    0.21
  -2   2  15    1.54    0.21
   1  -2 -15    3.23    0.26
  -1   2  15    2.97    0.25
   0  -2 -15    0.12    0.12
   0   2  15    0.10    0.13
  -1  -2 -15    0.93    0.17
   1   2  15    1.26    0.18
  -2  -2 -15    5.09    0.31
   2   2  15    5.55    0.31
  -3  -2 -15    0.05    0.12
   3   2  15   -0.17    0.10
  -4  -2 -15    1.94    0.23
   4   2  15    1.47    0.20
  -5  -2 -15    9.99    0.45
   5   2  15    9.59    0.44
  -6  -2 -15   17.82    0.63
   6   2  15   17.22    0.64
   7   2  15    1.31    0.20
   8   2  15    0.83    0.19
  -6   3  15    1.56    0.25
   5  -3 -15   -0.05    0.11
  -5   3  15    0.03    0.15
   4  -3 -15   15.97    0.59
  -4   3  15   15.57    0.61
   3  -3 -15    0.44    0.14
  -3   3  15    0.33    0.16
   2  -3 -15   11.72    0.47
  -2   3  15   11.67    0.49
   1  -3 -15    7.09    0.35
  -1   3  15    7.02    0.36
   0  -3 -15    1.49    0.19
   0   3  15    1.36    0.18
  -1  -3 -15    0.01    0.12
   1   3  15    0.13    0.12
  -2  -3 -15   16.92    0.59
   2   3  15   17.57    0.59
  -3  -3 -15    0.89    0.17
   3   3  15    0.75    0.15
  -4  -3 -15    1.31    0.21
   4   3  15    1.23    0.18
  -5  -3 -15    5.71    0.35
   5   3  15    5.32    0.33
  -6  -3 -15    0.53    0.17
   6   3  15    0.36    0.15
  -7  -3 -15    7.04    0.38
   7   3  15    6.92    0.38
   8   3  15    1.63    0.23
  -6   4  15    0.09    0.17
   5  -4 -15    0.52    0.15
  -5   4  15    0.29    0.17
   4  -4 -15    3.74    0.28
  -4   4  15    3.58    0.30
   3  -4 -15    6.85    0.36
  -3   4  15    6.11    0.38
   2  -4 -15    3.71    0.27
  -2   4  15    4.73    0.31
   1  -4 -15   11.86    0.46
  -1   4  15   11.49    0.47
   0  -4 -15    2.83    0.25
   0   4  15    2.28    0.23
  -1  -4 -15    5.42    0.32
   1   4  15    4.80    0.30
  -2  -4 -15    2.18    0.23
   2   4  15    2.46    0.23
  -3  -4 -15    3.56    0.27
   3   4  15    3.40    0.26
  -4  -4 -15    0.40    0.16
   4   4  15    0.42    0.13
  -5  -4 -15   22.02    0.71
   5   4  15   20.71    0.69
  -6  -4 -15    1.71    0.23
   6   4  15    1.71    0.21
  -7  -4 -15    0.81    0.18
   7   4  15    0.73    0.17
  -8  -4 -15   -0.03    0.16
  -6   5  15    0.70    0.20
  -5   5  15    0.45    0.19
   4  -5 -15    2.04    0.22
  -4   5  15    1.99    0.25
   3  -5 -15   10.48    0.44
  -3   5  15   10.63    0.48
   2  -5 -15   12.67    0.49
  -2   5  15   11.53    0.48
   1  -5 -15    9.09    0.40
  -1   5  15    8.82    0.41
   0  -5 -15    1.79    0.21
   0   5  15    1.94    0.21
  -1  -5 -15   10.95    0.45
   1   5  15   11.21    0.44
  -2  -5 -15    0.19    0.13
   2   5  15    0.16    0.11
  -3  -5 -15    7.33    0.38
   3   5  15    7.32    0.35
  -4  -5 -15    1.82    0.23
   4   5  15    1.55    0.19
  -5  -5 -15    0.23    0.14
   5   5  15    0.17    0.12
  -6  -5 -15    1.16    0.20
  -7  -5 -15    9.26    0.45
  -8  -5 -15    0.15    0.15
  -6   6  15   -0.01    0.18
  -5   6  15    0.91    0.21
   4  -6 -15    0.31    0.12
  -4   6  15    0.13    0.15
   3  -6 -15    2.79    0.24
  -3   6  15    2.51    0.26
   2  -6 -15    3.19    0.26
  -2   6  15    3.22    0.27
   1  -6 -15    1.81    0.21
  -1   6  15    1.96    0.22
   0  -6 -15    3.37    0.26
   0   6  15    3.47    0.26
  -1  -6 -15    0.30    0.14
   1   6  15    0.36    0.13
  -2  -6 -15   14.50    0.54
   2   6  15   13.98    0.50
  -3  -6 -15    5.69    0.33
   3   6  15    5.83    0.31
  -4  -6 -15    3.95    0.29
   4   6  15    3.76    0.26
  -5  -6 -15    8.18    0.41
  -6  -6 -15    1.92    0.23
  -7  -6 -15   -0.02    0.15
  -8  -6 -15    0.26    0.16
  -5   7  15    0.95    0.22
  -4   7  15    0.82    0.21
   3  -7 -15    1.15    0.18
  -3   7  15    0.92    0.20
   2  -7 -15    0.08    0.11
  -2   7  15    0.09    0.14
   1  -7 -15    0.40    0.14
  -1   7  15    0.27    0.14
   0  -7 -15    5.97    0.34
   0   7  15    6.24    0.33
  -1  -7 -15   14.05    0.53
   1   7  15   13.51    0.48
  -2  -7 -15   26.92    0.82
   2   7  15   27.89    0.78
  -3  -7 -15    0.87    0.17
   3   7  15    0.55    0.14
  -4  -7 -15    0.57    0.16
  -5  -7 -15    0.47    0.16
  -6  -7 -15    2.55    0.26
  -7  -7 -15    0.46    0.17
  -8  -7 -15    0.29    0.18
   6  -8 -15    4.66    0.34
   5  -8 -15    0.02    0.14
  -5   8  15    0.00    0.16
  -4   8  15   27.66    0.87
  -3   8  15    0.92    0.20
   2  -8 -15    0.17    0.11
  -2   8  15    0.28    0.16
   1  -8 -15    5.70    0.32
  -1   8  15    5.94    0.32
   0  -8 -15    4.85    0.32
   0   8  15    5.56    0.31
  -1  -8 -15    1.65    0.21
   1   8  15    1.81    0.19
  -2  -8 -15    5.75    0.33
  -3  -8 -15    2.99    0.26
  -4  -8 -15    2.52    0.25
  -5  -8 -15   11.98    0.49
  -6  -8 -15    0.54    0.16
  -7  -8 -15    1.97    0.24
  -8  -8 -15    1.06    0.22
   5  -9 -15    0.10    0.15
  -5   9  15    0.27    0.19
  -4   9  15   20.33    0.72
  -3   9  15   -0.15    0.14
  -2   9  15    1.54    0.22
   1  -9 -15    0.05    0.12
  -1   9  15    0.19    0.13
   0  -9 -15   -0.09    0.12
  -1  -9 -15   36.34    1.01
  -2  -9 -15   -0.07    0.13
  -3  -9 -15   20.57    0.68
  -4  -9 -15    0.93    0.19
  -5  -9 -15   16.32    0.59
  -6  -9 -15    0.03    0.15
  -7  -9 -15    0.56    0.18
  -8  -9 -15    2.96    0.29
   5 -10 -15   -0.01    0.13
  -5  10  15   -0.13    0.16
  -4  10  15    0.59    0.19
  -3  10  15    6.08    0.36
  -2  10  15    1.12    0.21
   0 -10 -15    1.11    0.19
  -1 -10 -15    3.03    0.26
  -2 -10 -15    1.77    0.22
  -3 -10 -15    9.69    0.43
  -4 -10 -15    1.88    0.23
  -5 -10 -15    0.08    0.14
  -6 -10 -15    1.81    0.23
  -7 -10 -15    0.32    0.16
   4 -11 -15    4.30    0.33
   0 -11 -15    0.69    0.17
  -1 -11 -15    0.27    0.14
  -2 -11 -15    0.76    0.17
  -3 -11 -15    0.26    0.15
  -4 -11 -15   11.54    0.49
  -5 -11 -15    0.08    0.15
  -6 -11 -15    3.01    0.27
  -7 -11 -15   -0.02    0.15
   4 -12 -15    1.06    0.21
  -1 -12 -15    0.15    0.14
  -2 -12 -15    2.34    0.25
  -3 -12 -15    3.16    0.28
  -4 -12 -15    0.03    0.15
  -5 -12 -15    1.16    0.20
  -6 -12 -15    5.70    0.35
  -2 -13 -15   -0.03    0.12
  -3 -13 -15    0.97    0.19
  -4 -13 -15    0.14    0.15
  -5 -13 -15    0.51    0.18
  -6 -13 -15    0.28    0.16
  -3 -14 -15   -0.23    0.13
  -4 -14 -15    0.26    0.17
  -5 -14 -15    7.04    0.41
  -4 -15 -15    2.72    0.28
  -3  -4  16   11.91    0.53
  -2  -4  16    1.52    0.23
   1   4 -16    0.04    0.13
  -1  -4  16   -0.12    0.13
   0   4 -16    2.23    0.26
   0  -4  16    1.76    0.25
  -1   4 -16    2.28    0.27
   1  -4  16    2.38    0.28
  -4  -3  16    0.87    0.21
  -3  -3  16    1.57    0.23
   2   3 -16    5.25    0.36
  -2  -3  16    5.10    0.34
   1   3 -16    1.03    0.20
  -1  -3  16    0.69    0.19
   0   3 -16    0.03    0.13
   0  -3  16    0.00    0.14
  -1   3 -16    4.64    0.32
   1  -3  16    4.55    0.34
  -2   3 -16    0.74    0.17
   2  -3  16    1.20    0.21
   3  -3  16    0.66    0.19
  -4  -2  16    4.86    0.34
  -3  -2  16    0.10    0.16
   2   2 -16    8.65    0.44
  -2  -2  16    8.96    0.45
   1   2 -16    0.70    0.17
  -1  -2  16    0.86    0.18
   0   2 -16   -0.19    0.12
   0  -2  16    0.05    0.14
  -1   2 -16    0.50    0.17
   1  -2  16    0.47    0.17
  -2   2 -16    3.34    0.29
   2  -2  16    2.76    0.28
  -3   2 -16   -0.02    0.13
   3  -2  16   -0.07    0.13
  -5  -1  16    0.63    0.19
  -4  -1  16    1.48    0.24
   3   1 -16    1.04    0.20
  -3  -1  16    1.28    0.21
   2   1 -16    2.55    0.27
  -2  -1  16    3.31    0.28
   1   1 -16    4.55    0.31
  -1  -1  16    4.82    0.32
   0   1 -16    0.80    0.17
   0  -1  16    1.18    0.20
  -1   1 -16   -0.16    0.12
   1  -1  16   -0.07    0.13
  -2   1 -16    8.07    0.40
   2  -1  16    8.65    0.44
  -3   1 -16    1.33    0.20
   3  -1  16    1.34    0.21
  -4   1 -16    0.04    0.14
   4  -1  16   -0.10    0.14
   5  -1  16    3.13    0.32
  -5   0  16    0.62    0.20
   4   0 -16    0.07    0.13
  -4   0  16    0.04    0.16
   3   0 -16    0.55    0.18
  -3   0  16    0.71    0.19
   2   0 -16    1.43    0.21
  -2   0  16    1.44    0.21
   1   0 -16    1.25    0.20
  -1   0  16    1.04    0.19
   0   0 -16    1.35    0.21
   0   0  16    1.37    0.20
  -1   0 -16    0.53    0.16
   1   0  16    0.51    0.15
  -2   0 -16    0.66    0.17
   2   0  16    0.67    0.18
  -3   0 -16    2.47    0.25
   3   0  16    2.22    0.25
  -4   0 -16    3.83    0.28
   4   0  16    3.67    0.30
   5   0  16   -0.19    0.13
   6   0  16    0.02    0.13
  -5   1  16    8.44    0.46
   4  -1 -16    1.57    0.23
  -4   1  16    2.04    0.26
   3  -1 -16    4.39    0.32
  -3   1  16    4.37    0.31
   2  -1 -16    6.17    0.36
  -2   1  16    5.82    0.35
   1  -1 -16    0.03    0.12
  -1   1  16    0.09    0.13
   0  -1 -16    2.02    0.23
   0   1  16    1.42    0.20
  -1  -1 -16    2.26    0.24
   1   1  16    2.74    0.26
  -2  -1 -16    6.56    0.36
   2   1  16    6.67    0.37
  -3  -1 -16    3.86    0.29
   3   1  16    3.25    0.29
  -4  -1 -16    2.30    0.25
   4   1  16    2.38    0.25
  -5  -1 -16    4.90    0.32
   5   1  16    4.65    0.33
   6   1  16    2.17    0.26
  -5   2  16    0.06    0.18
   4  -2 -16    5.24    0.35
  -4   2  16    4.80    0.35
   3  -2 -16    0.38    0.15
  -3   2  16    0.48    0.17
   2  -2 -16    4.39    0.30
  -2   2  16    4.33    0.30
   1  -2 -16   12.40    0.50
  -1   2  16   13.10    0.52
   0  -2 -16    4.53    0.30
   0   2  16    4.67    0.31
  -1  -2 -16    2.36    0.24
   1   2  16    2.01    0.22
  -2  -2 -16   13.95    0.53
   2   2  16   13.73    0.53
  -3  -2 -16    0.02    0.13
   3   2  16    0.09    0.13
  -4  -2 -16    0.43    0.15
   4   2  16    0.24    0.13
  -5  -2 -16    1.51    0.22
   5   2  16    1.68    0.23
  -6  -2 -16    3.47    0.30
   6   2  16    2.85    0.29
   7   2  16    3.46    0.31
   5  -3 -16    0.94    0.19
  -5   3  16    0.57    0.20
   4  -3 -16    8.37    0.43
  -4   3  16   10.09    0.49
   3  -3 -16   -0.13    0.12
  -3   3  16    0.10    0.15
   2  -3 -16    0.77    0.17
  -2   3  16    0.73    0.18
   1  -3 -16    6.14    0.34
  -1   3  16    6.03    0.34
   0  -3 -16    0.20    0.14
   0   3  16   -0.13    0.13
  -1  -3 -16   12.13    0.49
   1   3  16   11.19    0.46
  -2  -3 -16    0.70    0.16
   2   3  16    0.30    0.14
  -3  -3 -16    1.59    0.22
   3   3  16    1.50    0.20
  -4  -3 -16    3.63    0.30
   4   3  16    3.91    0.28
  -5  -3 -16    0.09    0.15
   5   3  16    0.35    0.15
  -6  -3 -16    6.70    0.39
   6   3  16    6.24    0.37
  -7  -3 -16    1.02    0.22
   7   3  16    1.03    0.20
   8   3  16    0.29    0.17
   5  -4 -16    1.06    0.19
  -5   4  16    0.84    0.22
   4  -4 -16    0.41    0.15
  -4   4  16    0.45    0.19
   3  -4 -16    3.83    0.29
  -3   4  16    3.96    0.33
   2  -4 -16   13.93    0.54
  -2   4  16   15.13    0.57
   1  -4 -16    1.06    0.18
  -1   4  16    0.89    0.18
   0  -4 -16    0.23    0.13
   0   4  16    0.29    0.14
  -1  -4 -16    5.86    0.35
   1   4  16    6.20    0.34
  -2  -4 -16    2.82    0.26
   2   4  16    3.57    0.27
  -3  -4 -16    1.21    0.20
   3   4  16    1.79    0.21
  -4  -4 -16    1.55    0.22
   4   4  16    1.45    0.20
  -5  -4 -16    0.72    0.18
   5   4  16    0.25    0.13
  -6  -4 -16    0.51    0.17
   6   4  16    0.77    0.18
  -7  -4 -16    2.23    0.27
   7   4  16    1.93    0.24
  -5   5  16    5.59    0.38
   4  -5 -16   -0.14    0.11
  -4   5  16    0.12    0.17
   3  -5 -16   -0.02    0.12
  -3   5  16   -0.03    0.16
   2  -5 -16    0.83    0.17
  -2   5  16    0.58    0.18
   1  -5 -16    1.36    0.20
  -1   5  16    0.96    0.18
   0  -5 -16    0.60    0.15
   0   5  16    0.73    0.17
  -1  -5 -16    3.41    0.27
   1   5  16    3.66    0.26
  -2  -5 -16   12.65    0.51
   2   5  16   12.39    0.48
  -3  -5 -16   10.13    0.45
   3   5  16    8.97    0.40
  -4  -5 -16    2.69    0.27
   4   5  16    2.72    0.24
  -5  -5 -16    1.64    0.23
   5   5  16    1.19    0.18
  -6  -5 -16    0.52    0.19
  -7  -5 -16    3.23    0.31
  -8  -5 -16    0.65    0.20
  -5   6  16   -0.01    0.18
   4  -6 -16    6.03    0.35
  -4   6  16    6.10    0.39
   3  -6 -16    7.80    0.39
  -3   6  16    7.67    0.41
   2  -6 -16    3.10    0.25
  -2   6  16    3.24    0.28
   1  -6 -16   12.41    0.50
  -1   6  16   13.22    0.52
   0  -6 -16    0.21    0.13
   0   6  16    0.30    0.14
  -1  -6 -16    3.16    0.27
   1   6  16    3.35    0.26
  -2  -6 -16    1.69    0.22
   2   6  16    1.56    0.19
  -3  -6 -16    2.00    0.23
   3   6  16    2.21    0.22
  -4  -6 -16    0.11    0.14
   4   6  16    0.01    0.11
  -5  -6 -16   -0.01    0.14
  -6  -6 -16    0.32    0.17
  -7  -6 -16    3.10    0.30
  -8  -6 -16    2.50    0.29
  -5   7  16    0.41    0.20
  -4   7  16   11.40    0.53
   3  -7 -16    0.79    0.17
  -3   7  16    0.71    0.19
   2  -7 -16    2.22    0.23
  -2   7  16    2.57    0.26
   1  -7 -16    5.36    0.33
  -1   7  16    5.52    0.33
   0  -7 -16    9.81    0.44
   0   7  16    9.53    0.42
  -1  -7 -16    2.35    0.25
   1   7  16    2.38    0.23
  -2  -7 -16    4.32    0.32
   2   7  16    4.25    0.28
  -3  -7 -16    8.58    0.42
  -4  -7 -16    0.16    0.15
  -5  -7 -16    7.30    0.39
  -6  -7 -16    3.66    0.32
  -7  -7 -16    0.07    0.16
  -5   8  16   -0.03    0.19
  -4   8  16    8.94    0.48
  -3   8  16   -0.08    0.15
   2  -8 -16    0.91    0.17
  -2   8  16    0.90    0.20
   1  -8 -16    0.80    0.17
  -1   8  16    0.62    0.16
   0  -8 -16    0.42    0.16
   0   8  16    0.41    0.15
  -1  -8 -16   10.29    0.46
   1   8  16   11.34    0.44
  -2  -8 -16    0.37    0.16
  -3  -8 -16    0.65    0.18
  -4  -8 -16    1.03    0.20
  -5  -8 -16   17.49    0.64
  -6  -8 -16    0.96    0.20
  -7  -8 -16   -0.02    0.15
  -4   9  16    0.11    0.19
  -3   9  16    4.90    0.36
  -2   9  16    1.06    0.21
   1  -9 -16    3.22    0.27
  -1   9  16    2.75    0.27
   0  -9 -16    0.97    0.18
  -1  -9 -16   11.34    0.49
  -2  -9 -16    2.47    0.26
  -3  -9 -16    1.06    0.20
  -4  -9 -16    1.06    0.20
  -5  -9 -16    0.34    0.17
  -6  -9 -16    0.77    0.19
  -7  -9 -16   -0.05    0.15
  -4  10  16    4.15    0.36
  -3  10  16    0.24    0.18
   0 -10 -16    1.11    0.19
  -1 -10 -16    2.56    0.26
  -2 -10 -16    0.42    0.17
  -3 -10 -16    2.82    0.28
  -4 -10 -16    5.33    0.34
  -5 -10 -16    3.55    0.30
  -6 -10 -16    3.38    0.31
   0 -11 -16    2.19    0.24
  -1 -11 -16    0.86    0.18
  -2 -11 -16    3.60    0.29
  -3 -11 -16    1.96    0.25
  -4 -11 -16    0.19    0.16
  -5 -11 -16    0.76    0.20
  -6 -11 -16    4.46    0.33
  -1 -12 -16    1.53    0.22
  -2 -12 -16    4.65    0.33
  -3 -12 -16    3.23    0.30
  -4 -12 -16    9.97    0.47
  -5 -12 -16    0.40    0.18
  -2 -13 -16    0.41    0.17
  -3 -13 -16    1.09    0.21
  -4 -13 -16    0.52    0.18
  -5 -13 -16    6.19    0.38
  -3 -14 -16    0.11    0.16
  -4 -14 -16    2.06    0.26
   1   3 -17    0.27    0.15
   0   3 -17    0.55    0.18
  -1   3 -17    0.67    0.19
  -2   3 -17    1.10    0.21
  -3  -2  17    0.21    0.18
   2   2 -17    0.88    0.20
  -2  -2  17    1.24    0.22
   1   2 -17    0.33    0.15
  -1  -2  17   -0.09    0.14
   0   2 -17    0.36    0.16
   0  -2  17    0.17    0.16
  -1   2 -17    0.08    0.13
   1  -2  17   -0.06    0.15
  -2   2 -17    2.16    0.24
   2  -2  17    1.95    0.25
  -3   2 -17    3.87    0.31
   3   1 -17    1.70    0.24
  -3  -1  17    2.12    0.27
   2   1 -17    2.08    0.27
  -2  -1  17    2.58    0.28
   1   1 -17    0.13    0.14
  -1  -1  17   -0.04    0.13
   0   1 -17    0.23    0.15
   0  -1  17    0.12    0.15
  -1   1 -17   -0.11    0.13
   1  -1  17    0.01    0.13
  -2   1 -17    3.78    0.29
   2  -1  17    3.44    0.30
   3  -1  17    6.53    0.39
  -4   0  17    0.42    0.19
   3   0 -17    2.63    0.28
  -3   0  17    3.07    0.30
   2   0 -17    9.35    0.46
  -2   0  17    9.79    0.47
   1   0 -17    0.08    0.14
  -1   0  17    0.36    0.16
   0   0 -17    0.25    0.14
   0   0  17    0.55    0.16
  -1   0 -17    3.93    0.31
   1   0  17    3.25    0.28
  -2   0 -17    3.01    0.27
   2   0  17    2.68    0.28
  -3   0 -17    0.53    0.17
   3   0  17    0.23    0.15
  -4   0 -17    6.19    0.36
   4   0  17    5.79    0.39
   4  -1 -17    2.90    0.30
  -4   1  17    3.76    0.32
   3  -1 -17    1.06    0.20
  -3   1  17    1.15    0.21
   2  -1 -17    0.40    0.16
  -2   1  17    0.45    0.16
   1  -1 -17    1.75    0.22
  -1   1  17    1.82    0.24
   0  -1 -17    0.09    0.13
   0   1  17    0.21    0.14
  -1  -1 -17    1.61    0.22
   1   1  17    1.84    0.24
  -2  -1 -17    7.78    0.40
   2   1  17    7.44    0.40
  -3  -1 -17    1.04    0.20
   3   1  17    0.85    0.19
  -4  -1 -17    2.45    0.26
   4   1  17    2.54    0.27
  -5  -1 -17    2.74    0.28
   5   1  17    2.39    0.27
   4  -2 -17    8.79    0.46
  -4   2  17    8.93    0.48
   3  -2 -17    0.07    0.14
  -3   2  17    0.24    0.17
   2  -2 -17   -0.05    0.12
  -2   2  17    0.05    0.14
   1  -2 -17    0.47    0.16
  -1   2  17    0.42    0.16
   0  -2 -17    0.82    0.18
   0   2  17    1.02    0.20
  -1  -2 -17    6.40    0.36
   1   2  17    7.14    0.38
  -2  -2 -17    1.93    0.24
   2   2  17    1.73    0.23
  -3  -2 -17    0.20    0.15
   3   2  17   -0.07    0.12
  -4  -2 -17    1.88    0.25
   4   2  17    2.15    0.25
  -5  -2 -17    0.25    0.16
   5   2  17    0.21    0.16
  -6  -2 -17    5.57    0.38
   6   2  17    5.33    0.38
   4  -3 -17    0.35    0.16
  -4   3  17    0.24    0.17
   3  -3 -17    4.63    0.33
  -3   3  17    5.33    0.36
   2  -3 -17    0.25    0.14
  -2   3  17    0.21    0.15
   1  -3 -17    3.37    0.29
  -1   3  17    3.85    0.29
   0  -3 -17   -0.09    0.13
   0   3  17   -0.10    0.13
  -1  -3 -17    1.78    0.23
   1   3  17    1.51    0.21
  -2  -3 -17    0.54    0.17
   2   3  17    0.56    0.17
  -3  -3 -17    0.02    0.14
   3   3  17   -0.05    0.12
  -4  -3 -17    0.20    0.15
   4   3  17    0.36    0.16
  -5  -3 -17    2.99    0.29
   5   3  17    2.32    0.26
  -6  -3 -17    2.32    0.28
   6   3  17    1.97    0.26
   7   3  17    2.92    0.30
   5  -4 -17    0.04    0.14
   4  -4 -17   -0.19    0.11
  -4   4  17    0.02    0.18
   3  -4 -17    0.34    0.14
  -3   4  17    0.19    0.16
   2  -4 -17    0.51    0.17
  -2   4  17    0.41    0.17
   1  -4 -17    1.02    0.19
  -1   4  17    1.36    0.20
   0  -4 -17    0.63    0.17
   0   4  17    0.85    0.19
  -1  -4 -17   20.05    0.68
   1   4  17   18.77    0.65
  -2  -4 -17    8.83    0.44
   2   4  17    8.73    0.42
  -3  -4 -17    3.81    0.30
   3   4  17    3.06    0.26
  -4  -4 -17    6.91    0.40
   4   4  17    6.74    0.37
  -5  -4 -17    0.88    0.20
   5   4  17    1.17    0.20
  -6  -4 -17    0.84    0.21
   6   4  17    0.63    0.17
  -7  -4 -17    1.00    0.22
   4  -5 -17    1.66    0.23
  -4   5  17    2.12    0.28
   3  -5 -17    7.06    0.39
  -3   5  17    6.50    0.41
   2  -5 -17    1.00    0.19
  -2   5  17    1.11    0.21
  -1   5  17   21.37    0.71
   0  -5 -17    0.10    0.13
   0   5  17   -0.12    0.12
  -1  -5 -17    9.96    0.45
   1   5  17   10.61    0.45
  -2  -5 -17    3.42    0.29
   2   5  17    3.84    0.28
  -3  -5 -17    0.13    0.15
   3   5  17    0.10    0.13
  -4  -5 -17    1.56    0.23
   4   5  17    1.51    0.21
  -5  -5 -17   -0.01    0.15
   5   5  17    0.01    0.12
  -6  -5 -17    3.44    0.31
  -7  -5 -17    3.30    0.33
   4  -6 -17    4.30    0.32
  -4   6  17    4.44    0.37
   3  -6 -17    1.54    0.22
  -3   6  17    1.46    0.24
   2  -6 -17    0.43    0.16
  -2   6  17    0.36    0.17
   1  -6 -17    6.56    0.38
  -1   6  17    7.09    0.38
   0  -6 -17    2.89    0.28
   0   6  17    3.36    0.28
  -1  -6 -17   -0.03    0.14
   1   6  17    0.05    0.14
  -2  -6 -17    2.95    0.28
   2   6  17    3.00    0.26
  -3  -6 -17    7.80    0.42
   3   6  17    8.38    0.39
  -4  -6 -17    3.21    0.31
   4   6  17    3.04    0.26
  -5  -6 -17    0.04    0.17
  -6  -6 -17    4.24    0.33
  -7  -6 -17    1.41    0.24
  -4   7  17    0.12    0.19
   3  -7 -17   -0.02    0.12
  -3   7  17   -0.07    0.16
   2  -7 -17    0.42    0.14
  -2   7  17    0.07    0.16
   1  -7 -17    1.18    0.20
  -1   7  17    1.04    0.20
   0  -7 -17    8.68    0.43
   0   7  17    8.93    0.42
  -1  -7 -17    7.67    0.40
   1   7  17    7.85    0.38
  -2  -7 -17    1.30    0.21
   2   7  17    1.38    0.19
  -3  -7 -17   -0.03    0.14
  -4  -7 -17    0.91    0.20
  -5  -7 -17    6.01    0.38
  -6  -7 -17    0.34    0.18
  -4   8  17   -0.07    0.17
  -3   8  17    1.51    0.25
   2  -8 -17    1.16    0.19
  -2   8  17    1.08    0.21
   1  -8 -17    0.50    0.15
  -1   8  17    0.55    0.17
   0  -8 -17   -0.18    0.13
   0   8  17    0.06    0.13
  -1  -8 -17   11.13    0.50
   1   8  17   11.60    0.46
  -2  -8 -17    1.16    0.21
  -3  -8 -17    0.18    0.16
  -4  -8 -17    1.22    0.22
  -5  -8 -17    0.53    0.19
  -6  -8 -17    0.20    0.17
  -4   9  17    5.69    0.40
  -3   9  17    1.21    0.23
  -2   9  17    2.21    0.27
   1  -9 -17    0.00    0.12
  -1   9  17    0.06    0.15
   0  -9 -17    1.00    0.19
  -1  -9 -17    0.37    0.16
  -2  -9 -17   -0.11    0.13
  -3  -9 -17    1.25    0.23
  -4  -9 -17   -0.03    0.15
  -5  -9 -17   10.69    0.50
  -6  -9 -17    1.21    0.22
  -3  10  17    6.88    0.41
   0 -10 -17    1.13    0.21
  -1 -10 -17    0.23    0.16
  -2 -10 -17    0.81    0.19
  -3 -10 -17    6.03    0.38
  -4 -10 -17    1.62    0.25
  -5 -10 -17    1.31    0.23
  -6 -10 -17    4.37    0.34
   0 -11 -17    3.96    0.30
  -1 -11 -17    1.04    0.21
  -2 -11 -17    5.96    0.37
  -3 -11 -17    2.22    0.27
  -4 -11 -17    6.13    0.40
  -5 -11 -17   -0.06    0.16
  -1 -12 -17    0.15    0.15
  -2 -12 -17    0.17    0.16
  -3 -12 -17    0.14    0.16
  -4 -12 -17    0.66    0.20
  -2 -13 -17    0.05    0.15
  -3 -13 -17    0.03    0.16
  -4 -13 -17    1.10    0.22
  -3 -14 -17    0.23    0.18
   0   1 -18    0.02    0.14
  -1   1 -18    0.04    0.13
  -2   1 -18    5.30    0.35
  -3   1 -18   -0.02    0.14
   2   0 -18    1.09    0.21
  -2   0  18    0.97    0.21
   1   0 -18    0.02    0.14
  -1   0  18    0.24    0.16
   0   0 -18    1.01    0.21
   0   0  18    1.17    0.21
  -1   0 -18    0.04    0.14
   1   0  18   -0.20    0.13
  -2   0 -18   -0.17    0.12
   2   0  18   -0.20    0.14
  -3   0 -18    5.53    0.35
  -4   0 -18    2.43    0.27
   3  -1 -18    2.43    0.28
   2  -1 -18    0.17    0.16
  -2   1  18    0.33    0.18
   1  -1 -18    2.87    0.29
  -1   1  18    2.67    0.28
   0  -1 -18    1.01    0.20
   0   1  18    0.86    0.20
  -1  -1 -18    1.97    0.24
   1   1  18    1.68    0.23
  -2  -1 -18    1.37    0.22
   2   1  18    1.14    0.21
  -3  -1 -18   -0.05    0.14
   3   1  18   -0.16    0.13
  -4  -1 -18    0.06    0.15
   4   1  18    0.09    0.14
  -5  -1 -18    0.17    0.16
   3  -2 -18    6.16    0.40
  -3   2  18    6.97    0.42
   2  -2 -18    0.19    0.15
  -2   2  18    0.20    0.16
   1  -2 -18    6.10    0.38
  -1   2  18    5.89    0.38
   0  -2 -18   -0.05    0.13
   0   2  18    0.00    0.15
  -1  -2 -18    0.96    0.20
   1   2  18    1.19    0.20
  -2  -2 -18    0.06    0.14
   2   2  18    0.20    0.15
  -3  -2 -18    4.60    0.32
   3   2  18    4.75    0.34
  -4  -2 -18    1.37    0.22
   4   2  18    1.09    0.21
  -5  -2 -18    1.37    0.23
   5   2  18    1.53    0.24
   4  -3 -18    3.18    0.31
   3  -3 -18    1.23    0.21
  -3   3  18    1.41    0.25
   2  -3 -18    0.01    0.14
  -2   3  18   -0.03    0.15
   1  -3 -18   11.05    0.49
  -1   3  18    9.70    0.48
   0  -3 -18   -0.01    0.13
   0   3  18   -0.02    0.14
  -1  -3 -18   10.57    0.48
   1   3  18   11.25    0.49
  -2  -3 -18    1.41    0.22
   2   3  18    1.59    0.23
  -3  -3 -18    0.00    0.15
   3   3  18   -0.11    0.14
  -4  -3 -18    2.93    0.30
   4   3  18    2.52    0.27
  -5  -3 -18    1.02    0.21
   5   3  18    1.48    0.24
   4  -4 -18    0.14    0.16
  -3   4  18    8.39    0.46
   2  -4 -18    0.11    0.14
  -2   4  18    0.08    0.15
   1  -4 -18    2.53    0.27
  -1   4  18    2.56    0.28
   0  -4 -18    2.61    0.27
   0   4  18    2.08    0.24
  -1  -4 -18    9.35    0.46
   1   4  18    9.30    0.44
  -2  -4 -18    4.92    0.35
   2   4  18    5.04    0.34
  -3  -4 -18    0.16    0.16
   3   4  18    0.07    0.14
  -4  -4 -18    0.35    0.18
   4   4  18    0.12    0.13
  -5  -4 -18    0.04    0.16
   5   4  18   -0.01    0.14
   6   4  18    0.28    0.16
   4  -5 -18   -0.01    0.13
   3  -5 -18    4.01    0.32
  -3   5  18    3.93    0.33
   2  -5 -18    0.03    0.14
  -2   5  18   -0.23    0.15
   1  -5 -18    5.45    0.34
  -1   5  18    5.00    0.34
   0  -5 -18    0.42    0.16
   0   5  18    0.63    0.18
  -1  -5 -18    1.62    0.22
   1   5  18    1.51    0.22
  -2  -5 -18    3.66    0.32
   2   5  18    4.19    0.31
  -3  -5 -18    0.47    0.18
   3   5  18    0.76    0.17
  -4  -5 -18    1.74    0.25
   4   5  18    1.56    0.22
  -5  -5 -18    0.03    0.16
   5   5  18   -0.01    0.13
   3  -6 -18    6.07    0.36
  -3   6  18    6.07    0.40
   2  -6 -18    0.62    0.17
  -2   6  18    0.74    0.20
   1  -6 -18    0.59    0.17
  -1   6  18    0.57    0.18
   0  -6 -18    0.80    0.19
   0   6  18    0.87    0.19
  -1  -6 -18    6.13    0.38
   1   6  18    5.95    0.35
  -2  -6 -18   -0.09    0.13
   2   6  18    0.19    0.14
  -3  -6 -18    0.05    0.15
   3   6  18   -0.06    0.13
  -4  -6 -18    0.96    0.22
   4   6  18    0.73    0.17
  -5  -6 -18   -0.10    0.16
   3  -7 -18    0.66    0.18
  -3   7  18    0.35    0.19
   2  -7 -18    0.19    0.15
  -2   7  18    0.44    0.19
   1  -7 -18    0.63    0.17
  -1   7  18    0.30    0.17
   0  -7 -18    0.17    0.15
   0   7  18    0.07    0.14
  -1  -7 -18    1.29    0.22
   1   7  18    1.06    0.19
  -2  -7 -18    0.32    0.17
   2   7  18    0.34    0.15
  -3  -7 -18    1.12    0.22
  -4  -7 -18    1.85    0.27
  -5  -7 -18    1.15    0.24
  -3   8  18    1.78    0.27
   2  -8 -18    0.04    0.14
  -2   8  18    0.10    0.17
   1  -8 -18    0.79    0.18
  -1   8  18    0.46    0.18
   0  -8 -18    6.19    0.37
   0   8  18    5.70    0.35
  -1  -8 -18    1.12    0.21
  -2  -8 -18    1.44    0.24
  -3  -8 -18    0.14    0.17
  -4  -8 -18    0.82    0.21
  -5  -8 -18   12.87    0.57
  -3   9  18    3.14    0.32
  -2   9  18    5.50    0.39
   1  -9 -18    5.15    0.34
  -1   9  18    4.62    0.34
   0  -9 -18    0.27    0.15
  -1  -9 -18    0.89    0.21
  -2  -9 -18   -0.03    0.16
  -3  -9 -18    2.05    0.27
  -4  -9 -18    3.86    0.34
  -5  -9 -18    3.50    0.34
   0 -10 -18    6.97    0.40
  -1 -10 -18    0.21    0.15
  -2 -10 -18    0.44    0.18
  -3 -10 -18    5.69    0.38
  -4 -10 -18    1.55    0.25
   0 -11 -18    0.58    0.17
  -1 -11 -18   -0.03    0.14
  -2 -11 -18    0.98    0.21
  -3 -11 -18    1.90    0.27
  -4 -11 -18    0.76    0.22
  -1 -12 -18    0.05    0.17
  -2 -12 -18    0.71    0.21
  -3 -12 -18    1.43    0.24
  -2 -13 -18    0.75    0.20
   0  -2 -19    2.01    0.26
   0   2  19    2.35    0.27
  -1  -2 -19    7.70    0.42
   1   2  19    7.63    0.43
  -2  -2 -19    0.21    0.16
   2   2  19    0.28    0.16
   1  -3 -19    0.63    0.18
  -1   3  19    0.46    0.19
   0  -3 -19    0.84    0.19
   0   3  19    0.77    0.20
  -1  -3 -19    1.87    0.25
   1   3  19    2.56    0.27
  -2  -3 -19    0.79    0.19
   2   3  19    0.83    0.19
  -3  -3 -19    0.15    0.16
   3   3  19    0.00    0.14
   2  -4 -19    1.91    0.25
   1  -4 -19    0.55    0.18
  -1   4  19    0.54    0.19
   0  -4 -19    0.28    0.16
   0   4  19    0.24    0.15
  -1  -4 -19    1.19    0.21
   1   4  19    1.08    0.21
  -2  -4 -19    2.41    0.28
   2   4  19    2.30    0.26
  -3  -4 -19    1.71    0.25
   3   4  19    1.72    0.24
   4   4  19    0.32    0.15
   5   4  19    0.04    0.14
   2  -5 -19    0.60    0.18
  -2   5  19    0.37    0.18
   1  -5 -19    0.71    0.19
  -1   5  19    0.86    0.20
   0  -5 -19   -0.11    0.14
   0   5  19    0.06    0.14
  -1  -5 -19    3.31    0.30
   1   5  19    3.53    0.30
  -2  -5 -19    0.70    0.20
   2   5  19    0.22    0.15
  -3  -5 -19    0.11    0.18
   3   5  19    0.11    0.15
   4   5  19    0.99    0.20
   5   5  19    0.03    0.13
   3  -6 -19    0.13    0.15
   2  -6 -19    0.38    0.15
  -2   6  19    0.29    0.19
   1  -6 -19    1.83    0.24
  -1   6  19    1.75    0.24
   0  -6 -19    0.95    0.20
   0   6  19    0.60    0.18
  -1  -6 -19    0.30    0.17
   1   6  19    0.25    0.16
  -2  -6 -19    7.91    0.44
   2   6  19    7.52    0.40
  -3  -6 -19    0.12    0.18
   3   6  19   -0.10    0.13
   3  -7 -19    5.64    0.36
   2  -7 -19    0.37    0.17
  -2   7  19    0.55    0.19
   1  -7 -19    0.03    0.15
  -1   7  19    0.11    0.16
   0  -7 -19    0.92    0.20
   0   7  19    0.92    0.19
  -1  -7 -19   -0.05    0.15
   1   7  19    0.38    0.16
  -2  -7 -19    0.96    0.21
   2   7  19    0.83    0.18
  -3  -7 -19    1.08    0.22
   2  -8 -19    3.61    0.32
  -2   8  19    3.70    0.34
   1  -8 -19    3.53    0.31
  -1   8  19    3.94    0.33
   0  -8 -19    0.42    0.17
   0   8  19    0.62    0.18
  -1  -8 -19    4.99    0.35
  -2  -8 -19    0.28    0.17
  -3  -8 -19    4.94    0.38
  -2   9  19    4.08    0.34
   1  -9 -19    1.71    0.24
   0  -9 -19    1.74    0.25
  -1  -9 -19    2.01    0.27
  -2  -9 -19   -0.16    0.14
  -3  -9 -19    4.30    0.37
   0 -10 -19    0.40    0.18
  -1 -10 -19   -0.05    0.15
  -2 -10 -19   -0.05    0.16
   0 -11 -19    6.09    0.38
  -1 -11 -19    0.02    0.16
   1   5  20    0.10    0.16
   2   5  20    3.53    0.31
   3   5  20    0.01    0.15
   0   6  20    1.02    0.22
   1   6  20    7.03    0.41
   2   6  20    0.71    0.19
   3   6  20    1.75    0.24
   0   7  20   -0.08    0.16
   1   7  20    0.54    0.18
   0   8  20    4.50    0.35
   0   0   0    0.00    0.00
;
_shelx_res_checksum     22255
_shelxl_version_number       20.13
_iucr_refine_instructions_details
;
TITL I         P -1         R = 0.04
CELL  0.71073    9.0510   13.1420   15.3210    69.803    84.566    76.909
ZERR        2    0.0050    0.0070    0.0080     0.005     0.005     0.006
LATT   1
SFAC  C  H  N  O  S Zn
UNIT    44   76   4  12  20   2
TEMP    23
L.S. 5
FMAP 2
PLAN  20
ACTA
BOND $H
EXYZ C12 C12'
EXYZ C14 C14'
EXYZ C7 C7'
EADP C12 C12'
EADP C14 C14'
EADP C7 C7'
SADI 0.005 C12 O4 C12' O4'
SADI 0.005 C14 O5 C14' O5'
SADI 0.005 C7 O6 C7' O6'
HTAB
EQIV $1 x+1, y, z
HTAB O1 O5_$1
HTAB O1 O5'_$1
HTAB O2 O5_$1
EQIV $2 x-1, y, z
HTAB O3 O2_$2
HTAB C16 S10_$1
EQIV $3 x, y+1, z
HTAB C18 S7_$3
EQIV $4 x-1, y+1, z
HTAB C19 S1_$4
HTAB C21 S5_$3
HTAB C22 S10_$1
HTAB O4 O6_$1
HTAB O5 O6
EQIV $5 -x+1, -y+1, -z
HTAB O6 S2_$5
HTAB C12' O6'_$1
HTAB C14' S1_$4
HTAB C14' O4'
EQIV $6 -x+1, -y+2, -z
HTAB O5' O1_$6
HTAB O6' S10
HTAB C8 S8
HTAB C8 O5
HTAB C11 S6
EQIV $7 -x+2, -y+1, -z
HTAB C13 S1_$7
HTAB C13 O1_$6
DELU 0.01 O6 C7
CONF
WGHT    0.048300    1.146400
FVAR       0.13233   0.70087   0.67093   0.56556
ZN1   6    0.722599    0.315597    0.299886    11.00000    0.02578    0.03610 =
         0.03580   -0.01242    0.00140   -0.00251
S1    5    1.435279    0.077810    0.133315    11.00000    0.03438    0.06881 =
         0.07196   -0.02900    0.01295   -0.00091
S2    5    1.160794    0.260918    0.110981    11.00000    0.03351    0.05668 =
         0.03760   -0.01219    0.00510   -0.00423
S3    5    1.197121    0.078878    0.280403    11.00000    0.02831    0.03769 =
         0.05155   -0.01119    0.00018   -0.00174
S4    5    0.865268    0.382731    0.164234    11.00000    0.03274    0.04042 =
         0.03608   -0.00472    0.00008   -0.00089
S5    5    0.911801    0.162050    0.371396    11.00000    0.03290    0.03522 =
         0.03315   -0.00699    0.00064   -0.00363
S6    5    0.600627    0.431020    0.384266    11.00000    0.02281    0.03941 =
         0.04150   -0.01981   -0.00216   -0.00717
S7    5    0.499637    0.272022    0.269310    11.00000    0.03062    0.03533 =
         0.04326   -0.02110    0.00127   -0.00527
S8    5    0.183789    0.365283    0.316835    11.00000    0.02517    0.03439 =
         0.04132   -0.01749   -0.00101   -0.00949
S9    5    0.263765    0.505000    0.405447    11.00000    0.02482    0.03387 =
         0.03926   -0.01913    0.00033   -0.00577
S10   5   -0.065038    0.512755    0.381679    11.00000    0.02270    0.05499 =
         0.06452   -0.03254    0.00107   -0.00403
C1    1    1.272065    0.136655    0.172522    11.00000    0.02919    0.04874 =
         0.04779   -0.02085    0.00084   -0.00858
C2    1    1.031232    0.180379    0.273778    11.00000    0.02274    0.03230 =
         0.03763   -0.01550   -0.00064   -0.00600
C3    1    1.013412    0.266611    0.192724    11.00000    0.02504    0.03916 =
         0.03362   -0.01544   -0.00132   -0.00709
C4    1    0.378507    0.357880    0.321910    11.00000    0.02430    0.02701 =
         0.03022   -0.00919    0.00004   -0.00687
C5    1    0.416300    0.422411    0.365491    11.00000    0.02209    0.02914 =
         0.03135   -0.01079    0.00151   -0.00569
C6    1    0.118065    0.464813    0.368864    11.00000    0.02451    0.03170 =
         0.03564   -0.01248    0.00050   -0.00570
O1    4    0.841108    1.011119    0.132986    11.00000    0.07401    0.08596 =
         0.03529   -0.00341    0.01464    0.00178
AFIX 147
H1    2    0.925407    0.974458    0.127181    11.00000   -1.50000
AFIX   0
O2    4    1.104784    0.821124    0.346685    11.00000    0.03942    0.07191 =
         0.04699   -0.00930    0.00773   -0.00438
AFIX 143
H2    2    1.075276    0.822576    0.297206    11.00000   -1.50000
AFIX   0
O3    4    0.390535    0.797553    0.433133    11.00000    0.02622    0.06376 =
         0.05692   -0.01187    0.00034   -0.00606
AFIX   3
H3    2    0.316568    0.824229    0.399393    11.00000   -1.50000
AFIX   0
N1    3    0.727488    0.870547    0.381464    11.00000    0.02508    0.02453 =
         0.02739   -0.00976    0.00115   -0.00245
C15   1    0.518947    0.762735    0.381480    11.00000    0.03801    0.05414 =
         0.05091   -0.02159    0.00358   -0.01952
AFIX  23
H15A  2    0.509174    0.811198    0.317214    11.00000   -1.20000
H15B  2    0.519010    0.688445    0.382680    11.00000   -1.20000
AFIX   0
C16   1    0.669745    0.762671    0.416883    11.00000    0.03035    0.02560 =
         0.04163   -0.01229    0.00318   -0.00557
AFIX  23
H16A  2    0.745973    0.706175    0.401492    11.00000   -1.20000
H16B  2    0.662258    0.740311    0.484190    11.00000   -1.20000
AFIX   0
C17   1    0.566469    0.953926    0.497748    11.00000    0.03829    0.03806 =
         0.03136   -0.01494    0.00171    0.00507
AFIX  23
H17A  2    0.539311    0.882574    0.528956    11.00000   -1.20000
H17B  2    0.652519    0.957206    0.529179    11.00000   -1.20000
AFIX   0
C18   1    0.608929    0.966467    0.396755    11.00000    0.03040    0.02786 =
         0.02965   -0.01235    0.00054    0.00349
AFIX  23
H18A  2    0.647007    1.034132    0.368792    11.00000   -1.20000
H18B  2    0.517726    0.974849    0.364216    11.00000   -1.20000
AFIX   0
C19   1    0.761184    0.896598    0.278039    11.00000    0.03179    0.03918 =
         0.02940   -0.01535    0.00277   -0.00425
AFIX  23
H19A  2    0.670002    0.898680    0.248359    11.00000   -1.20000
H19B  2    0.838175    0.835961    0.269502    11.00000   -1.20000
AFIX   0
C20   1    0.814651    1.004023    0.227510    11.00000    0.04566    0.05206 =
         0.03341   -0.00669    0.00636   -0.01165
AFIX  23
H20A  2    0.737895    1.066836    0.232194    11.00000   -1.20000
H20B  2    0.907207    1.003966    0.254699    11.00000   -1.20000
AFIX   0
C21   1    0.869374    0.854311    0.435143    11.00000    0.02848    0.03141 =
         0.03264   -0.01171   -0.00149   -0.00511
AFIX  23
H21A  2    0.897038    0.925768    0.419238    11.00000   -1.20000
H21B  2    0.843266    0.830957    0.500961    11.00000   -1.20000
AFIX   0
C22   1    1.008692    0.772039    0.420089    11.00000    0.02760    0.03440 =
         0.04383   -0.01165   -0.00244   -0.00246
AFIX  23
H22A  2    1.065848    0.738319    0.477079    11.00000   -1.20000
H22B  2    0.976196    0.713664    0.406604    11.00000   -1.20000
AFIX   0
PART   1
C12   1    0.613514    0.688777    0.127619    11.00000    0.05188    0.16598 =
         0.06995   -0.03812   -0.00215   -0.04495
AFIX  23
H12A  2    0.673419    0.638411    0.097762    21.00000   -1.20000
H12B  2    0.592048    0.762302    0.081441    21.00000   -1.20000
AFIX   0
O4    4    0.695040    0.690079    0.199070    21.00000    0.06278    0.17382 =
         0.07292   -0.05163   -0.00045   -0.05239
AFIX   3
H4    2    0.774459    0.702357    0.171150    21.00000   -1.50000
AFIX   0
C14   1    0.239170    0.869944    0.117517    11.00000    0.07422    0.05519 =
         0.08067   -0.03208    0.01620   -0.01390
AFIX  23
H14A  2    0.319818    0.851222    0.161308    31.00000   -1.20000
H14B  2    0.224631    0.948679    0.083074    31.00000   -1.20000
AFIX   0
O5    4    0.109103    0.848620    0.165656    31.00000    0.06387    0.08989 =
         0.08100   -0.05052    0.01919   -0.01134
AFIX   3
H5    2    0.066853    0.812557    0.145456    31.00000   -1.50000
AFIX   0
C7    1    0.078467    0.644565    0.090801    11.00000    0.05000    0.09965 =
         0.08545   -0.02152   -0.00842   -0.02903
AFIX  23
H7A   2    0.106815    0.657670    0.025785    41.00000   -1.20000
H7B   2    0.034198    0.579274    0.113063    41.00000   -1.20000
AFIX   0
O6    4   -0.026606    0.735319    0.099974    41.00000    0.06301    0.15494 =
         0.16035   -0.02695   -0.01416   -0.02203
AFIX  83
H6    2   -0.057697    0.776539    0.048509    41.00000   -1.50000
AFIX   0
PART   2
C12'  1    0.613514    0.688777    0.127619    10.00000    0.05188    0.16598 =
         0.06995   -0.03812   -0.00215   -0.04495
AFIX  23
H12C  2    0.695693    0.637567    0.166465   -21.00000   -1.20000
H12D  2    0.632682    0.685003    0.065324   -21.00000   -1.20000
AFIX   0
O4'   4    0.613847    0.793368    0.124903   -21.00000    0.11768    0.13542 =
         0.14404   -0.03799    0.01139   -0.06101
AFIX  83
H4'   2    0.694484    0.809923    0.102231   -21.00000   -1.50000
AFIX   0
C14'  1    0.239170    0.869944    0.117517    10.00000    0.07422    0.05519 =
         0.08067   -0.03208    0.01620   -0.01390
AFIX  23
H14C  2    0.184780    0.826585    0.169506   -31.00000   -1.20000
H14D  2    0.329219    0.878358    0.141755   -31.00000   -1.20000
AFIX   0
O5'   4    0.149534    0.972160    0.079779   -31.00000    0.14677    0.12025 =
         0.16487   -0.06433    0.02277   -0.02913
AFIX   3
H5'   2    0.191317    1.007658    0.032976   -31.00000   -1.50000
AFIX   0
C7'   1    0.078467    0.644565    0.090801    10.00000    0.05000    0.09965 =
         0.08545   -0.02152   -0.00842   -0.02903
AFIX  23
H7'1  2    0.047884    0.723230    0.057094   -41.00000   -1.20000
H7'2  2    0.105298    0.606950    0.045297   -41.00000   -1.20000
AFIX   0
O6'   4   -0.040420    0.609035    0.142237   -41.00000    0.05384    0.07509 =
         0.09159   -0.02644    0.00827   -0.01712
AFIX  83
H6'   2   -0.068410    0.643969    0.178119   -41.00000   -1.50000
AFIX   0
PART   0
N2    3    0.344705    0.681774    0.093572    11.00000    0.03594    0.04308 =
         0.02893   -0.00729   -0.00107   -0.00979
C8    1    0.217289    0.625736    0.146354    11.00000    0.04557    0.05164 =
         0.03985   -0.00645    0.00374   -0.01702
AFIX  23
H8A   2    0.257533    0.546587    0.171276    11.00000   -1.20000
H8B   2    0.186057    0.651606    0.198715    11.00000   -1.20000
AFIX   0
C9    1    0.463258    0.514841    0.041588    11.00000    0.06475    0.04578 =
         0.04731   -0.01112   -0.00074    0.00067
AFIX  23
H9A   2    0.536732    0.491314    0.090510    11.00000   -1.20000
H9B   2    0.380051    0.476925    0.065377    11.00000   -1.20000
AFIX   0
C10   1    0.404188    0.639752    0.013081    11.00000    0.04660    0.04349 =
         0.03095   -0.00922   -0.00260   -0.00177
AFIX  23
H10A  2    0.323231    0.660653   -0.030898    11.00000   -1.20000
H10B  2    0.485409    0.676478   -0.018670    11.00000   -1.20000
AFIX   0
C11   1    0.467322    0.652572    0.164352    11.00000    0.04308    0.08155 =
         0.03426   -0.01797   -0.00408   -0.01492
AFIX  23
H11A  2    0.426806    0.685167    0.211843    11.00000   -1.20000
H11B  2    0.489778    0.572756    0.194304    11.00000   -1.20000
AFIX   0
C13   1    0.287504    0.806687    0.050680    11.00000    0.05371    0.04221 =
         0.04476   -0.01112    0.00812   -0.00953
AFIX  23
H13A  2    0.367151    0.837489    0.010313    11.00000   -1.20000
H13B  2    0.201965    0.819433    0.011859    11.00000   -1.20000
AFIX   0
HKLF 4
REM  I         P -1         R = 0.04
REM R1 =  0.0348 for    6279 Fo > 4sig(Fo)  and  0.0427 for all    7406 data
REM    401 parameters refined using      4 restraints
END
WGHT      0.0494      1.0998
REM Instructions for potential hydrogen bonds
HTAB O1 O5_$1
HTAB O1 O5'_$1
HTAB O2 O5_$1
HTAB O3 O2_$2
HTAB C16 S10_$1
EQIV $8 -x+1, -y+1, -z+1
HTAB C16 S9_$8
HTAB C18 S7_$3
HTAB C19 S1_$4
HTAB C21 S5_$3
HTAB C22 S10_$1
HTAB O4 O6_$1
HTAB O5 O6
HTAB O6 S2_$5
HTAB C12' O6'_$1
HTAB C14' S1_$4
HTAB C14' O4'
HTAB O6' S10
HTAB C8 S8
HTAB C8 O5
HTAB C11 S6
HTAB C13 S1_$7
HTAB C13 O1_$6
HTAB C13 O6
REM Highest difference peak  0.889,  deepest hole -0.614,  1-sigma level  0.067
Q1    1   0.0854  0.5614  0.0639  11.00000  0.05    0.89
Q2    1   0.3616  0.8683  0.1847  11.00000  0.05    0.87
Q3    1  -0.0429  0.7642  0.1041  11.00000  0.05    0.51
Q4    1   0.6254  0.7591  0.1339  11.00000  0.05    0.49
Q5    1   0.3896  0.7374  0.4898  11.00000  0.05    0.46
Q6    1  -0.0649  0.5634  0.3323  11.00000  0.05    0.44
Q7    1   1.2001  0.8247  0.3742  11.00000  0.05    0.37
Q8    1   0.7028  0.8216  0.3981  11.00000  0.05    0.31
Q9    1   1.3935  0.0934  0.0790  11.00000  0.05    0.29
Q10   1   0.7185  0.3812  0.2673  11.00000  0.05    0.29
Q11   1   0.6975  0.7452  0.1831  11.00000  0.05    0.28
Q12   1   0.5869  0.9596  0.4504  11.00000  0.05    0.27
Q13   1   0.7504  0.8844  0.3320  11.00000  0.05    0.27
Q14   1   0.0260  0.4870  0.3813  11.00000  0.05    0.26
Q15   1   0.3449  0.4649  0.3866  11.00000  0.05    0.26
Q16   1   0.4976  0.3387  0.2198  11.00000  0.05    0.26
Q17   1   0.0444  0.6383  0.1091  11.00000  0.05    0.26
Q18   1   1.4128  0.0179  0.1855  11.00000  0.05    0.26
Q19   1   0.8648  0.1632  0.4105  11.00000  0.05    0.25
Q20   1   1.2000  0.1013  0.2132  11.00000  0.05    0.25
;
