# Supplementary material for: N,N,N,N′,N′,N′-Hexa­kis­(2-hy­droxy­ethyl)butane-1,4-diaminium bis­(2-sul­fan­ylidene-1,3-di­thiole-4,5-dithiolato-κ2 S 4,S 5)zincate
Source: Acta Crystallogr Sect E Struct Rep Online. 2013 Jun 8;69(Pt 7):m368–9. doi: 10.1107/S1600536813014992 (PMC3772409; doi:10.1107/S1600536813014992)
Supplement: Supplementary file 2 [file e-69-0m368-Isup2.hkl]

#
# h,k,l, Fc-squared, Fo-squared, sigma(Fo-squared), status flag
#
data_I
_shelx_title ' I         P -1         R = 0.04'
_shelx_refln_list_code          4
_shelx_F_calc_maximum      242.37
_exptl_crystal_F_000       844.00
_reflns_d_resolution_high  0.7434

loop_
 _space_group_symop_operation_xyz
 'x, y, z'
 '-x, -y, -z'

_cell_length_a     9.0510
_cell_length_b    13.1420
_cell_length_c    15.3210
_cell_angle_alpha  69.803
_cell_angle_beta   84.566
_cell_angle_gamma  76.909

_shelx_F_squared_multiplier     1.000

loop_
 _refln_index_h
 _refln_index_k
 _refln_index_l
 _refln_F_squared_calc
 _refln_F_squared_meas
 _refln_F_squared_sigma
 _refln_observed_status
   1   0   0          1.11         17.24         2.57 o
   2   0   0       1074.88       1154.80        18.96 o
   3   0   0       2287.70       2339.81        37.74 o
   4   0   0          3.54          8.28         2.42 o
   5   0   0        227.83        189.01         9.71 o
   6   0   0        992.68       1074.11        30.26 o
   7   0   0        846.85        896.65        19.79 o
   8   0   0         33.50         38.83         7.42 o
   9   0   0       2141.45       2318.38        62.24 o
  10   0   0        252.81        260.39        17.70 o
  11   0   0        200.74        209.00        17.70 o
 -11   1   0          8.90          2.28         8.57 o
 -10   1   0        157.40        157.60        15.42 o
  -9   1   0       1190.39       1313.37        41.69 o
  -8   1   0        253.02        222.58        10.29 o
  -7   1   0       1875.65       1923.80        50.25 o
  -6   1   0       2473.28       2378.66        97.65 o
  -5   1   0         11.19         11.14         2.83 o
  -4   1   0       4852.49       4643.47        72.86 o
  -3   1   0       1625.17       1677.10        28.26 o
  -2   1   0         37.36         39.71         2.83 o
  -1   1   0         24.59         70.24         3.43 o
   0   1   0       2407.74       2807.75        59.96 o
   1   1   0        973.48        905.08        21.13 o
   2   1   0        291.46        315.21         8.57 o
   3   1   0        956.77        768.04        19.42 o
   4   1   0       3596.54       3378.21        74.80 o
   5   1   0       2006.30       2093.10        34.93 o
   6   1   0        525.72        501.23        12.31 o
   7   1   0       3728.89       4001.21        92.51 o
   8   1   0        274.78        290.08        15.99 o
   9   1   0       1029.22       1144.34        36.55 o
  10   1   0         20.17         13.70         7.99 o
  11   1   0        141.83        162.17        15.42 o
 -11   2   0          1.12         -4.00         7.99 o
 -10   2   0         14.24         17.13         8.57 o
  -9   2   0        437.71        447.12        21.70 o
  -8   2   0         12.80         23.97         4.71 o
  -7   2   0        277.62        278.22        14.28 o
  -6   2   0       6400.26       6275.74       117.06 o
  -5   2   0       5228.63       5304.75        84.36 o
  -4   2   0       2643.66       2577.48        42.99 o
  -3   2   0       3430.33       3408.27        53.89 o
  -2   2   0       4065.26       3566.85        55.31 o
  -1   2   0       5207.08       5910.06       317.78 o
   0   2   0       3427.42       3602.06        75.38 o
   1   2   0       6485.81       6018.08       128.48 o
   2   2   0       2009.52       1900.36        30.03 o
   3   2   0         26.91         15.99         2.28 o
   4   2   0         23.33         40.54         4.00 o
   5   2   0        167.81        135.33         7.99 o
   6   2   0        340.86        377.45        14.28 o
   7   2   0          9.73         24.55         6.28 o
   8   2   0       2573.70       2778.06        68.52 o
   9   2   0         16.33          5.71         6.85 o
  10   2   0        378.50        456.82        21.70 o
  11   2   0         76.57         70.81        11.99 o
 -10   3   0          0.33         -7.42         7.99 o
  -9   3   0        847.88        896.98        24.43 o
  -8   3   0        107.36        101.11         8.05 o
  -7   3   0        744.05        790.31        44.83 o
  -6   3   0       2496.08       2539.59        67.67 o
  -5   3   0       3811.06       3792.21        62.57 o
  -4   3   0          4.20         12.57         1.47 o
  -3   3   0       2282.29       2256.11        37.54 o
  -2   3   0       4873.77       5018.61        77.11 o
  -1   3   0       1494.79       1681.11        38.26 o
   0   3   0        643.38        442.92         8.45 o
   1   3   0       8073.50       8918.58       133.64 o
   2   3   0        659.55        674.46        47.97 o
   3   3   0         18.97          1.93         1.47 o
   4   3   0        271.67        336.34        10.85 o
   5   3   0        176.15        146.75         7.99 o
   6   3   0       2610.77       2600.47        60.53 o
   7   3   0        234.57        251.25        12.56 o
   8   3   0          1.48         -5.71         5.71 o
   9   3   0         61.58         50.82         8.57 o
 -10   4   0          1.17         -8.57         8.57 o
  -9   4   0       1117.33       1159.71        23.37 o
  -8   4   0         37.94         47.50         6.42 o
  -7   4   0        180.48        209.48        10.07 o
  -6   4   0       2229.50       2260.87        41.78 o
  -5   4   0        706.58        783.25        32.55 o
  -4   4   0        573.60        688.46        24.55 o
  -3   4   0       6296.34       6326.44       115.06 o
  -2   4   0       2508.46       2831.26        45.41 o
  -1   4   0        130.26        146.38         4.80 o
   0   4   0         27.09         28.59         4.85 o
   1   4   0       2321.88       2536.51        54.25 o
   2   4   0       3177.34       3227.35        85.37 o
   3   4   0       2833.66       2842.55        84.80 o
   4   4   0       9987.93       9997.29       162.46 o
   5   4   0          6.15          7.15         5.71 o
   6   4   0         51.66         45.43         4.39 o
   7   4   0          5.67         13.70         5.14 o
   8   4   0        546.77        592.16        21.13 o
  11   4   0        122.54        150.75        16.56 o
 -10   5   0        112.77        106.78        15.42 o
  -9   5   0         90.32         96.83         7.47 o
  -8   5   0         20.09         16.42         5.04 o
  -7   5   0          5.42         -0.25         3.57 o
  -6   5   0         19.93          6.57         5.42 o
  -5   5   0       2273.42       2385.19        42.78 o
  -4   5   0       4304.98       4287.43        69.63 o
  -3   5   0        338.88        362.90         9.89 o
  -2   5   0       5081.21       4964.62        77.71 o
  -1   5   0       7843.21       8430.26       356.32 o
   0   5   0       2588.08       2771.39        43.78 o
   1   5   0        565.45        555.73        10.70 o
   2   5   0        344.10        480.25        11.71 o
   3   5   0       3914.56       4115.14        63.88 o
   4   5   0      11325.24      10743.56       161.82 o
   5   5   0        874.04        893.95        17.55 o
   6   5   0       2468.69       2353.93        40.40 o
   7   5   0         84.78         94.22        10.28 o
   8   5   0        341.18        320.35        17.70 o
   9   5   0        535.10        504.79        23.98 o
  10   5   0        111.83         98.79        12.56 o
  11   5   0         56.88         55.96        11.42 o
 -10   6   0        311.20        316.35        22.84 o
  -9   6   0        692.95        711.19        34.55 o
  -8   6   0         48.02         64.47         7.67 o
  -7   6   0         26.55         27.84         5.44 o
  -6   6   0        701.89        678.65        41.40 o
  -5   6   0       1514.91       1491.08        29.87 o
  -4   6   0         16.26         17.54         3.82 o
  -3   6   0        273.69        284.86         9.99 o
  -2   6   0       6641.79       6792.24       105.16 o
  -1   6   0       2153.94       2185.48        36.50 o
   0   6   0       2449.51       2336.63        38.30 o
   1   6   0       1669.01       1614.69        45.11 o
   2   6   0         19.98         16.62         5.71 o
   3   6   0       3541.16       3470.84        60.24 o
   4   6   0        299.48        328.90         8.34 o
   5   6   0       6527.44       6411.52       144.47 o
   6   6   0       3117.18       3181.78        78.80 o
   7   6   0         69.90         65.10         9.14 o
   8   6   0          5.27         45.11         8.57 o
   9   6   0         20.99         16.56         7.42 o
  10   6   0         20.41          1.14         6.85 o
  11   6   0        490.81        462.53        25.13 o
  -9   7   0          0.42         -2.63         4.59 o
  -8   7   0        129.59        136.41        21.70 o
  -7   7   0         17.42         19.46         5.25 o
  -6   7   0        283.96        252.92        11.14 o
  -5   7   0       1321.27       1371.71        28.55 o
  -4   7   0        262.34        311.21        10.88 o
  -3   7   0       1377.85       1338.49        26.21 o
  -2   7   0        426.61        449.33        11.87 o
  -1   7   0       4638.80       4790.67        75.67 o
   0   7   0        378.62        403.62        10.15 o
   1   7   0       3974.44       4064.29        64.81 o
   2   7   0          4.75          5.40         1.98 o
   3   7   0        732.85        838.51        15.78 o
   4   7   0         23.60          8.57         4.57 o
   5   7   0         89.31        105.07         9.71 o
   6   7   0        346.88        346.04        17.13 o
   7   7   0        164.99        139.33        11.99 o
   8   7   0       1258.76       1388.17        43.97 o
   9   7   0        237.56        219.28        15.99 o
  10   7   0        107.91        110.21        13.70 o
  11   7   0        206.92        207.28        18.27 o
  -9   8   0         72.18         71.95        13.13 o
  -8   8   0        512.21        518.47        18.34 o
  -7   8   0         87.64         79.68        10.28 o
  -6   8   0        301.06        309.98        12.31 o
  -5   8   0          4.15          2.00         4.04 o
  -4   8   0         10.95          6.57         4.04 o
  -3   8   0       2617.85       2544.80        48.82 o
  -2   8   0        778.11        729.92        16.72 o
  -1   8   0        419.05        400.75        11.22 o
   0   8   0        183.11        264.32        16.85 o
   1   8   0       3321.18       3313.06        57.39 o
   2   8   0       1108.44       1074.68        31.41 o
   3   8   0        684.28        539.05        20.56 o
   4   8   0          6.48         13.70         5.14 o
   5   8   0         74.81         73.09         9.14 o
   6   8   0       1727.02       1708.52        47.97 o
   7   8   0        260.53        238.12        15.42 o
   8   8   0        208.70        228.41        15.99 o
   9   8   0        401.44        381.45        20.56 o
  10   8   0        358.55        344.33        21.13 o
  11   8   0          0.81         -4.00         6.85 o
  -8   9   0        278.50        291.49        14.33 o
  -7   9   0          7.80          5.89         5.20 o
  -6   9   0         66.84         69.72         7.67 o
  -5   9   0         72.46         87.05         7.87 o
  -4   9   0        488.81        460.97        14.52 o
  -3   9   0        463.89        524.67        27.12 o
  -2   9   0       1004.05       1028.39        22.11 o
  -1   9   0         20.35         21.24         3.82 o
   0   9   0       1159.87       1021.56        24.27 o
   1   9   0       4187.88       4340.97       102.21 o
   2   9   0        181.21        153.61        11.42 o
   3   9   0       1794.90       1878.12        50.25 o
   4   9   0        389.88        424.85        18.84 o
   5   9   0        819.72        769.75        27.41 o
   6   9   0         24.28         13.70         6.28 o
   7   9   0        265.33        255.25        16.56 o
   8   9   0        608.34        573.31        25.13 o
   9   9   0          0.34         -4.00         6.28 o
  10   9   0        692.49        681.81        30.84 o
  -7  10   0         44.20         63.39         8.48 o
  -6  10   0        486.23        443.69        23.98 o
  -5  10   0        225.71        252.43        11.71 o
  -4  10   0       1057.87       1070.66        25.00 o
  -3  10   0        448.17        397.49        13.25 o
  -2  10   0        314.36        342.91        11.78 o
  -1  10   0        685.73        720.87        21.70 o
   0  10   0          9.44         11.42         5.71 o
   1  10   0        740.67        775.46        27.41 o
   2  10   0        743.17        717.21        25.70 o
   3  10   0         59.19         53.68         8.57 o
   4  10   0        152.40        147.33        12.56 o
   5  10   0         27.65         34.83         7.42 o
   6  10   0         14.06         11.99         6.85 o
   7  10   0        717.32        823.42        30.84 o
   8  10   0        411.36        390.01        21.70 o
   9  10   0        263.50        229.55        17.70 o
  10  10   0        348.33        331.77        21.13 o
  -7  11   0        566.10        650.97        31.41 o
  -6  11   0        906.57        834.85        34.83 o
  -5  11   0        657.02        634.34        19.56 o
  -4  11   0          2.86          2.61         4.63 o
  -3  11   0        404.86        439.18        22.56 o
  -2  11   0        284.54        296.36        17.70 o
  -1  11   0         16.30         14.28         6.85 o
   0  11   0          2.25          2.28         5.71 o
   1  11   0        574.82        629.27        25.13 o
   2  11   0        678.93        681.81        26.27 o
   3  11   0       3905.70       3801.92        93.65 o
   4  11   0       1422.04       1376.75        42.26 o
   5  11   0        231.07        193.58        14.28 o
   6  11   0        339.24        316.92        18.27 o
   7  11   0         95.56         98.22        12.56 o
   8  11   0          9.16          7.99         7.99 o
   9  11   0        262.91        244.97        18.27 o
  -6  12   0        204.55        208.30        12.71 o
  -5  12   0          0.17          1.26         4.94 o
  -4  12   0         96.76        113.06        13.70 o
  -3  12   0        193.39        173.02        14.85 o
  -2  12   0         26.74         35.40         8.57 o
  -1  12   0        360.11        373.45        20.56 o
   0  12   0        426.03        488.23        22.84 o
   1  12   0        225.55        228.98        15.42 o
   2  12   0         19.13         18.84         7.99 o
   3  12   0        629.17        696.09        27.98 o
   4  12   0          1.24         -4.00         6.28 o
   5  12   0         29.28         34.83         9.14 o
   6  12   0         16.49          6.85         7.99 o
   7  12   0         21.89         14.85         8.57 o
   8  12   0        259.09        252.97        18.27 o
   9  12   0        104.26        118.20        15.42 o
  -5  13   0         87.75        114.21        14.85 o
  -4  13   0         71.03         61.10        11.99 o
  -3  13   0         57.89         63.96        11.42 o
  -2  13   0        220.46        260.96        18.84 o
  -1  13   0         43.00         61.67        10.85 o
   0  13   0         16.58         11.42         7.99 o
   1  13   0        951.18       1014.72        35.97 o
   2  13   0        154.65        127.91        13.70 o
   3  13   0        355.50        358.61        19.99 o
   4  13   0         10.39         16.56         7.99 o
   5  13   0         55.88         55.39        10.85 o
   6  13   0         65.84         65.67        11.42 o
   7  13   0         14.34         11.99         8.57 o
   8  13   0         39.73         37.12        10.85 o
  -3  14   0        233.17        277.52        20.56 o
  -2  14   0         22.31         37.69        10.28 o
  -1  14   0        141.77        183.87        17.13 o
   0  14   0         68.86         78.23        12.56 o
   1  14   0          2.92          6.28         7.42 o
   2  14   0        112.13        137.62        15.42 o
   3  14   0          2.05          4.00         7.42 o
   4  14   0        125.45        133.05        14.85 o
   5  14   0        452.74        479.67        25.13 o
   6  14   0         90.50         97.65        13.70 o
   7  14   0        199.93        204.43        18.84 o
  -1  15   0        122.18         94.79        13.70 o
   0  15   0        121.55         94.22        13.70 o
   1  15   0        192.99        207.28        18.27 o
   2  15   0          1.93         -2.28         7.99 o
   3  15   0          3.54         13.13         9.14 o
   4  15   0         37.79         31.41        10.28 o
   5  15   0         45.95         27.98        10.28 o
  -5 -15   1        164.19        198.72        17.70 o
  -4 -15   1          0.61         -1.14         7.99 o
  -3 -15   1         15.23         11.42         9.14 o
  -2 -15   1         17.58         18.84         9.14 o
  -1 -15   1         20.55         22.27         9.71 o
   0 -15   1        134.69        162.74        17.13 o
   1 -15   1         40.11         54.25        11.42 o
  -6 -14   1        175.48        193.58        17.13 o
  -5 -14   1         86.83         88.51        13.70 o
  -4 -14   1        141.49        150.18        15.99 o
  -3 -14   1        312.82        326.63        20.56 o
  -1 -14   1        677.06        687.52        29.69 o
   0 -14   1         27.05         22.27         9.14 o
   1 -14   1        136.40        185.58        17.13 o
   2 -14   1         71.38        105.64        14.85 o
   3 -14   1        238.84        266.67        20.56 o
  -8 -13   1         32.28         22.27         9.71 o
  -7 -13   1        195.21        167.31        17.13 o
  -6 -13   1         38.75         23.98         9.14 o
  -5 -13   1         19.20         15.99         7.99 o
  -4 -13   1         58.20         55.39        10.28 o
  -3 -13   1        311.76        312.92        19.42 o
  -2 -13   1        220.16        211.85        15.99 o
  -1 -13   1        666.39        680.67        28.55 o
   0 -13   1          8.26          5.71         6.85 o
   1 -13   1        167.32        173.02        14.85 o
   2 -13   1         57.94         68.52        11.99 o
   3 -13   1         11.44         12.56         7.99 o
   4 -13   1        128.96        141.04        16.56 o
  -8 -12   1         17.91         21.70         9.14 o
  -7 -12   1        123.50        114.78        13.70 o
  -6 -12   1        499.27        491.09        23.98 o
  -5 -12   1        915.82       1018.15        36.55 o
  -4 -12   1        132.69        142.76        14.28 o
  -3 -12   1        752.05        766.32        30.26 o
  -2 -12   1        436.07        459.68        22.27 o
  -1 -12   1         77.83         88.51        11.42 o
   0 -12   1         20.73         17.70         7.42 o
   1 -12   1        170.68        194.72        14.85 o
   2 -12   1        784.77        745.76        30.26 o
   3 -12   1          8.66          4.57         6.85 o
   4 -12   1          2.01          5.14         6.85 o
   5 -12   1        102.78        109.79         9.67 o
   6 -12   1        397.09        443.69        25.70 o
  -9 -11   1        141.79        135.33        15.99 o
  -8 -11   1        445.99        404.86        22.27 o
  -7 -11   1        834.17        835.42        33.12 o
  -6 -11   1         19.48         26.27         7.99 o
  -5 -11   1        202.12        211.28        15.42 o
  -4 -11   1         22.55         24.55         7.42 o
  -3 -11   1        199.44        215.28        14.85 o
  -2 -11   1         23.27         14.85         6.85 o
  -1 -11   1       1501.25       1662.84        48.54 o
   0 -11   1          3.57         10.85         6.85 o
   1 -11   1       1242.23       1336.21        41.69 o
   2 -11   1        389.80        407.14        20.56 o
   3 -11   1         33.99         29.41         5.65 o
   4 -11   1         56.46         62.35         7.71 o
   5 -11   1        272.83        304.81        13.71 o
   6 -11   1         12.65         22.43         6.42 o
 -10 -10   1        103.05        122.20        15.42 o
  -9 -10   1          8.13          6.28         7.42 o
  -8 -10   1        279.79        226.70        16.56 o
  -7 -10   1         51.12         55.96        10.28 o
  -6 -10   1        789.15        757.19        29.12 o
  -5 -10   1         21.59         29.12         7.99 o
  -4 -10   1         20.43         22.84         6.85 o
  -3 -10   1       1564.44       1540.07        44.54 o
  -2 -10   1        342.33        361.46        17.70 o
  -1 -10   1        915.66        959.90        31.41 o
   0 -10   1        503.59        564.18        22.84 o
   1 -10   1         70.31         78.30         6.31 o
   2 -10   1         58.40         45.96         5.76 o
   3 -10   1        279.73        242.72        10.65 o
   4 -10   1         91.39         84.29         7.64 o
   5 -10   1        125.58        121.97         9.26 o
   6 -10   1        265.16        237.28        12.09 o
   7 -10   1        138.65        124.96        16.27 o
 -10  -9   1          2.23         -4.57         6.28 o
  -9  -9   1          3.16         -2.86         6.28 o
  -8  -9   1        136.05        145.61        13.70 o
  -7  -9   1       1073.00       1021.00        35.40 o
  -6  -9   1        200.44        175.88        13.70 o
  -5  -9   1        268.93        295.22        16.56 o
  -4  -9   1        221.82        234.12        14.85 o
  -3  -9   1       1078.80        978.75        31.41 o
  -2  -9   1        226.79        206.14        13.13 o
  -1  -9   1        395.83        399.72        18.27 o
   0  -9   1        446.41        469.05        12.60 o
   1  -9   1        582.80        590.66        15.04 o
   2  -9   1         26.48         19.19         4.44 o
   3  -9   1       3323.17       3349.91        57.89 o
   4  -9   1        247.87        249.27        10.88 o
   5  -9   1         30.85         19.00         5.04 o
   6  -9   1        101.65        114.61         8.88 o
   7  -9   1        114.45         85.90         9.08 o
 -10  -8   1         26.62         35.40         9.71 o
  -9  -8   1         21.30         30.84         8.57 o
  -8  -8   1       2413.16       2123.09        60.53 o
  -7  -8   1        278.30        250.11        15.99 o
  -6  -8   1        331.74        304.36        16.56 o
  -5  -8   1          6.63         19.99         6.28 o
  -4  -8   1        304.44        278.66        14.85 o
  -3  -8   1       3688.33       3519.83        84.51 o
  -2  -8   1         39.24         25.13         5.71 o
  -1  -8   1        420.78        492.89        11.66 o
   0  -8   1       1002.18       1156.85        22.51 o
   1  -8   1        288.38        309.94        15.99 o
   2  -8   1       3879.06       4055.51        73.09 o
   3  -8   1        684.81        680.19        16.94 o
   4  -8   1        105.20        104.67         7.46 o
   5  -8   1        377.63        372.39        13.12 o
   6  -8   1        159.04        157.89         9.69 o
   7  -8   1        246.97        229.85        11.50 o
   8  -8   1         93.23         89.38        10.28 o
 -11  -7   1         10.39          0.00         7.42 o
 -10  -7   1         80.37         91.36        12.56 o
  -9  -7   1         83.49         74.23        10.85 o
  -8  -7   1          2.05         -2.28         5.71 o
  -7  -7   1        337.29        332.34        18.27 o
  -6  -7   1        200.87        173.02        13.13 o
  -5  -7   1        637.58        646.41        23.41 o
  -4  -7   1       4735.11       4638.48       107.35 o
  -3  -7   1       4415.70       4872.05       126.77 o
  -2  -7   1       1989.45       2131.12        59.10 o
  -1  -7   1       1162.53       1131.04        34.26 o
   0  -7   1         11.89         11.80         2.74 o
   1  -7   1       6754.58       6679.29       279.23 o
   2  -7   1       2543.36       2350.36        40.54 o
   3  -7   1        274.22        228.85        17.99 o
   4  -7   1        636.53        544.27        24.84 o
   5  -7   1          4.01          2.25         4.85 o
   6  -7   1         79.68         94.32        23.13 o
   7  -7   1         95.64         81.19        11.14 o
   8  -7   1          2.44         -3.32         4.39 o
 -11  -6   1         20.50          8.57         8.57 o
 -10  -6   1         27.97         31.41         8.57 o
  -9  -6   1       1134.28       1049.55        37.69 o
  -8  -6   1         48.91         42.83         8.57 o
  -7  -6   1        688.90        672.10        26.27 o
  -6  -6   1       1140.58       1115.22        34.83 o
  -5  -6   1        564.96        593.89        31.69 o
  -4  -6   1       2067.64       2169.24        36.58 o
  -3  -6   1          9.04          7.42         4.57 o
  -2  -6   1        748.72        967.79        17.80 o
  -1  -6   1        261.97        331.20        13.13 o
   0  -6   1       1335.93       1373.08        24.37 o
   1  -6   1         16.01         94.22         7.42 o
   2  -6   1        346.65        407.58        11.71 o
   3  -6   1        229.81        215.85         8.05 o
   4  -6   1        205.89        190.68         8.27 o
   5  -6   1       3145.93       3056.67        53.28 o
   6  -6   1        357.23        360.92        12.90 o
   7  -6   1          2.13          6.28         6.00 o
   8  -6   1        197.64        200.60        11.50 o
   9  -6   1         11.66         17.70         6.06 o
 -11  -5   1         93.59         75.38        12.56 o
 -10  -5   1        403.78        411.14        22.27 o
  -9  -5   1        189.61        174.16        14.85 o
  -8  -5   1         17.51          9.71         6.28 o
  -7  -5   1         36.03         30.60         4.39 o
  -6  -5   1        203.21        206.79        19.13 o
  -5  -5   1        653.09        678.88        14.68 o
  -4  -5   1      11726.68      11566.54       174.56 o
  -3  -5   1       4815.50       4759.14        73.81 o
  -2  -5   1       1667.90       1522.62        30.55 o
  -1  -5   1         22.20         29.20         4.00 o
   0  -5   1        449.84        340.19        14.56 o
   1  -5   1        744.26        846.02        16.14 o
   2  -5   1          1.66          5.55         2.19 o
   3  -5   1          6.72          6.11         2.60 o
   4  -5   1       1947.57       1850.48        33.70 o
   5  -5   1       2453.91       2376.00        42.59 o
   6  -5   1        128.18        143.29         8.45 o
   7  -5   1         26.39         29.74         5.25 o
   8  -5   1        177.94        189.09        10.69 o
   9  -5   1         14.62         16.95         5.84 o
 -11  -4   1        571.20        565.89        28.55 o
  -8  -4   1         58.27         62.24         7.99 o
  -7  -4   1        469.09        441.41        15.99 o
  -6  -4   1        599.34        513.97        31.12 o
  -5  -4   1        435.09        405.70        10.29 o
  -4  -4   1       2344.13       2134.43        35.60 o
  -3  -4   1        912.74       1095.03        19.43 o
  -2  -4   1       3727.85       3542.14        55.06 o
  -1  -4   1          3.63          2.20         1.43 o
   0  -4   1       1033.60        895.37        21.70 o
   1  -4   1        262.08        371.17        11.42 o
   2  -4   1       2561.92       2803.55       101.64 o
   3  -4   1       4486.63       4511.72        71.26 o
   4  -4   1        256.38        269.39        15.13 o
   5  -4   1        153.45        128.48         7.46 o
   6  -4   1       1062.97       1005.54        22.79 o
   7  -4   1       2337.60       2303.67        43.59 o
   8  -4   1        363.79        360.92        15.13 o
   9  -4   1        667.91        706.61        37.12 o
  10  -4   1         12.34          3.71         6.06 o
  -9  -3   1          1.06         -1.14         5.14 o
  -8  -3   1       1577.94       1610.88        43.40 o
  -7  -3   1        676.98        694.37        22.27 o
  -6  -3   1        341.45        372.31        14.28 o
  -5  -3   1         15.89         11.42         3.43 o
  -4  -3   1      18211.13      18045.68       376.31 o
  -3  -3   1       2261.00       2446.23        39.29 o
  -2  -3   1       7990.36       7861.68       118.06 o
  -1  -3   1       1302.20       1253.10        34.83 o
   0  -3   1      17706.09      17083.40       375.17 o
   1  -3   1       2390.96       2314.56        49.97 o
   2  -3   1       2749.22       3119.03        39.15 o
   3  -3   1       3815.27       4278.42        83.39 o
   4  -3   1       1738.40       1927.56        29.69 o
   5  -3   1       2970.42       3018.71        51.07 o
   6  -3   1       4326.16       4384.87        72.46 o
   7  -3   1        513.69        482.64        14.73 o
   8  -3   1         93.29         85.22         7.67 o
   9  -3   1        586.67        555.88        21.41 o
  10  -3   1         45.91         30.59         8.28 o
 -10  -2   1         14.52          9.14         7.42 o
  -9  -2   1       2089.66       2307.53        60.53 o
  -8  -2   1         90.52         85.08         9.71 o
  -7  -2   1       2520.23       2537.09        61.67 o
  -6  -2   1        532.44        597.30        19.42 o
  -5  -2   1       1385.35       1372.18        34.26 o
  -4  -2   1       2361.69       2659.29        59.39 o
  -3  -2   1      14740.92      14167.25       295.22 o
  -2  -2   1         50.66         24.12         5.71 o
  -1  -2   1        130.55        206.28         4.80 o
   0  -2   1      10865.60      10664.25       161.28 o
   1  -2   1        529.38        350.59         6.58 o
   2  -2   1      18386.70      19000.05       466.27 o
   3  -2   1       9929.97      10336.85       125.89 o
   4  -2   1          4.25          7.39         2.95 o
   5  -2   1        989.04        979.87        15.28 o
   6  -2   1       1979.26       1981.61        36.53 o
   7  -2   1        258.98        237.73        10.56 o
   8  -2   1       1510.14       1517.11        31.87 o
   9  -2   1       1210.29       1257.41        40.54 o
  10  -2   1         79.38         85.65        12.56 o
  11  -2   1         16.57         12.56         9.14 o
 -11  -1   1        253.52        295.79        19.99 o
 -10  -1   1        404.57        391.73        20.56 o
  -9  -1   1       2452.07       2607.89        67.38 o
  -8  -1   1        115.90         89.65         9.71 o
  -7  -1   1       1878.47       2021.45        51.39 o
  -6  -1   1        394.12        392.30        15.42 o
  -5  -1   1         53.37         57.67         5.71 o
  -4  -1   1       2167.34       2388.05        54.25 o
  -3  -1   1       1175.91       1139.20        26.84 o
  -2  -1   1       4451.69       4360.95        92.51 o
  -1  -1   1       1254.07       1049.55        23.41 o
   0  -1   1      11155.42      11525.58       156.42 o
   1  -1   1          9.06          6.48         2.00 o
   2  -1   1       1613.46       1287.31        20.32 o
   3  -1   1       1388.65       1231.04        21.60 o
   4  -1   1       1082.20       1097.24        20.58 o
   5  -1   1         85.94         65.15         4.63 o
   6  -1   1        107.27        114.51         6.65 o
   7  -1   1        319.79        332.91        16.56 o
   8  -1   1          3.57         -4.00         5.71 o
   9  -1   1       1784.48       1876.68        37.75 o
  10  -1   1         14.10          8.57         9.14 o
  11  -1   1         63.58         75.95        12.56 o
 -11   0   1         38.77         43.97        11.42 o
 -10   0   1         29.89         23.98         9.14 o
  -9   0   1        256.85        219.85        16.56 o
  -8   0   1        675.75        722.35        25.70 o
  -7   0   1       2218.36       2247.00        56.53 o
  -6   0   1       5786.69       6008.95       133.05 o
  -5   0   1          0.74          1.14         3.43 o
  -4   0   1       8714.38       9241.55       195.86 o
  -3   0   1       1273.55       1149.00        21.13 o
  -2   0   1        486.72        339.78         7.06 o
  -1   0   1         26.33         38.26         2.28 o
   1   0   1         29.91         21.87         1.07 o
   2   0   1        610.30        634.70        11.50 o
   3   0   1       1788.01       1923.60        47.68 o
   4   0   1       5930.50       6164.89        94.67 o
   5   0   1        843.39        771.46        22.27 o
   6   0   1         84.82         72.52         7.42 o
   7   0   1        494.81        464.25        18.27 o
   8   0   1        114.66        115.35        10.85 o
   9   0   1        625.75        652.12        26.84 o
  10   0   1        719.36        746.91        29.12 o
  11   0   1         58.13         59.39        11.42 o
 -11   1   1         24.87         26.27        10.28 o
 -10   1   1        322.49        337.48        20.56 o
  -9   1   1          1.83          2.86         7.42 o
  -8   1   1        394.80        408.29        18.84 o
  -7   1   1        429.69        476.24        19.99 o
  -6   1   1       1249.50       1178.36        19.74 o
  -5   1   1       1809.08       1780.12        26.02 o
  -4   1   1        109.44        103.50         8.57 o
  -3   1   1       8995.57       9425.84       142.10 o
  -2   1   1        319.63        483.09        13.70 o
  -1   1   1        183.45        301.52         5.65 o
   0   1   1       4320.33       4808.64       102.79 o
   1   1   1        119.66         33.12         2.28 o
   2   1   1         19.12          7.99         1.71 o
   3   1   1        114.32        161.60         6.85 o
   4   1   1        761.79        701.80        19.42 o
   5   1   1        145.81        118.77         7.99 o
   6   1   1       1033.87       1155.76        31.41 o
   7   1   1          2.94         -4.00         4.57 o
   8   1   1       1312.58       1323.11        27.05 o
   9   1   1        618.10        606.43        25.13 o
  10   1   1        127.32        118.20        12.56 o
  11   1   1        108.98        103.93        13.13 o
 -11   2   1          1.58          1.14         9.14 o
 -10   2   1        100.71        108.50        13.70 o
  -9   2   1        234.43        221.56        17.13 o
  -8   2   1        149.08        162.17        13.13 o
  -7   2   1        482.10        512.28        12.17 o
  -6   2   1        310.77        299.87        19.99 o
  -5   2   1          7.38         13.54        13.13 o
  -4   2   1          9.41          4.36         2.28 o
  -3   2   1       1023.07       1010.32        41.69 o
  -1   2   1         14.24         24.68         3.14 o
   0   2   1        712.94       1017.62        17.70 o
   1   2   1       1790.24       1979.19        43.97 o
   2   2   1         62.85        121.00         4.85 o
   3   2   1        544.38        699.51        17.70 o
   4   2   1         95.51        103.36         6.28 o
   5   2   1       3369.38       3586.64        79.94 o
   6   2   1       2847.16       3011.61        69.67 o
   7   2   1       1566.90       1627.16        30.08 o
   8   2   1       2356.04       2406.32        60.53 o
   9   2   1          2.28         -3.43         6.28 o
  10   2   1        213.78        240.40        16.56 o
 -10   3   1         59.04         52.53        10.85 o
  -9   3   1       1520.87       1581.75        48.54 o
  -8   3   1        204.43        206.84        13.42 o
  -7   3   1          8.62          8.30         3.48 o
  -6   3   1       1048.71        963.72        35.97 o
  -5   3   1       3082.06       3218.82        54.28 o
  -4   3   1         23.77         38.41         5.14 o
  -3   3   1       3482.97       3159.92        50.86 o
  -2   3   1        210.03        163.61         5.25 o
  -1   3   1       1468.48       1637.30        55.68 o
   0   3   1       4364.16       4125.90       147.04 o
   1   3   1      37569.18      34343.45       733.77 o
   2   3   1       4551.62       4628.70        69.61 o
   3   3   1       1614.35       1325.50        22.11 o
   4   3   1       1966.96       2084.83        46.82 o
   5   3   1       4023.22       4287.29        93.65 o
   6   3   1       3612.82       3714.55        83.37 o
   7   3   1       1340.03       1420.15        37.69 o
   8   3   1       5011.47       5220.35       118.20 o
   9   3   1         65.67         76.52         9.14 o
 -10   4   1        149.27        150.18        16.56 o
  -9   4   1       1365.69       1391.09        32.64 o
  -8   4   1        372.48        398.95        11.94 o
  -7   4   1        376.07        375.24        13.31 o
  -6   4   1       1495.48       1541.00        30.87 o
  -5   4   1       1138.03       1106.29        43.97 o
  -4   4   1       1134.63       1157.69        22.79 o
  -3   4   1       2244.64       2542.04        45.11 o
  -2   4   1       2599.03       3065.28        48.84 o
  -1   4   1         11.00         12.03         1.78 o
   0   4   1      11215.66      11752.36       175.42 o
   1   4   1       2252.94       1996.89        42.26 o
   2   4   1        157.72        150.75         7.42 o
   3   4   1       1424.91       1541.37        45.11 o
   4   4   1      11274.84      12207.20       182.85 o
   5   4   1       1036.92        961.90        18.46 o
   6   4   1       6688.69       6786.38       105.52 o
   7   4   1         26.26         17.13         4.57 o
   8   4   1        659.11        652.12        22.27 o
  11   4   1         11.90         21.70         8.57 o
  12   4   1          4.48          2.28         7.99 o
 -10   5   1        441.82        427.70        25.13 o
  -9   5   1        161.63        144.54        10.81 o
  -8   5   1        726.46        783.57        22.00 o
  -7   5   1         25.36         26.68         5.20 o
  -6   5   1        329.82        318.04        15.70 o
  -5   5   1       1079.22       1020.33        26.84 o
  -4   5   1       2154.43       2143.57        37.93 o
  -3   5   1         14.35         15.18         2.83 o
  -2   5   1       6887.27       6926.70       106.17 o
  -1   5   1      10186.37      10623.50       346.33 o
   0   5   1        183.65        187.39         5.35 o
   1   5   1       1896.73       2058.30        91.65 o
   2   5   1       2800.37       2560.50        59.39 o
   3   5   1       3825.74       4045.53        74.52 o
   4   5   1        447.82        528.29        10.96 o
   5   5   1       4360.75       4516.94        75.95 o
   6   5   1        607.82        641.00        14.54 o
   7   5   1        104.91        155.89        11.42 o
   8   5   1       1145.35       1036.99        34.26 o
   9   5   1        515.64        477.38        22.27 o
  10   5   1         28.71         13.70         6.85 o
  11   5   1        294.68        271.81        19.42 o
  12   5   1         53.59         67.95        13.13 o
 -10   6   1        940.78       1043.27        42.83 o
  -9   6   1        251.21        254.05        13.73 o
  -8   6   1          1.38          0.15         4.03 o
  -7   6   1        183.08        173.90         9.67 o
  -6   6   1        395.84        414.27        13.93 o
  -5   6   1         55.84         54.22         5.65 o
  -4   6   1       1114.95       1126.93        23.70 o
  -3   6   1       1084.22       1022.63        20.77 o
  -2   6   1         63.79         77.86         4.80 o
  -1   6   1      18296.11      18543.49       276.55 o
   0   6   1        216.68        230.69         7.99 o
   1   6   1        310.45        443.40         9.18 o
   3   6   1        136.90        150.18         9.14 o
   4   6   1          5.20         38.83         5.71 o
   5   6   1         29.70         50.25         6.85 o
   6   6   1          8.28          3.43         5.14 o
   7   6   1         52.01         58.82         8.57 o
   8   6   1       1425.80       1432.14        43.40 o
   9   6   1        648.44        640.12        26.84 o
  10   6   1         75.51         46.25         9.71 o
  11   6   1        202.16        222.70        17.70 o
  -9   7   1         44.13         40.93         7.87 o
  -8   7   1         63.74         77.76         6.78 o
  -7   7   1        793.15        852.70        22.57 o
  -6   7   1        381.21        345.66        13.08 o
  -5   7   1        215.10        186.96         9.08 o
  -4   7   1        636.71        545.27        24.27 o
  -3   7   1       1597.43       1686.43        31.24 o
  -2   7   1        157.83        160.93         7.71 o
  -1   7   1        214.45        238.45         7.80 o
   0   7   1         23.25         21.52         8.28 o
   1   7   1       4783.79       4869.07        75.21 o
   2   7   1         11.16         13.70         1.60 o
   3   7   1        943.80       1025.00        29.69 o
   4   7   1       3434.93       3458.73        81.66 o
   5   7   1        598.91        493.37        19.42 o
   6   7   1       4227.77       4016.05        95.93 o
   7   7   1         25.90         36.55         7.42 o
   8   7   1         18.10         15.99         6.28 o
   9   7   1        375.42        343.19        19.42 o
  10   7   1        364.96        359.18        20.56 o
  11   7   1         25.24         27.41         9.14 o
  -9   8   1          8.17          5.71         7.99 o
  -8   8   1         16.15         26.55         5.47 o
  -7   8   1         67.61         63.98         7.67 o
  -6   8   1         23.04         26.83         6.00 o
  -5   8   1       1448.72       1388.23        29.44 o
  -4   8   1         54.26         56.33         6.85 o
  -3   8   1       1453.37       1518.06        29.44 o
  -2   8   1        712.48        714.99        28.27 o
  -1   8   1       1287.24       1278.54        32.55 o
   0   8   1         26.24         39.03         3.69 o
   1   8   1       1001.41       1006.30        18.92 o
   2   8   1        355.13        368.89        15.42 o
   3   8   1        250.52        297.51        14.28 o
   4   8   1       2710.43       2811.18        69.09 o
   5   8   1        576.98        597.30        22.27 o
   6   8   1          6.21         11.99         5.71 o
   7   8   1        862.89        816.00        29.69 o
   8   8   1        471.55        471.67        22.27 o
   9   8   1        261.11        287.23        18.27 o
  10   8   1       1653.54       1577.18        50.25 o
  11   8   1         10.64          6.85         8.57 o
  -8   9   1        622.84        634.87        17.02 o
  -7   9   1          3.09          0.91         4.94 o
  -6   9   1        841.38        825.60        39.40 o
  -5   9   1        762.59        682.16        31.41 o
  -4   9   1       1459.53       1452.92        40.83 o
  -3   9   1        792.45        856.78        20.14 o
  -2   9   1        218.43        234.66        12.85 o
  -1   9   1       2462.19       2474.79        43.40 o
   0   9   1        709.37        863.81        17.96 o
   1   9   1       2206.90       2210.46        56.53 o
   2   9   1       1922.02       1814.16        48.54 o
   3   9   1         85.71         91.94         9.14 o
   4   9   1        145.82        130.19        10.85 o
   5   9   1          1.46         -1.14         5.14 o
   6   9   1       1914.46       1830.15        51.39 o
   7   9   1        148.16        148.47        13.13 o
   8   9   1         89.28         91.36        11.42 o
   9   9   1         87.27         95.93        12.56 o
  10   9   1        192.17        216.99        17.13 o
  11   9   1        272.67        254.11        19.42 o
  -7  10   1        292.45        299.53        11.65 o
  -6  10   1       1250.24       1233.67        59.67 o
  -5  10   1        125.05        141.25         9.89 o
  -4  10   1        310.20        314.74        33.12 o
  -3  10   1        971.88       1027.16        23.38 o
  -2  10   1        342.02        320.92        11.22 o
  -1  10   1         96.16         89.03         6.31 o
   0  10   1        721.98        679.53        25.13 o
   1  10   1        316.17        275.24        15.42 o
   2  10   1       1584.88       1605.74        45.11 o
   3  10   1       2700.88       2762.07        69.67 o
   4  10   1        490.77        511.07        21.13 o
   5  10   1         86.48         77.09         9.71 o
   6  10   1       1016.70        949.05        32.55 o
   7  10   1         82.79         66.24        10.28 o
   8  10   1          4.05         -5.71         5.71 o
   9  10   1        532.26        515.07        24.55 o
  10  10   1         78.53         74.23        11.99 o
  -7  11   1        188.75        207.33        10.66 o
  -6  11   1        298.01        285.62        23.41 o
  -5  11   1        142.74        158.79        10.69 o
  -4  11   1         59.96         67.83         7.40 o
  -3  11   1        141.89        179.89         9.67 o
  -2  11   1         58.25         51.39         9.14 o
  -1  11   1        125.79        120.49        12.56 o
   0  11   1       2231.01       2139.08        58.25 o
   1  11   1        599.36        522.49        22.27 o
   2  11   1         15.33         18.84         6.85 o
   3  11   1       1236.90       1181.46        37.12 o
   4  11   1        103.18        111.92        11.42 o
   5  11   1         59.95         44.54         9.14 o
   6  11   1        768.03        760.61        29.12 o
   7  11   1         69.88         66.81        10.85 o
   8  11   1        132.38        128.48        14.28 o
   9  11   1         93.97         82.80        11.99 o
  10  11   1        120.80        130.19        15.99 o
  -6  12   1         31.48         30.97         6.99 o
  -5  12   1         84.44         78.57         8.48 o
  -4  12   1        112.83        116.49        13.70 o
  -3  12   1        117.97        124.48        13.70 o
  -2  12   1        202.51        180.45        14.85 o
  -1  12   1          6.62          7.42         6.85 o
   0  12   1        280.11        268.38        16.56 o
   1  12   1         10.52         11.42         6.85 o
   2  12   1        460.77        507.65        22.84 o
   3  12   1         65.64         35.40         8.57 o
   4  12   1        133.79        159.32        13.70 o
   5  12   1         26.04         18.84         7.42 o
   6  12   1          7.00          6.85         6.85 o
   7  12   1        234.57        252.40        17.70 o
   8  12   1         41.83         41.11         9.71 o
   9  12   1          1.78         -0.57         7.99 o
  -5  13   1        121.76        118.20        14.85 o
  -4  13   1        368.71        374.60        22.84 o
  -3  13   1         25.57         29.69         9.14 o
  -2  13   1         64.65         68.52        11.42 o
  -1  13   1        350.43        347.19        20.56 o
   0  13   1         45.44         58.82        10.28 o
   1  13   1        160.93        173.59        15.42 o
   2  13   1          5.55         -4.00         6.85 o
   3  13   1          4.49          2.86         6.28 o
   4  13   1         50.27         49.68        10.28 o
   5  13   1        388.61        367.74        20.56 o
   6  13   1        269.48        295.22        18.84 o
   7  13   1         73.33         66.24        11.42 o
   8  13   1         51.90         69.09        12.56 o
  -3  14   1         18.94         21.70         9.71 o
  -2  14   1        157.88        185.58        17.13 o
  -1  14   1         23.57         38.26         9.71 o
   0  14   1        482.14        521.92        25.13 o
   1  14   1        969.12        975.32        35.97 o
   2  14   1        478.06        504.22        24.55 o
   3  14   1        117.08        121.06        13.70 o
   4  14   1         18.24         18.27         7.99 o
   5  14   1        559.80        576.17        27.41 o
   6  14   1        339.61        303.79        19.99 o
   7  14   1          1.29          9.14         8.57 o
  -2  15   1         88.97        104.50        14.85 o
  -1  15   1         78.91         69.67        12.56 o
   0  15   1        382.93        410.57        23.41 o
   1  15   1         22.19         30.26         9.71 o
   2  15   1         17.58         20.56         8.57 o
   3  15   1          1.78          6.28         8.57 o
   4  15   1          1.21         -1.71         7.42 o
   5  15   1         72.43         64.53        11.99 o
   6  15   1         20.10         30.26        10.85 o
   2  16   1         25.68         39.40        10.28 o
   3  16   1         11.65          0.57         7.99 o
  -3 -15   2         75.92         71.38        12.56 o
  -2 -15   2         84.57         85.08        13.70 o
   0 -15   2         12.02          8.57         9.14 o
  -6 -14   2         17.44         18.27         9.71 o
  -5 -14   2        144.12        138.76        15.42 o
  -4 -14   2         23.39         25.13         9.71 o
  -3 -14   2        555.30        596.73        27.98 o
  -2 -14   2        109.73        118.20        14.28 o
  -1 -14   2        327.73        332.91        21.13 o
   0 -14   2         60.35         68.52        11.99 o
   1 -14   2         28.46         40.54        10.85 o
   2 -14   2          5.28          2.86         7.99 o
   3 -14   2         41.80         69.09        12.56 o
  -7 -13   2        310.69        326.06        21.70 o
  -6 -13   2         38.10         29.69         9.71 o
  -5 -13   2        589.98        520.78        26.27 o
  -4 -13   2         58.77         63.96        11.42 o
  -3 -13   2        118.98        115.92        13.70 o
  -2 -13   2        154.92        142.19        14.85 o
  -1 -13   2         85.83         92.51        12.56 o
   0 -13   2         36.52         35.40         9.71 o
   1 -13   2          0.04          4.00         6.85 o
   2 -13   2        518.70        572.74        27.41 o
   3 -13   2          0.56          4.00         7.42 o
   4 -13   2         99.93         81.66        12.56 o
  -8 -12   2        102.73        122.20        15.42 o
  -7 -12   2         21.99         18.27         8.57 o
  -6 -12   2         12.35          4.57         7.99 o
  -5 -12   2        344.66        295.22        18.84 o
  -4 -12   2         37.54         37.69         9.14 o
  -3 -12   2        419.21        424.85        22.27 o
  -2 -12   2          0.46          0.00         6.28 o
  -1 -12   2        762.45        781.74        30.26 o
   0 -12   2        136.59        128.48        13.13 o
   1 -12   2        211.39        213.57        15.99 o
   2 -12   2        276.24        334.05        19.99 o
   3 -12   2        243.31        263.24        17.70 o
   4 -12   2         17.36         22.84         7.99 o
   5 -12   2         41.68         50.97         7.64 o
  -9 -11   2         28.40         25.70         9.71 o
  -8 -11   2          1.12         11.42         7.42 o
  -7 -11   2         38.00         55.96        10.28 o
  -6 -11   2       1519.57       1438.42        45.68 o
  -5 -11   2         22.10         19.42         8.57 o
  -4 -11   2        266.76        303.79        18.27 o
  -3 -11   2        667.73        729.21        27.98 o
  -2 -11   2        202.66        208.43        14.85 o
  -1 -11   2        322.64        365.46        19.42 o
   0 -11   2          6.79         22.84         7.42 o
   1 -11   2        629.92        657.83        26.84 o
   2 -11   2          1.91          2.86         6.28 o
   3 -11   2        265.93        299.91        12.50 o
   4 -11   2        119.31        116.75        11.42 o
   5 -11   2        213.96        216.33        11.91 o
   6 -11   2        438.15        425.99        23.41 o
  -9 -10   2         33.73         35.40         9.71 o
  -8 -10   2        129.32        166.74        14.85 o
  -7 -10   2        615.51        568.17        25.70 o
  -6 -10   2        482.19        447.69        22.27 o
  -5 -10   2         30.10         32.55         7.99 o
  -4 -10   2        298.67        322.06        17.70 o
  -3 -10   2         12.98         12.56         6.85 o
  -2 -10   2         12.25         11.99         6.85 o
  -1 -10   2        996.91        965.61        31.98 o
   0 -10   2        500.07        520.78        22.27 o
   1 -10   2       1751.50       1779.94        56.82 o
   2 -10   2        159.18        147.44         8.48 o
   3 -10   2        144.24        144.27        10.28 o
   4 -10   2          0.82         -0.95         4.23 o
   5 -10   2         34.61         31.44         5.65 o
   6 -10   2         92.58         91.45         8.88 o
   7 -10   2        446.49        428.27        23.98 o
 -10  -9   2         54.01         39.40        10.28 o
  -9  -9   2          9.67         -1.14         6.28 o
  -8  -9   2       1212.06       1171.18        40.54 o
  -7  -9   2        109.72        112.49        12.56 o
  -6  -9   2         37.94         27.98         7.99 o
  -5  -9   2         53.96         44.54         7.99 o
  -4  -9   2         87.45         80.52        10.28 o
  -3  -9   2       1011.00       1171.18        35.97 o
  -2  -9   2        394.03        340.90        17.13 o
  -1  -9   2        555.43        530.49        21.13 o
   0  -9   2        880.83        817.77        18.05 o
   1  -9   2        373.35        364.65        13.70 o
   2  -9   2        830.22        755.49        56.82 o
   3  -9   2       1251.13       1244.96        26.61 o
   4  -9   2         71.09         66.38        11.99 o
   5  -9   2        103.91        107.35         8.27 o
   6  -9   2        886.07        831.16        22.39 o
   7  -9   2        167.44        146.75        15.42 o
 -10  -8   2          4.29         -3.43         6.85 o
  -9  -8   2          9.57          5.71         6.85 o
  -8  -8   2        129.25        142.19        13.70 o
  -7  -8   2       1360.16       1309.94        41.69 o
  -6  -8   2        144.76        125.63        11.42 o
  -5  -8   2          8.22          7.42         5.71 o
  -4  -8   2       1159.25       1103.80        34.26 o
  -3  -8   2         42.29         50.25         7.42 o
  -2  -8   2       1390.51       1413.30        25.85 o
  -1  -8   2       1518.36       1590.45        40.83 o
   0  -8   2         94.12        112.91        13.42 o
   1  -8   2       2374.46       2445.32        86.80 o
   2  -8   2       2506.24       2569.15        81.37 o
   3  -8   2          0.01          1.43         3.23 o
   4  -8   2         51.23         42.27         5.44 o
   5  -8   2          8.97          5.34         3.98 o
   6  -8   2          2.36          0.17         3.98 o
   7  -8   2         28.74         29.51        13.42 o
   8  -8   2        172.07        161.03        15.99 o
 -10  -7   2          0.49          3.43         6.85 o
  -9  -7   2        354.55        330.63        19.99 o
  -8  -7   2        130.31        121.06        13.13 o
  -7  -7   2       2183.81       2117.38        58.82 o
  -6  -7   2        145.82        189.01        13.13 o
  -5  -7   2        424.38        460.25        19.42 o
  -4  -7   2        392.28        339.19        15.99 o
  -3  -7   2        228.85        217.23         7.39 o
  -2  -7   2        147.66        157.38         6.44 o
  -1  -7   2       1645.42       1790.44        31.20 o
   0  -7   2       3360.42       3409.50        68.81 o
   1  -7   2         57.14         88.13         9.71 o
   2  -7   2        216.95        209.44         8.27 o
   3  -7   2        356.18        373.53        11.50 o
   4  -7   2         59.31         69.09         9.14 o
   5  -7   2       4437.38       4263.20       140.47 o
   6  -7   2          6.21          4.65         4.23 o
   7  -7   2        132.63        126.91         9.48 o
   8  -7   2        583.81        595.01        26.84 o
 -11  -6   2        133.81        109.07        14.85 o
 -10  -6   2         64.56         59.39        10.85 o
  -9  -6   2         19.71         16.56         7.42 o
  -8  -6   2        375.21        359.75        19.42 o
  -7  -6   2         13.23         12.56         6.28 o
  -6  -6   2          3.89          4.00         5.14 o
  -5  -6   2        339.79        302.22         9.33 o
  -4  -6   2       1074.91        963.95        19.18 o
  -3  -6   2        766.17        843.52        16.83 o
  -2  -6   2       2840.74       2596.52        80.52 o
  -1  -6   2        304.54        282.90         7.96 o
   0  -6   2        460.30        440.63        10.65 o
   1  -6   2       2299.71       2429.13        40.76 o
   2  -6   2         45.05         61.56         4.63 o
   3  -6   2         86.88        109.98         6.46 o
   4  -6   2       3362.07       3281.49        55.72 o
   5  -6   2        328.78        334.26        11.91 o
   6  -6   2          4.19          1.60         3.98 o
   7  -6   2         23.74         34.06         5.84 o
   8  -6   2        398.46        377.33        14.73 o
   9  -6   2        477.45        488.23        25.13 o
 -11  -5   2       1112.37       1073.54        41.69 o
 -10  -5   2         97.88         75.95        11.99 o
  -9  -5   2        199.50        218.70        15.99 o
  -8  -5   2        773.82        692.09        27.98 o
  -7  -5   2        805.47        769.29        18.10 o
  -6  -5   2          8.41         10.45         3.41 o
  -5  -5   2         73.75         76.27         5.20 o
  -4  -5   2       1783.68       1931.02        33.40 o
  -3  -5   2        531.23        375.29        11.99 o
  -2  -5   2       1117.12        940.32        21.70 o
  -1  -5   2       2079.74       2028.68        33.45 o
   0  -5   2      10044.11      10377.06       156.43 o
   1  -5   2        482.60        464.26        10.88 o
   2  -5   2        389.42        395.65        10.29 o
   3  -5   2       1619.10       1718.42        58.53 o
   4  -5   2        821.48        802.20        17.96 o
   5  -5   2        242.56        261.78        10.09 o
   6  -5   2          7.00          1.78         3.57 o
   7  -5   2        167.79        162.14         9.08 o
   8  -5   2         10.90          6.00         4.44 o
   9  -5   2        155.53        143.33        14.85 o
 -11  -4   2         20.06         18.27         8.57 o
  -8  -4   2       1344.82       1351.06        37.12 o
  -7  -4   2       4128.65       4167.38        94.22 o
  -6  -4   2        196.87        191.73         7.96 o
  -5  -4   2        723.03        724.87        15.76 o
  -4  -4   2       6360.59       6481.33       100.05 o
  -3  -4   2        910.91        891.72        17.07 o
  -2  -4   2       5512.50       5146.75        79.09 o
  -1  -4   2        470.32        654.04        18.56 o
   0  -4   2       1533.30       1957.14        84.23 o
   1  -4   2       1112.58       1268.08        22.20 o
   2  -4   2       2461.86       2594.26        42.39 o
   3  -4   2       3347.11       3258.88        63.53 o
   4  -4   2         22.41         25.00         3.63 o
   5  -4   2       8830.11       9002.27       139.69 o
   6  -4   2       3746.13       3610.18        61.76 o
   7  -4   2        670.63        646.24        33.69 o
   8  -4   2         32.31         35.24         5.84 o
   9  -4   2        302.44        306.07        18.84 o
  10  -4   2         64.58         73.66        12.56 o
  -9  -3   2       1192.16       1227.14        36.55 o
  -8  -3   2        104.11        112.49        10.28 o
  -7  -3   2         64.33         79.37         7.99 o
  -6  -3   2        998.87        987.31        27.41 o
  -5  -3   2         14.61         19.99         4.00 o
  -4  -3   2        826.07        851.98        22.27 o
  -3  -3   2       2463.20       2333.33        38.08 o
  -2  -3   2         30.04         22.64         2.32 o
  -1  -3   2       1193.44        904.10        15.91 o
   0  -3   2      15842.84      17026.37       255.14 o
   1  -3   2        668.37        619.06         9.39 o
   2  -3   2       9796.28       9262.94       137.08 o
   3  -3   2       8824.17       9085.08       111.38 o
   4  -3   2         12.45         24.51         2.55 o
   5  -3   2       1535.61       1602.86        30.08 o
   6  -3   2        133.79        144.96         8.08 o
   7  -3   2          1.83          4.24         3.82 o
   8  -3   2        199.34        188.02        13.42 o
   9  -3   2        474.71        473.24        16.35 o
  10  -3   2        135.96        117.63        14.28 o
 -10  -2   2        256.69        262.67        17.13 o
  -9  -2   2       1806.31       1891.25        51.39 o
  -8  -2   2        230.46        235.26        13.70 o
  -7  -2   2        459.70        492.23        18.84 o
  -6  -2   2         19.11         15.99         4.57 o
  -5  -2   2        567.13        609.29        18.27 o
  -4  -2   2       3695.71       3675.72        80.52 o
  -3  -2   2       2546.28       2615.32        57.67 o
  -2  -2   2       1438.90       1352.68        22.79 o
  -1  -2   2      23679.36      22503.05       339.15 o
   0  -2   2      25122.14      24924.02       303.12 o
   1  -2   2       9613.07       9470.60       140.23 o
   2  -2   2       2800.40       2589.62        59.22 o
   3  -2   2         19.43          7.28         2.05 o
   4  -2   2       2395.86       2387.97        31.65 o
   5  -2   2       2085.61       2178.27        31.54 o
   6  -2   2       2419.19       2493.23        44.20 o
   7  -2   2       1108.48       1090.95        24.00 o
   8  -2   2         86.48         90.55         7.67 o
   9  -2   2        502.53        509.93        23.41 o
  10  -2   2         15.58          4.57         7.99 o
 -11  -1   2        103.51         93.08        13.13 o
 -10  -1   2         31.50         12.56         8.57 o
  -9  -1   2        101.36        102.21        11.42 o
  -8  -1   2         74.14         95.36         9.71 o
  -7  -1   2       1656.62       1666.84        43.97 o
  -6  -1   2       1732.89       1747.92        43.97 o
  -5  -1   2        203.88        207.28        10.28 o
  -4  -1   2       3955.69       3701.99        81.66 o
  -3  -1   2        498.72        499.08        14.28 o
  -2  -1   2        212.69        177.02         6.85 o
  -1  -1   2       2381.08       2457.53        43.68 o
   0  -1   2       3479.96       3690.16        45.27 o
   1  -1   2       1609.64       1403.78        22.00 o
   2  -1   2       1417.10       1765.08        22.84 o
   3  -1   2        987.20       1083.79        57.61 o
   4  -1   2        127.53        152.95         5.07 o
   5  -1   2          8.88          9.23         3.25 o
   6  -1   2        453.79        443.39         9.23 o
   7  -1   2       1433.49       1427.27        28.85 o
   8  -1   2        480.97        466.53        20.56 o
   9  -1   2          1.30          6.28         7.99 o
  10  -1   2        873.94        909.67        28.27 o
  11  -1   2         86.09         75.95        12.56 o
 -11   0   2        438.48        494.51        25.70 o
 -10   0   2        921.13       1017.00        35.97 o
  -9   0   2          2.32         -7.42         7.42 o
  -8   0   2          1.87          3.43         5.71 o
  -7   0   2          6.78         13.70         5.71 o
  -6   0   2       1414.35       1521.22        40.54 o
  -5   0   2       5239.78       5194.66       114.21 o
  -4   0   2        592.10        569.32        17.13 o
  -3   0   2       6797.69       7433.67       157.60 o
  -2   0   2        340.62        294.65         9.14 o
  -1   0   2       1431.53       1494.40        39.40 o
   0   0   2      11300.80      10191.17       212.42 o
   1   0   2      11034.45      10476.68       216.99 o
   2   0   2       8642.70       9197.78       151.87 o
   3   0   2        233.25        175.14         4.11 o
   4   0   2       7636.74       8545.65       254.39 o
   5   0   2       1240.94       1371.80        25.43 o
   6   0   2          5.84          7.42         4.57 o
   7   0   2         40.97         43.40         7.42 o
   8   0   2          2.96          9.71         6.28 o
   9   0   2       1020.87       1100.95        35.97 o
  10   0   2          0.24          3.66         5.44 o
  11   0   2         12.95          2.28         8.57 o
 -11   1   2          2.18          9.71         8.57 o
 -10   1   2        370.01        410.00        22.84 o
  -9   1   2          8.71          2.86         7.42 o
  -8   1   2        106.01        125.63        11.42 o
  -7   1   2       1167.13       1148.91        34.26 o
  -6   1   2       9860.19      10010.64       264.67 o
  -5   1   2        212.13        283.39         9.48 o
  -4   1   2        344.63        263.95         8.05 o
  -3   1   2        223.69        198.15         8.57 o
  -2   1   2         50.04        116.26         4.23 o
  -1   1   2        117.23         71.52         3.73 o
   0   1   2       1963.05       1838.17        22.75 o
   1   1   2       6460.21       7218.43       152.18 o
   2   1   2        833.60        701.22        17.13 o
   3   1   2       5456.13       6277.33       133.05 o
   4   1   2         17.19         36.55         4.57 o
   5   1   2       1050.66        978.75        26.84 o
   6   1   2       3631.06       3902.99        88.51 o
   7   1   2        475.47        517.35        19.42 o
   8   1   2        199.03        205.00        13.13 o
   9   1   2       1442.06       1596.62        37.40 o
  10   1   2        208.08        189.01        15.42 o
  11   1   2        283.60        268.38        18.84 o
 -11   2   2         26.67         18.27        10.28 o
 -10   2   2         39.08         44.54        10.85 o
  -9   2   2        457.16        459.68        22.27 o
  -8   2   2          3.60          9.14         6.85 o
  -7   2   2        124.41        121.27         7.87 o
  -6   2   2       3413.64       3603.60        93.65 o
  -5   2   2       5189.53       5458.52        86.79 o
  -4   2   2        277.58        336.48         9.26 o
  -3   2   2      11426.83      11917.06       179.05 o
  -2   2   2        359.40        383.58         6.37 o
  -1   2   2       2410.25       1956.45        47.67 o
   0   2   2       7431.37       7091.10        86.68 o
   1   2   2      25550.73      24686.08       379.67 o
   2   2   2       9676.04      10716.08       159.88 o
   3   2   2      26794.52      29032.30       607.58 o
   4   2   2       2392.49       2665.00        59.39 o
   5   2   2       3841.24       3971.51        87.94 o
   6   2   2       2469.72       2605.61        61.10 o
   7   2   2         81.14         62.81         7.42 o
   8   2   2       1343.24       1415.01        39.40 o
   9   2   2        455.40        439.12        19.42 o
  10   2   2        285.38        315.21        18.27 o
 -10   3   2        419.18        485.95        25.13 o
  -9   3   2       1513.86       1618.30        49.68 o
  -8   3   2         46.77         42.08         6.42 o
  -7   3   2       2061.18       2091.77        40.14 o
  -6   3   2        211.77        175.41         8.48 o
  -5   3   2       4419.42       4557.93        72.82 o
  -4   3   2       1232.86       1301.72        19.88 o
  -3   3   2        403.81        316.51         8.67 o
  -2   3   2        235.13        250.79         5.27 o
  -1   3   2        353.03        381.40         6.11 o
   0   3   2       2060.15       2118.75        32.10 o
   1   3   2      10371.43      10292.24       220.42 o
   2   3   2      18677.92      19117.46       285.79 o
   3   3   2        208.76        259.40        12.85 o
   4   3   2       5545.34       5612.31        85.96 o
   5   3   2       2765.86       2771.21        62.24 o
   6   3   2       2339.36       2507.39        58.25 o
   7   3   2        161.63        174.74        10.85 o
   8   3   2        466.06        388.87        17.70 o
   9   3   2        217.88        226.70        14.28 o
 -10   4   2        382.19        388.87        22.84 o
  -9   4   2         29.06         24.69         9.71 o
  -8   4   2        695.24        683.04        19.96 o
  -7   4   2        550.96        509.08        15.51 o
  -6   4   2         62.03         32.33         6.38 o
  -5   4   2        515.44        547.52        14.52 o
  -4   4   2       1219.00       1110.79        22.16 o
  -3   4   2       1084.75       1147.64        21.79 o
  -2   4   2      10590.94      10724.30       143.83 o
  -1   4   2       1175.24       1050.17        20.33 o
   0   4   2       4262.44       4364.68        53.83 o
   1   4   2       1322.53       1163.76        27.98 o
   2   4   2       7554.91       8888.08       190.15 o
   3   4   2         13.50         13.65         1.53 o
   4   4   2        516.58        561.17        11.38 o
   5   4   2          4.33          3.26         1.74 o
   6   4   2        441.89        492.73        21.41 o
   7   4   2        489.54        468.82        16.56 o
   8   4   2       1309.40       1402.45        38.26 o
  11   4   2        505.34        504.79        25.70 o
 -10   5   2        314.90        342.05        22.84 o
  -9   5   2        102.15         92.57         9.48 o
  -8   5   2         68.77         72.59         8.27 o
  -7   5   2          4.88          5.82         4.23 o
  -6   5   2        345.86        332.68        14.05 o
  -5   5   2        377.04        383.71        12.50 o
  -4   5   2        276.25        246.69         8.88 o
  -3   5   2         45.53         37.63         5.42 o
  -2   5   2       4237.02       4417.03        74.23 o
  -1   5   2      10437.59      10716.78       157.66 o
   0   5   2       1505.03       1532.58        73.38 o
   1   5   2         55.94         31.55         4.85 o
   2   5   2        210.34        298.08        11.42 o
   3   5   2       1379.62       1354.48        34.26 o
   4   5   2       1262.39       1140.26        21.70 o
   5   5   2         51.49         32.38         2.85 o
   6   5   2       1872.37       1873.20        32.76 o
   7   5   2        603.14        565.89        21.70 o
   8   5   2       1666.05       1590.89        46.25 o
   9   5   2          3.99          2.28         5.14 o
  10   5   2        419.56        401.43        21.70 o
  11   5   2        372.25        351.75        21.70 o
 -10   6   2          1.13          0.57         7.42 o
  -9   6   2          2.31         -4.94         4.94 o
  -8   6   2       1430.96       1439.66        58.53 o
  -7   6   2       1159.48       1111.44        26.61 o
  -6   6   2        135.39        140.87        10.86 o
  -5   6   2        981.41        962.88        39.69 o
  -4   6   2       4174.69       4299.10        70.63 o
  -3   6   2        215.86        181.63         7.46 o
  -2   6   2        983.22        895.55        28.17 o
  -1   6   2        345.43        308.07         6.27 o
   0   6   2        410.28        457.50        13.13 o
   1   6   2       1865.16       1929.51        41.69 o
   3   6   2       3030.10       3112.11        72.52 o
   4   6   2        579.21        430.14         8.98 o
   5   6   2         51.95         46.25         6.28 o
   6   6   2        588.01        629.27        22.27 o
   7   6   2       1386.77       1240.85        37.12 o
   8   6   2        249.82        235.84        14.85 o
   9   6   2         20.33         27.41         7.42 o
  10   6   2        172.10        197.58        15.99 o
  11   6   2         55.73         49.11         9.71 o
  -9   7   2         33.00         27.86         9.71 o
  -8   7   2        250.81        278.70        14.56 o
  -7   7   2         44.22         40.43         8.77 o
  -6   7   2         27.08         23.55         4.26 o
  -5   7   2         66.75         53.32        10.56 o
  -4   7   2        582.40        539.81        14.73 o
  -3   7   2       3403.72       3465.28       104.78 o
  -2   7   2       1131.62       1169.43        22.75 o
  -1   7   2      11811.42      12397.86       150.68 o
   0   7   2       1341.16       1297.61        29.41 o
   1   7   2       2889.81       3090.30        48.73 o
   2   7   2       2210.33       2230.44        54.25 o
   3   7   2        967.50        963.90        27.98 o
   4   7   2        873.82        883.95        26.84 o
   5   7   2          8.14         27.98         5.71 o
   6   7   2        353.73        340.90        15.99 o
   7   7   2       2931.12       2916.82        73.66 o
   8   7   2       1447.59       1412.16        42.83 o
   9   7   2        130.01        141.04        12.56 o
  10   7   2        531.53        555.61        25.70 o
  11   7   2         18.62         26.27         9.14 o
  -9   8   2         48.51         48.54        11.42 o
  -8   8   2        569.91        585.56        28.55 o
  -7   8   2        229.32        236.52        12.31 o
  -6   8   2        202.97        195.46        11.27 o
  -5   8   2        687.37        750.72        19.33 o
  -4   8   2        154.74        121.58         7.87 o
  -3   8   2       2142.43       2057.92        37.31 o
  -2   8   2       1099.04       1094.87        22.34 o
  -1   8   2         52.94         59.01         4.63 o
   0   8   2        630.63        481.78        11.52 o
   1   8   2          9.06         12.86         4.28 o
   2   8   2        495.80        533.91        18.84 o
   3   8   2        670.52        653.83        22.27 o
   4   8   2       1916.22       2018.02        51.96 o
   5   8   2        228.25        227.27        13.13 o
   6   8   2       4341.62       4193.64        99.93 o
   7   8   2        120.46         95.93        10.28 o
   8   8   2        241.17        282.09        17.13 o
   9   8   2          4.78          4.57         6.28 o
  10   8   2         30.62         30.26         8.57 o
  11   8   2         30.81         23.41         9.71 o
  -8   9   2          3.88          4.55         5.60 o
  -7   9   2        587.65        575.86        40.26 o
  -6   9   2        393.65        374.21        29.98 o
  -5   9   2          0.79          0.11         4.23 o
  -4   9   2        488.39        522.42        15.51 o
  -3   9   2       1807.92       1626.35        36.26 o
  -2   9   2        992.36       1052.09        22.11 o
  -1   9   2        216.35        224.18         8.36 o
   0   9   2        833.18        717.04        23.41 o
   1   9   2        115.51         81.09         8.57 o
   2   9   2       4498.40       4518.56       105.07 o
   3   9   2        400.05        378.02        16.56 o
   4   9   2          7.58         13.70         5.71 o
   5   9   2        294.90        300.93        15.99 o
   6   9   2        736.89        741.77        26.84 o
   7   9   2        750.45        719.50        26.84 o
   8   9   2         39.82         39.97         8.57 o
   9   9   2        126.81        145.61        13.70 o
  10   9   2          2.37          5.71         7.42 o
  11   9   2         95.76        120.49        15.42 o
  -7  10   2        545.95        553.62        37.69 o
  -6  10   2          9.34         14.37         4.69 o
  -5  10   2        206.25        184.38        10.29 o
  -4  10   2         32.85         38.54         5.84 o
  -3  10   2        288.62        284.41        11.46 o
  -2  10   2          7.51         16.09         7.14 o
  -1  10   2         12.00         14.32         3.82 o
   0  10   2         59.15         69.09         8.57 o
   1  10   2        576.47        654.97        23.98 o
   2  10   2        311.41        338.62        16.56 o
   3  10   2       1424.83       1468.12        41.69 o
   4  10   2        113.00        151.32        11.99 o
   5  10   2        116.66         91.94        10.28 o
   6  10   2        647.36        669.82        25.70 o
   7  10   2         53.74         63.38         9.71 o
   8  10   2          1.51         -5.71         5.71 o
   9  10   2          3.82          5.71         6.85 o
  10  10   2          4.69          5.14         7.42 o
  -7  11   2        291.13        304.67        15.14 o
  -6  11   2          8.39         10.69         4.52 o
  -5  11   2         63.25         53.70         7.27 o
  -4  11   2          0.59          4.57         4.44 o
  -3  11   2        373.62        397.16        13.66 o
  -2  11   2        465.99        473.38        21.70 o
  -1  11   2        470.57        481.95        21.13 o
   0  11   2       2117.32       2129.94        57.67 o
   1  11   2         70.28         54.82         8.57 o
   2  11   2        590.79        613.29        23.98 o
   3  11   2        342.38        292.94        16.56 o
   4  11   2        637.40        604.15        23.98 o
   5  11   2        437.10        447.12        21.13 o
   6  11   2          7.36         -0.57         5.71 o
   7  11   2        871.52        874.25        32.55 o
   8  11   2         35.18         29.69         9.14 o
   9  11   2         34.53         36.55         9.71 o
  10  11   2        403.72        360.89        22.27 o
  -6  12   2         12.48          6.43         6.02 o
  -5  12   2        113.86        117.20         7.96 o
  -4  12   2        176.20        179.87        15.99 o
  -3  12   2        693.59        682.38        29.12 o
  -2  12   2        702.33        756.04        30.26 o
  -1  12   2        262.87        276.95        17.13 o
   0  12   2         65.81         45.11         8.57 o
   1  12   2         64.60         65.67         9.71 o
   2  12   2         16.49         20.56         7.42 o
   3  12   2       1702.56       1581.75        46.82 o
   4  12   2          1.38          6.85         6.28 o
   5  12   2        385.28        387.16        20.56 o
   6  12   2          7.20         13.13         7.99 o
   7  12   2        166.53        191.29        15.42 o
   8  12   2        303.73        300.93        19.99 o
   9  12   2          1.51         -0.57         7.99 o
  -5  13   2          9.11          6.28         8.57 o
  -4  13   2        224.06        207.85        17.13 o
  -3  13   2         40.79         37.69         9.71 o
  -2  13   2         78.31         96.50        13.13 o
  -1  13   2         90.77         90.22        11.99 o
   0  13   2        535.09        503.65        23.41 o
   1  13   2        317.39        319.78        18.84 o
   2  13   2       1302.91       1316.79        42.26 o
   3  13   2        472.02        481.95        22.84 o
   4  13   2         23.51         26.84         8.57 o
   5  13   2        910.58        937.06        34.26 o
   6  13   2        388.37        388.30        21.70 o
   7  13   2          0.16         -1.71         7.99 o
   8  13   2        136.02        147.90        15.99 o
   9  13   2        256.44        283.80        21.13 o
  -3  14   2        607.57        637.27        29.69 o
  -2  14   2        144.36        147.33        15.99 o
  -1  14   2         24.77         23.41         9.14 o
   0  14   2        293.30        324.92        20.56 o
   1  14   2        506.31        470.53        23.41 o
   2  14   2        161.96        137.62        14.85 o
   3  14   2          8.26         22.84         8.57 o
   4  14   2         13.01          7.99         7.42 o
   5  14   2        168.24        214.71        17.13 o
   6  14   2        137.87        138.76        14.85 o
   7  14   2        372.64        383.16        23.41 o
   8  14   2          0.11         -1.14         8.57 o
  -2  15   2          4.55         15.42         8.57 o
  -1  15   2         11.28         12.56         8.57 o
   0  15   2         36.54         49.11        10.85 o
   1  15   2        235.41        214.71        17.13 o
   2  15   2         45.32         47.40        10.85 o
   3  15   2          0.81          2.28         7.42 o
   4  15   2        232.24        227.27        17.70 o
   5  15   2        112.49        118.77        14.85 o
   6  15   2         11.38         20.56         9.71 o
   1  16   2         83.57        102.79        14.85 o
   2  16   2        127.84        123.34        15.42 o
   3  16   2         46.83         69.67        12.56 o
   4  16   2        105.21         95.93        14.28 o
  -2 -15   3          7.75         -1.14         7.99 o
  -1 -15   3         46.39         34.83        10.85 o
  -5 -14   3        250.70        226.13        18.27 o
  -4 -14   3         63.86         55.96        11.42 o
  -3 -14   3          5.31          7.42         7.99 o
  -2 -14   3          7.02         10.85         9.14 o
  -1 -14   3        146.15        172.45        17.70 o
   0 -14   3         59.06         61.10        11.99 o
   1 -14   3         38.59         45.11        10.85 o
   2 -14   3        278.74        304.93        21.70 o
  -6 -13   3          6.60          3.43         7.99 o
  -5 -13   3         14.95         11.42         8.57 o
  -4 -13   3         45.02         41.11        10.85 o
  -3 -13   3         64.57         58.25        11.42 o
  -2 -13   3         91.00        117.63        13.70 o
  -1 -13   3        229.05        240.97        18.27 o
   0 -13   3         17.04          9.71         7.99 o
   1 -13   3         14.46         26.84         9.14 o
   2 -13   3          2.44         20.56         8.57 o
   3 -13   3         10.00          9.14         7.42 o
  -8 -12   3         77.40         82.23        13.70 o
  -7 -12   3         33.68         20.56         9.14 o
  -6 -12   3        493.09        490.51        25.13 o
  -5 -12   3        115.01        101.07        13.13 o
  -4 -12   3         43.54         42.26        10.28 o
  -3 -12   3        112.18         79.94        11.42 o
  -2 -12   3        264.00        253.54        17.70 o
  -1 -12   3          1.58          4.00         6.85 o
   0 -12   3        661.52        653.26        27.41 o
   1 -12   3        154.18        192.44        15.99 o
   2 -12   3        157.35        148.47        14.28 o
   3 -12   3         25.06         51.39        10.28 o
   4 -12   3          9.03          6.28         7.42 o
  -8 -11   3        100.17         82.80        12.56 o
  -7 -11   3         98.49        103.93        13.70 o
  -6 -11   3        685.24        700.08        29.69 o
  -5 -11   3         23.59         23.41         7.99 o
  -4 -11   3         70.68         79.37        10.85 o
  -3 -11   3        261.44        233.55        15.99 o
  -2 -11   3         47.82         45.11         9.14 o
  -1 -11   3        287.37        318.06        18.27 o
   0 -11   3        423.95        414.57        21.13 o
   1 -11   3        689.19        716.64        28.55 o
   2 -11   3        121.14        114.78        12.56 o
   3 -11   3        167.96        150.89         9.69 o
   4 -11   3          0.54         -0.70         4.53 o
   5 -11   3        170.16        177.59        14.85 o
   6 -11   3        166.37        149.04        15.99 o
  -9 -10   3         57.85         62.24        11.42 o
  -8 -10   3        143.27        115.92        13.70 o
  -7 -10   3        313.83        322.63        19.42 o
  -6 -10   3         54.57         53.68        10.28 o
  -5 -10   3         65.32         56.53         9.71 o
  -4 -10   3        908.38        942.77        33.12 o
  -3 -10   3        819.60        706.36        26.84 o
  -2 -10   3          5.94          3.43         6.28 o
  -1 -10   3       1233.46       1303.66        39.97 o
   0 -10   3         15.43         19.99         7.42 o
   1 -10   3       2223.04       2356.23        43.15 o
   2 -10   3         63.72         76.14         6.83 o
   3 -10   3        210.25        210.92        10.29 o
   4 -10   3        275.40        278.43        12.09 o
   5 -10   3          2.13          4.00         4.85 o
   6 -10   3         43.85         43.97         9.71 o
  -9  -9   3         19.24         23.41         8.57 o
  -8  -9   3         75.57         51.39        10.28 o
  -7  -9   3       1192.65       1062.12        37.12 o
  -6  -9   3        521.55        500.22        22.84 o
  -5  -9   3          2.08          4.57         6.28 o
  -4  -9   3         76.75        108.50        11.42 o
  -3  -9   3        248.94        215.85        14.28 o
  -2  -9   3        305.03        300.36        16.56 o
  -1  -9   3        275.88        295.22        15.99 o
   0  -9   3         36.74         22.33         4.39 o
   1  -9   3        836.06        854.96        19.56 o
   2  -9   3       1974.36       2120.79        39.33 o
   3  -9   3        117.34        120.77         8.05 o
   4  -9   3         74.12         70.92         6.86 o
   5  -9   3          0.78          0.68         4.23 o
   6  -9   3         35.99         47.40        10.28 o
   7  -9   3        185.47        205.57        17.13 o
 -10  -8   3         59.01         61.10        11.99 o
  -9  -8   3         21.83         25.13         8.57 o
  -8  -8   3       1049.88       1071.82        38.26 o
  -7  -8   3        708.17        653.26        26.84 o
  -6  -8   3        720.58        597.87        24.55 o
  -5  -8   3        316.09        278.09        15.99 o
  -4  -8   3       1068.30        997.02        31.98 o
  -3  -8   3        163.95        145.61        11.99 o
  -2  -8   3       1665.34       1682.71        30.56 o
  -1  -8   3        102.42         83.63         6.57 o
   0  -8   3        156.83        183.78         7.96 o
   1  -8   3        133.14        114.86         6.99 o
   2  -8   3        279.90        309.64        20.84 o
   3  -8   3         22.81         24.31         4.63 o
   4  -8   3        104.48        136.70         8.27 o
   5  -8   3        403.44        405.63        13.93 o
   6  -8   3        502.27        433.41        21.13 o
   7  -8   3        246.48        248.97        17.70 o
   8  -8   3        164.29        144.47        15.99 o
 -10  -7   3          6.37          5.71         7.42 o
  -9  -7   3         65.44         83.37        11.99 o
  -8  -7   3         25.84         24.55         7.99 o
  -7  -7   3         70.89         46.25         8.57 o
  -6  -7   3        294.20        246.68        14.85 o
  -5  -7   3        535.16        483.66        20.56 o
  -4  -7   3          2.19          1.71         4.57 o
  -3  -7   3       1343.75       1276.71        27.12 o
  -2  -7   3       5462.19       5739.37       209.57 o
  -1  -7   3        246.05        271.30        11.99 o
   0  -7   3        589.04        559.68        13.49 o
   1  -7   3       2846.11       2800.29        64.24 o
   2  -7   3        212.23        196.54         7.87 o
   3  -7   3        443.10        445.45        16.56 o
   4  -7   3         30.65         22.01         4.63 o
   5  -7   3         68.66         75.54         7.06 o
   6  -7   3          2.06          0.57         3.82 o
   7  -7   3        208.75        183.30        15.42 o
   8  -7   3        104.72         83.37        11.99 o
 -10  -6   3         89.86         66.81        11.42 o
  -9  -6   3        143.18         98.22        12.56 o
  -8  -6   3         46.01         47.40         9.14 o
  -7  -6   3         17.94         23.41         6.85 o
  -6  -6   3        296.01        254.68        15.42 o
  -5  -6   3       1212.38       1181.62        33.98 o
  -4  -6   3       2776.77       2580.04        43.70 o
  -3  -6   3        236.44        237.07         7.80 o
  -2  -6   3       2922.26       3207.23        52.01 o
  -1  -6   3         35.25         59.83         4.39 o
   0  -6   3       1893.88       1892.76        32.68 o
   1  -6   3        577.08        531.33        27.41 o
   2  -6   3       1323.99       1256.69        24.02 o
   3  -6   3       1483.84       1431.33        27.45 o
   4  -6   3        286.03        263.83        18.84 o
   5  -6   3       4322.16       4076.12       110.49 o
   6  -6   3        289.33        337.49        12.71 o
   7  -6   3        504.05        514.50        22.84 o
   8  -6   3         45.20         35.97         9.14 o
   9  -6   3         46.42         24.55         9.71 o
 -11  -5   3          6.47          7.42         7.42 o
 -10  -5   3         51.31         48.54        10.28 o
  -9  -5   3          7.04         18.27         7.99 o
  -8  -5   3        388.19        411.14        21.13 o
  -7  -5   3       2894.86       2672.28        47.29 o
  -6  -5   3        771.53        773.64        17.80 o
  -5  -5   3        129.89        128.13         6.72 o
  -4  -5   3      10023.81       9582.05       146.30 o
  -3  -5   3       1441.66       1441.63        25.99 o
  -2  -5   3        440.67        495.02        11.46 o
  -1  -5   3       2798.65       2542.16        41.57 o
   0  -5   3        336.52        345.95         8.86 o
   1  -5   3         45.36         35.07         3.71 o
   2  -5   3        232.11        269.01         8.27 o
   3  -5   3        355.32        403.93        11.10 o
   4  -5   3         12.57         14.88         3.41 o
   5  -5   3       3599.95       3580.47        60.56 o
   6  -5   3       1315.86       1298.52        39.40 o
   7  -5   3         34.63         34.79         5.44 o
   8  -5   3          7.59         13.70         6.85 o
   9  -5   3         65.86         49.11        10.85 o
 -11  -4   3        412.28        388.87        24.55 o
 -10  -4   3       1499.25       1431.00        48.54 o
  -8  -4   3       2314.08       2281.26        57.10 o
  -7  -4   3         24.36         13.42         4.04 o
  -6  -4   3       1954.54       2046.48        56.25 o
  -5  -4   3        608.55        579.92        13.82 o
  -4  -4   3         31.71         60.81         4.39 o
  -3  -4   3       1540.44       1511.89        35.69 o
  -2  -4   3       1372.26       1450.11        25.40 o
  -1  -4   3       2976.81       3217.54        50.86 o
   0  -4   3       2271.37       2303.41        37.54 o
   1  -4   3       1925.82       1702.21        23.04 o
   2  -4   3       2276.87       2216.71        29.40 o
   3  -4   3       1084.58       1072.83        15.93 o
   4  -4   3        153.40        157.34         7.06 o
   5  -4   3       1390.11       1300.20        38.26 o
   6  -4   3       1250.97       1353.56        28.06 o
   7  -4   3        148.25        126.42         8.27 o
   8  -4   3        473.72        469.39        21.70 o
   9  -4   3         34.13         22.84         8.57 o
  10  -4   3        363.58        381.45        22.84 o
  -9  -3   3       1065.69       1083.81        34.26 o
  -8  -3   3        261.03        292.37        14.85 o
  -7  -3   3        438.13        386.59        15.99 o
  -6  -3   3         43.85         53.68         6.28 o
  -5  -3   3       1263.52       1244.84        31.98 o
  -4  -3   3       7271.19       7141.30       152.46 o
  -3  -3   3      11730.11      11423.34       171.97 o
  -2  -3   3        865.33        913.30        39.97 o
  -1  -3   3      23422.40      24423.30       369.63 o
   0  -3   3         89.07         66.90         2.84 o
   1  -3   3       3545.38       3765.33        47.13 o
   2  -3   3       1341.01       1323.78        50.64 o
   3  -3   3          1.75         17.47         2.01 o
   4  -3   3         20.74         13.76         2.01 o
   5  -3   3        892.91        861.11        26.84 o
   6  -3   3         10.41         14.68         3.98 o
   7  -3   3        355.42        357.03        12.52 o
   8  -3   3        615.60        597.89        17.35 o
   9  -3   3          9.06          5.14         7.99 o
  10  -3   3        220.26        207.85        17.13 o
 -10  -2   3         76.84         59.96        10.28 o
  -9  -2   3         78.53         74.80        10.28 o
  -8  -2   3       1847.97       1884.97        49.68 o
  -7  -2   3        143.85        130.77         9.71 o
  -6  -2   3        777.92        769.18        23.41 o
  -5  -2   3          3.38          3.43         3.43 o
  -4  -2   3       1412.82       1430.43        34.83 o
  -3  -2   3       4336.91       4651.61       100.50 o
  -2  -2   3       4640.65       4941.97        76.09 o
  -1  -2   3         90.32        102.07         3.30 o
   0  -2   3          0.01         -1.65         1.65 o
   1  -2   3       1199.27       1103.11        15.16 o
   2  -2   3        416.45        554.91        16.56 o
   3  -2   3        676.54        691.13        10.95 o
   4  -2   3        454.66        401.75         7.81 o
   5  -2   3          2.12          4.90         1.72 o
   6  -2   3        373.70        346.50        12.56 o
   7  -2   3        376.31        371.28        12.52 o
   8  -2   3        642.24        624.62        17.56 o
   9  -2   3         98.19         95.36        11.99 o
  10  -2   3        630.44        651.54        28.55 o
 -11  -1   3        250.62        221.56        17.13 o
 -10  -1   3        193.96        209.57        15.99 o
  -9  -1   3        173.87        166.74        14.28 o
  -8  -1   3        251.66        295.79        15.42 o
  -7  -1   3        337.10        318.63        15.42 o
  -6  -1   3          0.68          2.28         4.57 o
  -5  -1   3        826.48        863.40        24.55 o
  -4  -1   3        401.77        340.33        12.56 o
  -3  -1   3          7.30          2.86         2.86 o
  -2  -1   3       3248.77       3339.38        72.52 o
  -1  -1   3       4504.29       4035.71       119.06 o
   0  -1   3      38747.36      36433.52      1251.56 o
   1  -1   3       5730.90       6390.28        78.12 o
   2  -1   3       1510.38       1441.20        23.21 o
   3  -1   3       6391.52       6585.60       125.96 o
   4  -1   3       6751.26       6410.28        79.63 o
   5  -1   3        503.06        528.36        11.52 o
   6  -1   3        155.70        144.48         7.27 o
   7  -1   3          0.74          4.57         3.41 o
   8  -1   3        361.50        323.77        17.13 o
   9  -1   3       1654.05       1706.81        49.68 o
  10  -1   3         56.64         56.53        10.28 o
  11  -1   3          1.43          5.41         5.84 o
 -11   0   3         14.63         10.28         9.14 o
 -10   0   3        487.38        513.93        23.98 o
  -9   0   3        228.23        232.41        16.56 o
  -8   0   3        211.27        212.42        14.28 o
  -7   0   3       1321.37       1444.71        40.54 o
  -6   0   3       6546.86       6806.10       149.61 o
  -5   0   3         78.95         78.80         7.42 o
  -4   0   3        781.44        777.74        21.70 o
  -3   0   3       2320.89       2432.02        54.82 o
  -2   0   3       3670.96       3484.42        52.89 o
  -1   0   3       1558.25       1669.69        27.12 o
   0   0   3       3688.90       3579.53        78.52 o
   1   0   3       3954.54       3381.20        87.94 o
   2   0   3         12.48          4.23         1.18 o
   3   0   3       8729.57       8162.13        99.43 o
   4   0   3        810.97        841.23        23.85 o
   5   0   3       1151.71       1234.51        24.35 o
   6   0   3        294.10        266.82         8.21 o
   7   0   3        139.04        130.19        10.85 o
   8   0   3        646.20        688.66        25.13 o
   9   0   3       2635.01       2718.10        70.24 o
  10   0   3        784.78        874.82        32.55 o
  11   0   3        668.85        724.10        21.39 o
 -11   1   3         21.36         23.98        10.85 o
 -10   1   3        732.66        762.32        31.41 o
  -9   1   3          0.49         -5.14         7.42 o
  -8   1   3        120.95        126.20        11.99 o
  -7   1   3          1.23         -5.14         5.14 o
  -6   1   3       7382.12       7829.96       171.31 o
  -5   1   3       3508.55       3678.42        60.53 o
  -4   1   3          5.32          2.86         2.02 o
  -3   1   3       6062.42       5964.42        91.63 o
  -2   1   3        110.51         46.71         2.58 o
  -1   1   3       2321.85       2394.77        30.43 o
   0   1   3       3986.49       3511.79        43.19 o
   1   1   3      10168.65      10589.68       207.85 o
   2   1   3        687.60        463.42        11.99 o
   3   1   3         93.20        174.39         9.42 o
   4   1   3      14550.19      15468.05       227.51 o
   5   1   3          5.78          1.71         3.43 o
   6   1   3        178.40        195.86        10.85 o
   7   1   3       2242.37       2205.89        55.39 o
   8   1   3       2453.03       2451.43        62.24 o
   9   1   3         50.18         42.26         8.57 o
  10   1   3          7.96         14.85         7.99 o
  11   1   3          0.35          1.71         7.99 o
 -10   2   3         90.98         74.23        12.56 o
  -9   2   3        183.05        221.56        17.13 o
  -8   2   3         24.92         18.27         7.42 o
  -7   2   3        480.59        506.14        15.99 o
  -6   2   3         53.76         48.48         5.44 o
  -5   2   3       9860.28      10107.41       210.71 o
  -4   2   3        100.33         87.34        20.56 o
  -3   2   3       4122.48       4278.35        67.21 o
  -2   2   3       3445.84       3763.68        47.11 o
  -1   2   3        526.20        465.39         8.88 o
   0   2   3         87.97         87.95         2.51 o
   1   2   3       4296.55       4367.19        53.29 o
   2   2   3       4276.28       4980.89        60.77 o
   3   2   3       7535.31       8203.41       172.45 o
   4   2   3       6654.58       7649.52       162.74 o
   5   2   3        738.18        826.28        22.84 o
   6   2   3        372.96        433.41        15.99 o
   7   2   3         75.59         71.38         7.42 o
   8   2   3          1.56         -1.71         5.14 o
   9   2   3        253.94        262.10        15.99 o
  10   2   3          0.31         -3.45         4.63 o
 -10   3   3        185.06        214.14        17.70 o
  -9   3   3        587.57        612.71        27.41 o
  -8   3   3         95.47         88.76         9.71 o
  -7   3   3        362.36        407.59        13.71 o
  -6   3   3        142.79        138.65         7.99 o
  -5   3   3         96.06         67.12         5.84 o
  -4   3   3       3346.12       3537.79        57.92 o
  -3   3   3       1041.75       1061.72        19.96 o
  -2   3   3        768.73        939.93        13.55 o
  -1   3   3      13480.52      13978.87       290.84 o
   0   3   3       9608.66       9733.49       117.79 o
   1   3   3       3971.56       3931.56        48.23 o
   2   3   3      58743.51      56699.12       910.20 o
   3   3   3         55.31         54.04         3.01 o
   4   3   3        903.36       1052.49        18.75 o
   5   3   3       1357.21       1371.04        33.69 o
   6   3   3        758.17        784.59        22.84 o
   7   3   3         64.19         52.53         6.85 o
   8   3   3        574.70        593.30        21.70 o
   9   3   3         69.03         61.89         6.25 o
 -10   4   3          4.60          9.71        10.28 o
  -9   4   3         98.37         83.42         9.08 o
  -8   4   3        108.07         99.12         9.08 o
  -7   4   3        141.71        131.50         8.67 o
  -6   4   3          6.02          3.26         3.41 o
  -5   4   3       6276.94       6261.21        99.69 o
  -4   4   3        336.11        324.89         9.89 o
  -3   4   3        445.99        597.30        18.27 o
  -2   4   3       4961.80       5011.19        62.36 o
  -1   4   3        108.43        155.05         3.67 o
   0   4   3       3025.51       2962.34        37.00 o
   1   4   3       2090.76       2703.85        41.54 o
   2   4   3       3117.53       3738.24        56.68 o
   3   4   3         23.02         17.13         1.90 o
   4   4   3       3165.64       3252.44        51.02 o
   5   4   3         33.94         35.72         3.16 o
   6   4   3       1926.58       1781.73        33.98 o
   7   4   3          0.84         -2.47         3.01 o
   8   4   3        926.33        994.07        21.00 o
  10   4   3        343.52        321.49        18.84 o
 -10   5   3         79.30         74.80        13.70 o
  -9   5   3          4.45          4.65         5.71 o
  -8   5   3        881.66        861.85        23.38 o
  -7   5   3       1245.39       1236.35        28.23 o
  -6   5   3        883.55        827.66        20.36 o
  -5   5   3        212.15        186.99         8.67 o
  -4   5   3       1327.96       1123.88        24.27 o
  -3   5   3        157.43        161.30        12.85 o
  -2   5   3      11990.52      12262.93       342.52 o
  -1   5   3       4559.26       5170.99        64.02 o
   0   5   3       2187.86       2033.49        26.44 o
   1   5   3        934.12        981.10        16.42 o
   2   5   3       1827.91       1790.75        42.26 o
   3   5   3         65.59         29.15         1.98 o
   4   5   3       1563.35       1785.32        29.34 o
   5   5   3         76.04         76.90         4.23 o
   6   5   3          0.41         -2.91         2.91 o
   7   5   3       1332.74       1408.16        39.97 o
   8   5   3        248.38        308.36        16.56 o
   9   5   3       1742.33       1720.51        50.25 o
  10   5   3        261.16        270.10        17.70 o
  -9   6   3         26.92         28.04         7.06 o
  -8   6   3        103.63         96.77         9.26 o
  -7   6   3         54.29         73.23        25.41 o
  -6   6   3        616.59        615.18        17.53 o
  -5   6   3          0.92          5.71         3.63 o
  -4   6   3       1317.23       1369.80        24.07 o
  -3   6   3       2218.19       2037.66        29.10 o
  -2   6   3        519.19        455.36         7.30 o
  -1   6   3      13291.08      12875.29       156.08 o
   0   6   3       4388.26       4620.67        57.54 o
   1   6   3       2516.02       2548.51        40.05 o
   2   6   3       1060.27       1020.43        27.41 o
   3   6   3       8202.64       8969.17       194.15 o
   4   6   3        389.00        405.59        19.99 o
   5   6   3        333.91        387.73        15.42 o
   6   6   3         80.25         79.94         8.57 o
   7   6   3        553.11        576.17        21.70 o
   8   6   3       1727.75       1819.87        50.82 o
   9   6   3         14.79         10.28         6.85 o
  10   6   3        371.22        360.89        19.99 o
  -9   7   3        127.98        106.94        25.98 o
  -8   7   3         75.98         82.87         8.67 o
  -7   7   3       4261.84       4393.98        76.88 o
  -6   7   3         33.50         20.57         5.04 o
  -5   7   3       1264.88       1243.28        26.61 o
  -4   7   3        249.86        210.00         8.11 o
  -3   7   3        861.27        881.18        15.46 o
  -2   7   3        542.09        605.19        40.54 o
  -1   7   3       8256.99       8308.56       107.48 o
   0   7   3        275.89        252.28         7.13 o
   1   7   3        488.67        563.81        13.70 o
   2   7   3       1040.17        871.96        25.13 o
   3   7   3        442.63        356.89        14.28 o
   4   7   3         80.44         66.81         7.42 o
   5   7   3        210.48        193.58        10.85 o
   6   7   3       6409.38       6497.18       146.75 o
   7   7   3        260.29        255.25        14.85 o
   8   7   3        918.49        889.09        30.84 o
   9   7   3          6.51          7.99         6.28 o
  10   7   3        373.05        403.72        21.70 o
  11   7   3          3.64          6.28         6.85 o
  -8   8   3         45.81         58.51         7.87 o
  -7   8   3        545.01        550.70        19.13 o
  -6   8   3        145.32        131.37        15.42 o
  -5   8   3          5.97          7.61         3.68 o
  -4   8   3        219.02        227.92         7.80 o
  -3   8   3        387.39        453.89        17.42 o
  -2   8   3       1216.76       1165.14        23.33 o
  -1   8   3       3378.49       3621.10        99.36 o
   0   8   3       3434.29       3898.62        62.08 o
   1   8   3        621.84        588.99        12.85 o
   2   8   3       2845.36       2812.89        67.38 o
   3   8   3         34.26         58.25         6.85 o
   4   8   3       2352.11       2365.78        58.82 o
   5   8   3         88.33         94.79         9.14 o
   6   8   3        234.89        205.00        13.13 o
   7   8   3         44.35         35.97         7.42 o
   8   8   3        139.47        132.48        12.56 o
   9   8   3          1.88          6.85         6.28 o
  10   8   3        310.69        286.09        18.84 o
  11   8   3         34.83         32.55         9.71 o
  -8   9   3        117.53        108.50        11.14 o
  -7   9   3        354.23        371.39        29.12 o
  -6   9   3        179.22        197.98        27.12 o
  -5   9   3        421.88        379.99        13.49 o
  -4   9   3        163.46        156.91         7.11 o
  -3   9   3        137.30        117.57        13.70 o
  -2   9   3        783.68        855.75        26.84 o
  -1   9   3        125.71        136.40         8.85 o
   0   9   3        386.20        373.60         7.83 o
   1   9   3       3960.20       3854.45        90.79 o
   2   9   3         30.69         22.27         5.71 o
   3   9   3          8.84          4.57         5.14 o
   4   9   3        671.82        709.79        24.55 o
   5   9   3         10.91         11.42         5.71 o
   6   9   3        102.73        115.35        11.42 o
   7   9   3        320.48        320.35        17.13 o
   8   9   3        143.12        162.17        12.56 o
   9   9   3        104.01         93.65        11.99 o
  10   9   3        108.06        111.35        13.70 o
  11   9   3        397.97        475.67        25.70 o
  -7  10   3        104.36        107.68        10.29 o
  -6  10   3        364.54        361.30        14.92 o
  -5  10   3         23.89          8.57         5.25 o
  -4  10   3        320.06        281.31         9.31 o
  -3  10   3        786.16        856.59        16.41 o
  -2  10   3       2782.66       2809.25        90.79 o
  -1  10   3         12.40         18.41         3.82 o
   0  10   3          3.62         -4.57         4.57 o
   1  10   3         28.52         23.41         6.28 o
   2  10   3          2.46          3.43         5.14 o
   3  10   3        484.03        520.78        20.56 o
   4  10   3         94.04        112.49        10.28 o
   5  10   3       2129.52       2038.01        54.82 o
   6  10   3         17.39         16.56         6.85 o
   7  10   3       2085.00       2067.13        57.10 o
   8  10   3         73.74         66.24        10.28 o
   9  10   3          1.43          5.71         6.85 o
  10  10   3        477.21        491.09        23.98 o
  11  10   3        290.91        279.23        19.99 o
  -7  11   3        176.91        171.09        15.13 o
  -6  11   3         58.60         53.01         7.80 o
  -5  11   3          4.18         20.56        18.84 o
  -4  11   3        470.70        516.09        13.04 o
  -3  11   3       1086.92       1104.11        20.14 o
  -2  11   3        893.53        854.83        30.84 o
  -1  11   3         11.52          8.57         5.71 o
   0  11   3        471.52        445.40        19.99 o
   1  11   3          2.65          7.42         5.71 o
   2  11   3         32.72         30.26         7.42 o
   3  11   3       3355.62       3433.60        84.51 o
   4  11   3        274.83        296.94        15.99 o
   5  11   3       1198.24       1184.89        37.69 o
   6  11   3         44.46         44.54         8.57 o
   7  11   3         23.92         14.85         7.42 o
   8  11   3          1.76          3.43         6.85 o
   9  11   3         25.85         25.13         8.57 o
  10  11   3          3.44         11.42         8.57 o
  -6  12   3        225.83        247.92        13.71 o
  -5  12   3         10.43          3.07         5.20 o
  -4  12   3          5.93         10.85         7.42 o
  -3  12   3       1167.93       1199.16        41.11 o
  -2  12   3         11.86         17.70         7.42 o
  -1  12   3        343.48        377.45        19.42 o
   0  12   3         34.51         35.40         7.99 o
   1  12   3        263.64        258.11        15.99 o
   2  12   3       1476.93       1494.39        44.54 o
   3  12   3        565.92        575.60        23.98 o
   4  12   3          4.73          1.14         6.28 o
   5  12   3        622.99        669.25        26.84 o
   6  12   3        272.51        283.23        17.70 o
   7  12   3        189.67        206.14        15.42 o
   8  12   3        121.67         97.65        12.56 o
   9  12   3          2.74          5.14         7.42 o
  10  12   3        439.25        465.39        25.13 o
  -5  13   3          0.66          3.43         7.42 o
  -4  13   3        228.06        230.70        18.27 o
  -3  13   3        883.28        903.94        34.83 o
  -2  13   3        763.76        766.32        30.84 o
  -1  13   3        288.27        279.80        18.27 o
   0  13   3          2.40          4.00         6.28 o
   1  13   3        628.62        632.70        26.27 o
   2  13   3        113.47         91.94        11.42 o
   3  13   3          4.61          5.71         6.28 o
   4  13   3         69.81         67.95        10.85 o
   5  13   3        154.20        153.04        13.70 o
   6  13   3        114.93         69.09        10.85 o
   7  13   3         41.95         45.68        10.28 o
   8  13   3        124.55        125.06        14.28 o
   9  13   3         23.84         19.99         9.14 o
  -4  14   3        470.84        476.24        26.27 o
  -3  14   3         65.33         58.25        11.42 o
  -2  14   3         29.52         55.96        10.85 o
  -1  14   3         15.26         11.42         7.99 o
   0  14   3          4.08          7.42         7.42 o
   1  14   3        117.17        134.76        14.28 o
   2  14   3        125.92        130.77        14.28 o
   3  14   3         18.93         21.70         8.57 o
   4  14   3         36.07         39.40         9.71 o
   5  14   3       1053.40       1042.13        37.69 o
   6  14   3        189.59        199.29        16.56 o
   7  14   3         85.54         92.51        13.13 o
   8  14   3         61.02         75.38        13.13 o
  -2  15   3          0.91          7.42         7.99 o
  -1  15   3        102.18        101.64        13.70 o
   0  15   3        198.51        197.58        16.56 o
   1  15   3         54.18         39.40         9.71 o
   2  15   3         82.86         63.38        11.42 o
   3  15   3        350.29        376.31        22.27 o
   4  15   3         39.56         50.82        10.85 o
   5  15   3         10.36          9.71         8.57 o
   6  15   3          3.82         -1.14         7.99 o
   7  15   3        125.40        162.74        17.70 o
   0  16   3         62.88         64.53        12.56 o
   1  16   3        224.74        230.70        18.84 o
   2  16   3         88.31        105.07        14.28 o
   3  16   3         41.32         28.55         9.71 o
   4  16   3         10.97         11.99         9.14 o
   5  16   3          0.58          4.00         8.57 o
  -4 -14   4         35.12         21.70         9.71 o
  -3 -14   4        229.21        234.12        18.84 o
  -2 -14   4        193.59        211.28        18.84 o
  -1 -14   4         55.41         37.69        11.42 o
   0 -14   4          3.18          0.00         7.99 o
   1 -14   4         26.77         41.11        10.85 o
  -6 -13   4         97.16         85.65        13.70 o
  -5 -13   4         17.48         35.97        10.85 o
  -4 -13   4         13.85          9.71         9.14 o
  -3 -13   4        300.72        336.91        21.13 o
  -2 -13   4        142.10        154.75        15.99 o
  -1 -13   4          4.42          6.28         7.99 o
   0 -13   4          2.82          6.28         7.99 o
   1 -13   4          8.06         15.99         8.57 o
  -7 -12   4         35.88         37.69        10.85 o
  -6 -12   4        746.22        727.49        31.41 o
  -5 -12   4         14.10          6.28         7.99 o
  -4 -12   4        165.49        151.89        15.42 o
  -3 -12   4        249.58        259.25        17.70 o
  -2 -12   4         16.11         18.27         8.57 o
  -1 -12   4         51.56         58.82        10.85 o
   0 -12   4        225.58        251.25        17.70 o
   1 -12   4         50.03         53.11        10.28 o
   2 -12   4          2.97         -6.28         6.28 o
  -8 -11   4        223.44        179.87        17.13 o
  -7 -11   4        260.37        292.94        20.56 o
  -6 -11   4          4.05         11.42         7.99 o
  -5 -11   4        237.12        229.55        17.13 o
  -4 -11   4        826.25        790.88        30.84 o
  -3 -11   4         62.02         49.11         9.71 o
  -2 -11   4        111.25        159.32        13.70 o
  -1 -11   4        323.22        339.19        18.84 o
   0 -11   4         15.32         19.42         7.99 o
   1 -11   4       1552.88       1640.57        49.11 o
   2 -11   4          9.67          7.42         6.85 o
   3 -11   4        365.73        428.12        15.33 o
   4 -11   4         64.79         61.67        10.85 o
   5 -11   4         47.81         42.26         9.71 o
  -9 -10   4          3.12          4.00         7.99 o
  -8 -10   4         25.17         28.55         9.71 o
  -7 -10   4        542.27        504.79        25.13 o
  -6 -10   4        114.36        109.07        13.13 o
  -5 -10   4        261.25        235.26        16.56 o
  -4 -10   4         31.40         33.12         7.99 o
  -3 -10   4         65.13         83.37        11.42 o
  -2 -10   4        168.32        194.15        14.85 o
  -1 -10   4          8.45          8.57         6.28 o
   0 -10   4        175.57        223.27        15.42 o
   1 -10   4        146.20        172.05         9.99 o
   2 -10   4        446.10        510.15        15.51 o
   3 -10   4        155.69        142.63        17.99 o
   4 -10   4         84.03         89.65        11.42 o
   5 -10   4        144.27        143.90        14.28 o
   6 -10   4          6.38          3.43         7.99 o
  -9  -9   4          2.21         -4.57         6.85 o
  -8  -9   4        155.28        136.48        14.85 o
  -7  -9   4         19.51         14.85         7.42 o
  -6  -9   4        309.82        323.77        18.27 o
  -5  -9   4        147.90        133.05        11.99 o
  -4  -9   4        583.62        542.48        22.84 o
  -3  -9   4         31.75         26.27         7.99 o
  -2  -9   4        112.88        118.77        11.42 o
  -1  -9   4        732.96        789.73        27.41 o
   0  -9   4         92.89         92.65         6.83 o
   1  -9   4        921.49        976.43        21.58 o
   2  -9   4          0.31         -1.35         4.00 o
   3  -9   4        167.17        190.56         9.69 o
   4  -9   4        281.37        264.03        11.50 o
   5  -9   4          8.49         -4.57         6.85 o
   7  -9   4         43.86         45.68        10.85 o
 -10  -8   4          3.69         10.85         8.57 o
  -9  -8   4        184.70        170.74        15.99 o
  -8  -8   4        475.86        463.68        23.41 o
  -7  -8   4          0.68         -6.28         6.28 o
  -6  -8   4        237.88        213.57        14.85 o
  -5  -8   4        248.42        236.98        14.85 o
  -4  -8   4       1313.90       1227.71        37.69 o
  -3  -8   4        770.52        804.58        27.41 o
  -2  -8   4       2134.56       2160.49        61.39 o
  -1  -8   4        290.48        330.48        10.41 o
   0  -8   4       1484.84       1525.57        29.22 o
   1  -8   4       2908.95       2943.66        50.43 o
   2  -8   4       1585.57       1507.81        45.68 o
   3  -8   4        786.54        762.42        18.96 o
   4  -8   4         23.93         17.13         4.63 o
   5  -8   4        155.63        155.32        13.70 o
   6  -8   4          4.48          1.71         7.99 o
   7  -8   4        224.81        226.70        17.13 o
 -10  -7   4         27.86         37.12        10.28 o
  -9  -7   4          4.35          0.57         7.42 o
  -8  -7   4        322.85        283.80        18.27 o
  -7  -7   4          6.68          6.85         6.28 o
  -6  -7   4        277.53        284.94        16.56 o
  -5  -7   4        789.46        732.63        26.84 o
  -4  -7   4       1663.44       1671.40        46.25 o
  -3  -7   4          2.41          6.25         3.16 o
  -2  -7   4        566.96        469.78        12.19 o
  -1  -7   4        377.27        368.48        11.71 o
   0  -7   4        350.11        404.29        17.13 o
   1  -7   4        187.64        230.50        10.56 o
   2  -7   4        124.48        109.07         7.06 o
   3  -7   4        515.83        586.73        15.34 o
   4  -7   4        634.65        644.25        16.96 o
   5  -7   4       1450.09       1368.19        41.11 o
   6  -7   4         35.31         38.26         8.57 o
   7  -7   4        881.82        816.57        30.84 o
   8  -7   4         81.53         75.38        11.99 o
 -10  -6   4        180.16        181.02        17.13 o
  -9  -6   4          0.93         -2.86         6.28 o
  -8  -6   4        992.50        958.19        35.40 o
  -7  -6   4        522.75        515.64        23.41 o
  -6  -6   4       2582.23       2569.63        67.95 o
  -5  -6   4       3927.39       3953.85        96.79 o
  -4  -6   4        668.08        656.31        22.27 o
  -3  -6   4       1869.53       1762.65        36.83 o
  -2  -6   4         21.56         15.83         3.01 o
  -1  -6   4       6477.66       6607.52       102.52 o
   0  -6   4        465.37        443.20        31.98 o
   1  -6   4        119.51        103.57         7.14 o
   2  -6   4       1118.39       1121.09        26.84 o
   3  -6   4        448.80        464.25        12.92 o
   4  -6   4         15.99         20.51         4.23 o
   5  -6   4       4658.34       4425.26        74.09 o
   6  -6   4        131.78        110.78        11.42 o
   7  -6   4        114.51        111.92        12.56 o
   8  -6   4         14.17         17.13         8.57 o
 -10  -5   4        861.79        833.13        34.83 o
  -9  -5   4        243.69        214.71        17.13 o
  -8  -5   4         11.47         14.28         6.85 o
  -7  -5   4         85.90         90.75         6.99 o
  -6  -5   4       2350.12       2251.75        40.63 o
  -5  -5   4        101.28         84.59         6.02 o
  -4  -5   4        618.48        602.15        14.23 o
  -3  -5   4        566.41        622.10        14.06 o
  -2  -5   4       3304.44       3119.97        50.83 o
  -1  -5   4       4724.13       4866.16        76.09 o
   0  -5   4        927.50       1021.75        19.77 o
   1  -5   4       2454.81       2836.88        66.24 o
   2  -5   4       1118.92       1062.96        35.74 o
   3  -5   4         39.07         25.11         3.63 o
   4  -5   4        618.38        590.01        20.56 o
   5  -5   4        267.05        226.13        13.13 o
   6  -5   4       1005.54        992.26        27.98 o
   7  -5   4         10.33         14.28         6.85 o
   8  -5   4        198.78        196.43        15.42 o
   9  -5   4         15.16          5.71         7.99 o
 -10  -4   4        354.54        334.62        21.70 o
  -9  -4   4        230.95        222.70        17.13 o
  -8  -4   4        104.31         77.54         6.99 o
  -7  -4   4         71.09         72.56         6.17 o
  -6  -4   4        702.22        678.98        16.67 o
  -5  -4   4        250.34        231.76         8.62 o
  -4  -4   4       1938.92       1963.29        34.66 o
  -3  -4   4         80.80         58.56         9.14 o
  -2  -4   4       3730.15       3447.97        55.30 o
  -1  -4   4       1237.20       1138.02        20.98 o
   0  -4   4       2142.01       2307.28        37.95 o
   1  -4   4        899.53        926.28        16.44 o
   2  -4   4         15.18         25.25         2.26 o
   3  -4   4       1733.62       1768.53        24.64 o
   4  -4   4        139.83        126.70         6.42 o
   5  -4   4       2436.22       2299.92        59.39 o
   6  -4   4         43.01         40.62         5.20 o
   7  -4   4        542.96        555.61        23.41 o
   8  -4   4          0.05          1.14         6.28 o
   9  -4   4          7.85         10.28         7.99 o
  -9  -3   4         91.77         86.80        10.85 o
  -8  -3   4        837.57        831.99        27.41 o
  -7  -3   4        419.20        449.40        17.70 o
  -6  -3   4        409.13        410.57        15.99 o
  -5  -3   4        482.54        449.97        15.99 o
  -4  -3   4         78.26         81.05         5.44 o
  -3  -3   4       1559.66       1361.43        24.59 o
  -2  -3   4        268.72        291.62         8.27 o
  -1  -3   4         22.45         18.55         4.00 o
   0  -3   4       1136.38       1129.28        16.37 o
   1  -3   4       4157.24       4234.60        53.29 o
   2  -3   4          0.76          4.93         1.46 o
   3  -3   4        649.39        664.89        19.74 o
   4  -3   4        548.60        554.89        10.23 o
   5  -3   4          6.60          6.10         3.16 o
   6  -3   4       2395.83       2380.64        42.80 o
   7  -3   4        453.83        496.80        21.13 o
   8  -3   4         22.19         15.42         7.42 o
   9  -3   4         21.51         40.54         9.71 o
  10  -3   4         37.74         36.55        10.85 o
 -10  -2   4          4.46          4.57         7.42 o
  -9  -2   4       1621.55       1729.08        48.54 o
  -8  -2   4        414.79        415.14        18.27 o
  -7  -2   4        329.60        367.17        16.56 o
  -6  -2   4        792.31        764.61        23.41 o
  -5  -2   4       1343.28       1251.13        33.12 o
  -4  -2   4       9077.36       9297.51       198.15 o
  -3  -2   4        392.91        427.70        14.28 o
  -2  -2   4        302.11        239.02         6.86 o
  -1  -2   4       2476.67       2728.53        36.24 o
   0  -2   4       5095.20       4783.91        59.45 o
   1  -2   4       4103.73       4002.16        95.36 o
   2  -2   4       5338.20       5342.51       148.18 o
   3  -2   4        774.04        847.95        18.70 o
   4  -2   4       2088.91       2317.30        31.25 o
   5  -2   4        450.35        449.49        32.55 o
   6  -2   4       1808.01       1763.08        45.40 o
   7  -2   4         26.72         40.00         5.25 o
   8  -2   4        431.44        445.40        20.56 o
   9  -2   4        916.49        801.73        30.26 o
  10  -2   4         15.05         18.84         9.14 o
 -11  -1   4          1.56          2.86         7.99 o
 -10  -1   4         12.63          6.85         7.42 o
  -9  -1   4        875.19        846.84        30.26 o
  -8  -1   4        568.62        598.44        22.84 o
  -7  -1   4          4.22         21.70         6.28 o
  -6  -1   4        427.78        468.82        17.70 o
  -5  -1   4       1598.87       1734.22        43.40 o
  -4  -1   4        315.13        352.90        13.13 o
  -3  -1   4       4946.56       4945.12       107.35 o
  -2  -1   4       8369.82       8511.80       126.57 o
  -1  -1   4        527.48        425.96         7.36 o
   0  -1   4      21555.51      21681.08       265.60 o
   1  -1   4        392.07        370.35         6.39 o
   2  -1   4        162.01         88.62         3.10 o
   3  -1   4       4390.57       4123.74        89.70 o
   4  -1   4        654.72        525.76         9.29 o
   5  -1   4         22.27         25.24         2.60 o
   6  -1   4        401.70        454.71        12.71 o
   7  -1   4        131.76        113.06        10.85 o
   8  -1   4       1020.30       1046.70        33.69 o
   9  -1   4       1637.49       1613.16        47.40 o
  10  -1   4        500.12        502.51        24.55 o
  11  -1   4         45.43         50.25        11.42 o
 -11   0   4          0.01         -7.42         7.42 o
 -10   0   4        497.55        538.48        25.13 o
  -9   0   4         43.29         35.40         8.57 o
  -8   0   4        207.70        191.87        13.70 o
  -7   0   4        176.46        169.60        11.42 o
  -6   0   4       5836.81       5495.02       122.77 o
  -5   0   4       4477.42       4426.62        98.79 o
  -4   0   4        684.24        714.36        21.13 o
  -3   0   4       3541.36       3779.08        83.37 o
  -2   0   4       1955.49       2071.49        33.10 o
  -1   0   4        249.79        327.98        23.13 o
   0   0   4      33810.05      30301.70       642.41 o
   1   0   4       6097.46       5980.26        89.43 o
   2   0   4       8148.47       8622.06       105.03 o
   3   0   4       4336.28       4461.29        55.60 o
   4   0   4      13427.73      13550.48       164.36 o
   5   0   4       4705.18       4773.47        60.63 o
   6   0   4        204.77        245.25         8.09 o
   7   0   4       1835.88       1838.14        48.54 o
   8   0   4        331.51        341.48        17.13 o
   9   0   4        381.81        403.15        20.56 o
  10   0   4          1.93         -5.14         6.85 o
  11   0   4          8.49         11.99         9.14 o
 -11   1   4         70.80         79.37        13.13 o
 -10   1   4         61.31         71.95        11.99 o
  -9   1   4         51.25         41.11         9.71 o
  -8   1   4        283.38        315.78        16.56 o
  -7   1   4       1303.88       1319.08        38.26 o
  -6   1   4        101.71         91.94         9.14 o
  -5   1   4       2134.79       2120.23        51.96 o
  -4   1   4          4.37          1.43         2.57 o
  -3   1   4        627.17        743.33        17.99 o
  -2   1   4       4636.98       4846.83        60.42 o
  -1   1   4       4024.23       3789.20        47.36 o
   0   1   4       1582.84       1493.30        19.76 o
   1   1   4       2568.89       3015.08        58.25 o
   2   1   4        196.43        253.86         6.28 o
   3   1   4       1922.87       2012.95        32.29 o
   4   1   4       3756.15       3696.96        57.32 o
   5   1   4         99.51         80.09         4.80 o
   6   1   4        518.18        536.86        12.68 o
   7   1   4          2.02          1.14         8.57 o
   8   1   4        475.37        502.51        20.56 o
   9   1   4        224.27        230.70        15.42 o
  10   1   4        175.34        174.16        14.85 o
  11   1   4        786.02        868.16        27.12 o
 -10   2   4        158.92        153.04        15.99 o
  -9   2   4        178.31        175.31        15.42 o
  -8   2   4        318.85        311.78        17.13 o
  -7   2   4          9.15         22.27         7.42 o
  -6   2   4       1223.27       1222.03        25.58 o
  -5   2   4        516.90        566.79        14.70 o
  -4   2   4       2089.67       2173.74        37.53 o
  -3   2   4          9.32          9.77         1.58 o
  -2   2   4        685.17        733.56        11.41 o
  -1   2   4        965.92       1013.55        21.54 o
   0   2   4         11.50          3.73         2.23 o
   1   2   4       2631.12       2670.07        33.29 o
   2   2   4      15882.00      16897.04       205.24 o
   3   2   4        610.33        898.40        12.96 o
   4   2   4        526.51        779.25        14.94 o
   5   2   4        363.16        353.60        10.56 o
   6   2   4         85.96         64.22         4.63 o
   7   2   4         58.64         69.04         5.20 o
   8   2   4        443.27        449.31        12.68 o
   9   2   4        261.25        252.97        15.99 o
  10   2   4        175.86        188.44        14.85 o
 -10   3   4         18.88         13.13         9.14 o
  -9   3   4        326.10        288.37        19.42 o
  -8   3   4        204.10        206.94        11.10 o
  -7   3   4        113.77         89.13         9.71 o
  -6   3   4         98.37         97.57         7.06 o
  -5   3   4      14697.08      14937.58       226.89 o
  -4   3   4       1245.18       1218.71        23.78 o
  -3   3   4        441.91        454.96         8.22 o
  -2   3   4       2152.75       2105.02        27.86 o
  -1   3   4       3981.07       4460.34        55.48 o
   0   3   4      11170.41      12358.29       150.58 o
   1   3   4       7839.82       7551.05        91.64 o
   2   3   4       2330.19       1975.23        25.38 o
   3   3   4        329.31        268.09         6.12 o
   4   3   4       6044.46       6487.32       119.06 o
   5   3   4        320.04        294.08        11.42 o
   6   3   4       8855.61       9605.86       205.57 o
   7   3   4        163.65        153.04        10.28 o
   8   3   4        273.91        250.11        13.70 o
   9   3   4        459.85        535.63        21.70 o
 -10   4   4         34.52         41.11        11.42 o
  -9   4   4        917.29        941.83        25.76 o
  -8   4   4        271.30        265.90        12.68 o
  -7   4   4         83.96         76.08         7.06 o
  -6   4   4         47.65         43.06         5.44 o
  -5   4   4         19.76         21.06        11.99 o
  -4   4   4        273.94        198.72         7.87 o
  -3   4   4       1756.66       1760.38        24.25 o
  -2   4   4       4328.87       4046.32        83.58 o
  -1   4   4       3804.41       3912.57        49.21 o
   0   4   4       3866.97       4092.49        50.76 o
   1   4   4       1950.52       1833.03        23.73 o
   2   4   4       9230.27       9257.35       112.41 o
   3   4   4       1789.93       1874.58        30.84 o
   4   4   4       1421.07       1543.03        34.83 o
   5   4   4        136.83        178.18        29.41 o
   6   4   4         23.44         40.22         3.82 o
   7   4   4       2592.81       2713.42        46.20 o
   8   4   4       1990.69       2020.15        49.11 o
   9   4   4       1128.44       1219.72        38.83 o
  -9   5   4          0.90         -1.61         4.53 o
  -8   5   4        350.93        354.87        14.70 o
  -7   5   4         31.32         46.04        10.56 o
  -6   5   4       1510.31       1619.98        32.86 o
  -5   5   4        608.60        611.95        16.14 o
  -4   5   4        519.75        543.48        19.70 o
  -3   5   4       1802.85       1939.41        31.37 o
  -2   5   4       3489.99       3602.20        57.03 o
  -1   5   4       3564.94       3782.50        52.89 o
   0   5   4         13.98         12.12         1.51 o
   1   5   4        706.80        679.29        10.18 o
   2   5   4       1388.10       1430.37        22.92 o
   3   5   4      12187.58      13422.54       268.38 o
   4   5   4        145.91        120.74         4.53 o
   5   5   4        158.57        179.70         5.90 o
   6   5   4          1.48         -0.90         3.71 o
   7   5   4       1788.02       1790.75        47.97 o
   8   5   4       4654.30       4944.55       116.49 o
   9   5   4        212.57        202.72        14.28 o
  -9   6   4          2.96          0.31         5.61 o
  -8   6   4          1.32         -2.19         4.80 o
  -7   6   4       5166.33       5183.75       163.89 o
  -6   6   4          3.04          7.99         4.04 o
  -5   6   4        477.73        471.06        13.89 o
  -4   6   4         78.40         86.15        14.28 o
  -3   6   4       1243.88       1360.99        25.80 o
  -2   6   4       1227.93       1323.78        28.50 o
  -1   6   4       3454.73       3725.73        47.43 o
   0   6   4          8.64         10.79         2.68 o
   1   6   4        162.95        235.35         5.03 o
   2   6   4       3388.35       3349.64        51.57 o
   3   6   4       1555.97       1400.17        35.40 o
   4   6   4        121.44        118.90        13.13 o
   5   6   4          6.00          7.42         4.00 o
   6   6   4         92.08         83.94         8.57 o
   7   6   4       2326.28       2356.64        60.53 o
   8   6   4        458.77        529.92        21.70 o
   9   6   4         96.84         94.22        11.42 o
  -9   7   4        180.13        176.50        12.11 o
  -8   7   4         66.15         59.04         7.87 o
  -7   7   4       1005.67       1049.47        26.43 o
  -6   7   4        282.74        300.51        12.27 o
  -5   7   4         18.92         17.21         4.44 o
  -4   7   4        177.25        146.95         7.87 o
  -3   7   4          9.50         13.37         5.71 o
  -2   7   4        639.74        682.14        15.28 o
  -1   7   4        780.70        808.56        12.69 o
   0   7   4        920.57        881.51        13.43 o
   1   7   4        126.17        132.58         4.75 o
   2   7   4       4051.26       3808.20        86.80 o
   3   7   4       3288.36       3322.25        77.09 o
   4   7   4        331.56        326.06        13.70 o
   5   7   4        225.27        240.97        11.99 o
   6   7   4       2358.74       2420.02        60.53 o
   7   7   4       1013.72        916.50        29.69 o
   8   7   4        207.94        213.57        14.28 o
   9   7   4          5.05          6.28         6.28 o
  10   7   4        391.70        394.01        21.13 o
  -8   8   4         22.97         20.86         6.42 o
  -7   8   4         28.26         33.74         7.14 o
  -6   8   4        750.17        749.13        20.77 o
  -5   8   4        687.23        575.97        32.55 o
  -4   8   4        103.62         98.27         6.99 o
  -3   8   4       1710.34       1582.85        30.44 o
  -2   8   4       1340.53       1308.51        26.84 o
  -1   8   4         57.49         53.50         3.34 o
   0   8   4        172.97        240.41         9.15 o
   1   8   4       5328.47       5322.03        82.04 o
   2   8   4         91.80         79.37         7.42 o
   3   8   4        820.94        901.66        26.84 o
   4   8   4       1543.31       1580.04        41.69 o
   5   8   4       1564.79       1478.40        40.54 o
   6   8   4        626.42        587.02        22.27 o
   7   8   4          0.11          5.14         5.71 o
   8   8   4         33.80         37.12         7.99 o
   9   8   4        327.58        359.75        19.42 o
  10   8   4       1165.72       1160.90        39.40 o
  -8   9   4        116.01        103.34        10.29 o
  -7   9   4         58.93         57.97         8.08 o
  -6   9   4       1351.22       1363.27        31.24 o
  -5   9   4         52.62         59.48         6.83 o
  -4   9   4        202.30        213.85         9.89 o
  -3   9   4         44.63         34.66         5.71 o
  -2   9   4       2843.89       2633.04        45.54 o
  -1   9   4        185.51        191.52         7.55 o
   0   9   4        281.72        215.13         5.69 o
   1   9   4       5163.62       5472.18       123.91 o
   2   9   4        107.98        123.34         9.71 o
   3   9   4        979.67        835.42        26.27 o
   4   9   4         91.22         96.50         9.14 o
   5   9   4       2082.71       2131.65        55.39 o
   6   9   4        752.27        752.05        26.27 o
   7   9   4        852.87        925.07        30.84 o
   8   9   4         23.94         25.70         7.42 o
   9   9   4         19.02          7.42         6.85 o
  10   9   4        360.83        312.92        19.42 o
  -7  10   4        135.77        137.21        10.69 o
  -6  10   4        394.19        373.88        15.14 o
  -5  10   4        184.44        184.76        10.56 o
  -4  10   4        396.46        361.43        36.26 o
  -3  10   4         66.60         69.72         6.42 o
  -2  10   4         64.23         47.70        10.56 o
  -1  10   4        708.79        705.79        25.13 o
   0  10   4         51.53         55.96         7.99 o
   1  10   4       1673.37       1780.47        47.97 o
   2  10   4          2.94         -1.14         4.57 o
   3  10   4       5052.88       5007.36       115.92 o
   4  10   4          5.03         31.41         6.85 o
   5  10   4        994.89        929.64        30.26 o
   6  10   4         44.53         49.11         7.99 o
   7  10   4       1611.40       1605.16        46.82 o
   8  10   4         37.63         34.83         8.57 o
   9  10   4          0.86         -0.57         6.85 o
  10  10   4          2.00          5.71         6.85 o
  -7  11   4         63.27         38.83        10.85 o
  -6  11   4         45.66         49.91         7.67 o
  -5  11   4          9.45          9.62         5.44 o
  -4  11   4          0.80          3.14         4.85 o
  -3  11   4       2123.12       2130.19        40.51 o
  -2  11   4         14.40         15.42         6.85 o
  -1  11   4        997.40       1002.73        33.12 o
   0  11   4        731.88        749.19        26.84 o
   1  11   4       1178.91       1282.53        38.26 o
   2  11   4          3.73         -0.57         5.71 o
   3  11   4       1112.27       1070.11        33.69 o
   4  11   4        784.23        707.51        25.70 o
   5  11   4         58.45         41.11         8.57 o
   6  11   4       1140.33       1107.80        35.97 o
   7  11   4        563.98        551.61        23.98 o
   8  11   4        168.45        155.89        14.28 o
   9  11   4        171.02        175.31        15.42 o
  10  11   4        139.59        131.34        14.85 o
  -6  12   4         85.31         80.83         9.26 o
  -5  12   4         27.26         17.78         5.84 o
  -4  12   4        459.42        469.39        23.98 o
  -3  12   4        519.14        456.25        22.84 o
  -2  12   4       1647.33       1714.23        51.39 o
  -1  12   4         17.10         24.55         6.85 o
   0  12   4          3.59          5.71         6.28 o
   1  12   4        417.60        377.45        18.84 o
   2  12   4        367.62        336.34        17.70 o
   3  12   4         16.10         15.99         7.42 o
   4  12   4        193.91        215.85        14.85 o
   5  12   4        263.62        271.24        16.56 o
   6  12   4        151.57        167.31        14.28 o
   7  12   4        199.35        188.44        14.85 o
   8  12   4        106.32         82.80        11.42 o
   9  12   4         78.20         85.65        13.13 o
  10  12   4          0.33         -5.71         7.99 o
  -5  13   4        184.65        195.86        17.70 o
  -4  13   4         77.40         83.94        13.13 o
  -3  13   4         55.46         59.39        10.85 o
  -2  13   4          2.29         13.13         7.42 o
  -1  13   4          2.76          3.43         6.28 o
   0  13   4          0.28         -2.28         5.71 o
   1  13   4         16.12         18.27         7.42 o
   2  13   4        970.80       1084.96        35.97 o
   3  13   4          4.96         14.28         6.85 o
   4  13   4         39.25         29.69         7.99 o
   5  13   4       1616.95       1695.39        50.82 o
   6  13   4          0.38          8.57         7.99 o
   7  13   4         13.45          4.57         7.42 o
   8  13   4          3.33          1.14         7.42 o
   9  13   4        240.86        242.69        18.84 o
  -4  14   4        132.73        145.61        16.56 o
  -3  14   4        188.10        204.43        17.70 o
  -2  14   4        594.61        553.90        26.27 o
  -1  14   4        409.17        461.39        23.98 o
   0  14   4        285.27        268.38        17.70 o
   1  14   4        295.04        276.95        17.70 o
   2  14   4         12.84         18.27         7.99 o
   3  14   4        439.22        420.28        21.70 o
   4  14   4        120.10        131.91        14.28 o
   5  14   4         67.49         71.95        11.42 o
   6  14   4         53.71         41.11         9.71 o
   7  14   4        158.25        151.32        15.42 o
   8  14   4         18.71         21.70         9.71 o
  -2  15   4         32.97         24.55         9.14 o
  -1  15   4         24.73         20.56         8.57 o
   0  15   4        160.76        160.46        15.42 o
   1  15   4        188.62        195.86        15.99 o
   2  15   4          1.75          0.57         6.85 o
   3  15   4        782.47        757.76        30.84 o
   4  15   4          8.95         -0.57         7.42 o
   5  15   4        155.98        176.45        17.13 o
   6  15   4          1.43          9.71         8.57 o
   7  15   4         43.66         17.70         9.14 o
   0  16   4          6.29         17.70         9.14 o
   1  16   4        324.02        347.76        21.70 o
   2  16   4         38.16         33.69        10.28 o
   3  16   4          5.69         11.42         9.14 o
   4  16   4          4.13         -2.28         7.42 o
   5  16   4        184.19        196.43        17.13 o
  -3 -14   5        219.99        246.68        19.99 o
  -2 -14   5         24.70         30.84        10.85 o
  -1 -14   5         40.23         39.40        10.85 o
   0 -14   5          0.97          4.57         8.57 o
  -5 -13   5          0.04         -7.99         7.99 o
  -4 -13   5        127.69        137.62        15.42 o
  -3 -13   5         74.36         79.37        12.56 o
  -2 -13   5        754.73        781.74        32.55 o
  -1 -13   5         13.74         18.84         9.14 o
   0 -13   5         37.33         30.84         9.71 o
  -7 -12   5         18.55         15.99         9.71 o
  -6 -12   5         13.51          8.57         8.57 o
  -5 -12   5         63.47         77.09        13.13 o
  -4 -12   5         82.98         92.51        13.13 o
  -3 -12   5         99.94        103.93        13.13 o
  -2 -12   5        123.45        113.63        13.70 o
  -1 -12   5        410.80        475.67        23.98 o
   0 -12   5         28.06         25.70         9.14 o
   1 -12   5        333.86        384.87        21.13 o
  -7 -11   5         44.60         17.70         8.57 o
  -6 -11   5        592.79        575.60        27.41 o
  -5 -11   5        117.71         90.79        12.56 o
  -4 -11   5          7.73         19.42         8.57 o
  -3 -11   5        176.21        189.58        15.42 o
  -2 -11   5          4.75         10.85         7.42 o
  -1 -11   5        293.40        323.20        18.27 o
   0 -11   5         99.86        119.35        13.13 o
   1 -11   5         62.36         50.82         9.71 o
   2 -11   5         23.16         25.70         8.57 o
   3 -11   5        612.92        636.70        26.84 o
   4 -11   5         34.96         45.68         9.71 o
   5 -11   5         15.32          7.99         8.57 o
  -8 -10   5         30.29         31.41         9.71 o
  -7 -10   5         33.76         23.41         8.57 o
  -6 -10   5         94.86         97.65        13.13 o
  -5 -10   5         37.05         29.69         8.57 o
  -4 -10   5        169.36        171.31        14.85 o
  -3 -10   5          0.49         -6.28         6.28 o
  -2 -10   5         50.01         52.53         9.71 o
  -1 -10   5        183.36        198.15        14.28 o
   0 -10   5          1.71         -5.14         5.71 o
   1 -10   5       1151.88       1146.70        25.58 o
   2 -10   5          6.17          6.63         4.63 o
   3 -10   5        699.23        697.23        26.84 o
   4 -10   5         90.12        110.78        12.56 o
   5 -10   5         26.53         20.56         9.14 o
   6 -10   5         13.65         17.13         9.14 o
  -9  -9   5          0.36         -5.71         7.99 o
  -8  -9   5         68.86         85.08        12.56 o
  -7  -9   5          0.66          4.00         6.85 o
  -6  -9   5          2.57         -0.57         6.28 o
  -5  -9   5        126.45        121.63        12.56 o
  -4  -9   5          7.28          1.71         6.28 o
  -3  -9   5        699.68        690.95        26.27 o
  -2  -9   5        198.42        182.16        13.13 o
  -1  -9   5        743.12        757.19        27.41 o
   0  -9   5        246.28        260.28        10.24 o
   1  -9   5       1305.40       1390.03        28.63 o
   2  -9   5       1186.40       1214.19        26.24 o
   3  -9   5        269.61        276.33        11.50 o
   4  -9   5         22.01         26.27         7.99 o
   5  -9   5        309.31        256.96        17.70 o
   6  -9   5        168.85        161.60        14.85 o
  -9  -8   5          5.05          8.57         8.57 o
  -8  -8   5         56.85         59.39        10.85 o
  -7  -8   5         88.08         71.95        10.85 o
  -6  -8   5       1241.52       1191.17        39.40 o
  -5  -8   5        427.91        400.86        19.42 o
  -4  -8   5       4385.44       4257.03       102.79 o
  -3  -8   5       2574.47       2334.94        61.10 o
  -2  -8   5          8.58          9.02         3.82 o
  -1  -8   5        800.98        827.07        28.27 o
   0  -8   5        808.03        795.30        18.34 o
   1  -8   5         35.88         47.34         5.44 o
   2  -8   5        845.51        897.21        20.79 o
   3  -8   5          0.67          5.37         3.98 o
   4  -8   5        307.78        320.92        17.70 o
   5  -8   5        442.55        457.97        21.70 o
   6  -8   5        251.95        265.53        18.27 o
   7  -8   5        271.91        245.54        18.27 o
 -10  -7   5        191.94        191.29        18.27 o
  -9  -7   5          8.50         -4.00         6.85 o
  -8  -7   5       1297.29       1349.91        45.11 o
  -7  -7   5         19.88         18.27         7.42 o
  -6  -7   5        221.00        206.71        14.85 o
  -5  -7   5       1912.36       1878.69        52.53 o
  -4  -7   5       1339.94       1274.10        30.84 o
  -3  -7   5        227.03        225.81         8.86 o
  -2  -7   5        366.06        336.91        10.65 o
  -1  -7   5        781.58        776.77        17.35 o
   0  -7   5         54.92         45.38         4.80 o
   1  -7   5       2350.77       2495.62        43.60 o
   2  -7   5        191.66        184.86         8.48 o
   3  -7   5        878.85        895.15        38.83 o
   4  -7   5        505.54        478.18        15.70 o
   5  -7   5        547.81        497.94        22.27 o
   6  -7   5         41.24         29.12         8.57 o
   7  -7   5         40.42         37.12         9.71 o
   8  -7   5         25.00         26.84         9.14 o
 -10  -6   5        216.58        185.58        18.84 o
  -9  -6   5         37.95         34.26         9.14 o
  -8  -6   5          1.15          9.14         7.42 o
  -7  -6   5        168.08        149.04        13.13 o
  -6  -6   5        733.85        694.94        26.84 o
  -5  -6   5        686.59        698.76        17.24 o
  -4  -6   5        485.10        458.71        12.85 o
  -3  -6   5        691.83        725.15        16.50 o
  -2  -6   5          1.44          3.75         2.74 o
  -1  -6   5       3581.55       3606.32       171.59 o
   0  -6   5         37.19         33.64         3.98 o
   1  -6   5        241.00        207.75         7.87 o
   2  -6   5         58.52         54.27         5.04 o
   3  -6   5        584.50        580.12        14.73 o
   4  -6   5        167.07        160.53         8.05 o
   5  -6   5        363.78        355.18        18.27 o
   6  -6   5          2.75          1.71         6.85 o
   7  -6   5        374.19        395.72        20.56 o
   8  -6   5        291.03        298.65        19.42 o
 -10  -5   5        487.89        463.68        25.70 o
  -9  -5   5          2.75          3.43         6.28 o
  -8  -5   5       1295.91       1294.52        43.40 o
  -7  -5   5        448.56        423.41        13.82 o
  -6  -5   5        301.18        309.42        11.38 o
  -5  -5   5         57.46         36.55         4.80 o
  -4  -5   5         83.95         96.42         6.85 o
  -3  -5   5        759.59        759.83        18.56 o
  -2  -5   5       1392.15       1434.26        29.12 o
  -1  -5   5        180.41        134.61         6.06 o
   0  -5   5       2335.66       2272.75        41.97 o
   1  -5   5       1795.20       1919.74        51.11 o
   2  -5   5          0.97          4.47         1.92 o
   3  -5   5         96.26         94.32        11.14 o
   4  -5   5          6.37          9.27         3.41 o
   5  -5   5        190.76        194.15        13.13 o
   6  -5   5        854.37        790.88        28.55 o
   7  -5   5         40.52         34.83         8.57 o
   8  -5   5        275.96        265.53        17.70 o
   9  -5   5        306.09        277.52        18.84 o
 -10  -4   5        386.72        340.33        22.27 o
  -9  -4   5        176.45        192.44        15.99 o
  -8  -4   5        650.16        689.05        18.86 o
  -7  -4   5         50.73         61.29         6.42 o
  -6  -4   5        152.81        155.59         8.27 o
  -5  -4   5        416.05        403.09        11.87 o
  -4  -4   5        954.78        899.11        20.27 o
  -3  -4   5        600.16        556.85        16.85 o
  -2  -4   5        127.58        103.72        14.28 o
  -1  -4   5        827.87        677.53        14.54 o
   0  -4   5       2238.42       2550.70        34.06 o
   1  -4   5        447.89        458.45         8.76 o
   2  -4   5        693.46        617.95        13.70 o
   3  -4   5         67.63         50.09         4.34 o
   4  -4   5       4076.60       3955.22        87.37 o
   5  -4   5         50.91         55.62         7.71 o
   6  -4   5        943.56        907.94        30.26 o
   7  -4   5       1650.07       1691.96        48.54 o
   8  -4   5        351.66        330.63        18.84 o
   9  -4   5          0.77          1.14         7.99 o
  -9  -3   5        956.50        987.88        33.12 o
  -8  -3   5         66.92         66.81         9.14 o
  -7  -3   5        877.01        903.94        28.55 o
  -6  -3   5        346.08        358.04        15.42 o
  -5  -3   5        896.82        955.33        27.41 o
  -4  -3   5        502.43        482.60        12.50 o
  -3  -3   5         64.15         35.40         5.14 o
  -2  -3   5         33.43         15.42         2.83 o
  -1  -3   5       2584.30       2677.81        84.51 o
   0  -3   5      20411.13      20970.18       254.48 o
   1  -3   5         63.59         50.48         2.93 o
   2  -3   5        507.74        589.89        10.19 o
   3  -3   5        292.39        313.51         6.96 o
   4  -3   5        140.08        168.12         6.27 o
   5  -3   5       2736.40       2637.38        45.62 o
   6  -3   5       1717.15       1618.87        45.11 o
   7  -3   5         69.73         79.94        10.28 o
   8  -3   5        132.37        122.20        12.56 o
   9  -3   5        611.53        568.17        25.13 o
  10  -3   5        204.46        187.30        16.56 o
 -10  -2   5         62.93         59.96        10.85 o
  -9  -2   5       2423.11       2541.65        66.24 o
  -8  -2   5        115.14         91.94        10.28 o
  -7  -2   5        648.36        580.17        21.13 o
  -6  -2   5        231.54        226.13        12.56 o
  -5  -2   5        245.55        247.83        11.99 o
  -4  -2   5        432.20        416.85        15.42 o
  -3  -2   5        797.33        699.51        20.56 o
  -2  -2   5        670.84        609.62        10.65 o
  -1  -2   5       2207.69       2114.81        28.46 o
   0  -2   5       6489.93       6969.58        85.93 o
   1  -2   5        164.74        211.90         5.02 o
   2  -2   5       5096.98       5352.40        66.92 o
   3  -2   5        148.73        168.93         6.48 o
   4  -2   5       1749.54       1860.21        30.20 o
   5  -2   5        742.26        662.20        15.51 o
   6  -2   5         37.97         34.83         6.85 o
   7  -2   5        106.72         95.93        10.28 o
   8  -2   5        368.73        356.32        18.84 o
   9  -2   5       1165.97       1118.65        37.69 o
  10  -2   5         19.06         25.13         9.14 o
 -11  -1   5        142.13        165.03        16.56 o
 -10  -1   5         95.67        105.64        13.13 o
  -9  -1   5        413.99        428.27        21.13 o
  -8  -1   5          4.48         14.28         6.85 o
  -7  -1   5         50.80         50.25         7.42 o
  -6  -1   5       6893.65       6772.41       149.61 o
  -5  -1   5       6264.14       6211.09       136.48 o
  -4  -1   5        802.26        815.43        23.98 o
  -3  -1   5       1451.26       1521.22        37.69 o
  -2  -1   5       2707.24       2812.32        62.81 o
  -1  -1   5        457.39        413.01         9.26 o
   0  -1   5       6198.98       5989.42        74.07 o
   1  -1   5         97.83        104.03         8.45 o
   2  -1   5       2026.34       2088.18        33.30 o
   3  -1   5        943.35        991.61        14.69 o
   4  -1   5      11984.55      11796.27       144.03 o
   5  -1   5        100.98        103.77         4.34 o
   6  -1   5        170.95        181.75         8.21 o
   7  -1   5       1646.40       1613.73        44.54 o
   8  -1   5        350.65        327.20        17.70 o
   9  -1   5         99.75         88.51        11.99 o
  10  -1   5         66.13         68.52        10.85 o
  11  -1   5          0.63          0.00         8.57 o
 -11   0   5         45.37         49.68        11.42 o
 -10   0   5         63.31         52.53        10.85 o
  -9   0   5         85.29        107.92        12.56 o
  -8   0   5        627.13        661.25        25.13 o
  -7   0   5        268.51        283.80        15.42 o
  -6   0   5        565.76        588.16        21.13 o
  -5   0   5        107.55         72.52         7.42 o
  -4   0   5          3.95          2.28         3.43 o
  -3   0   5       4773.63       5174.67       113.06 o
  -2   0   5       4104.01       4394.50        67.62 o
  -1   0   5        192.59        183.86         7.14 o
   0   0   5        387.45        328.10         7.40 o
   1   0   5         24.76         11.86         4.00 o
   2   0   5       2794.66       2549.63        41.86 o
   3   0   5        298.99        287.97         5.96 o
   4   0   5       3413.57       3445.17        44.28 o
   5   0   5        165.44        156.55         6.31 o
   6   0   5       2651.62       2530.24        97.93 o
   7   0   5         28.62         25.13         6.28 o
   8   0   5        188.74        157.60        13.13 o
   9   0   5         69.85         63.96        10.28 o
  10   0   5         62.87         76.52        10.85 o
  11   0   5        304.73        271.24        18.84 o
 -10   1   5         68.95         91.94        12.56 o
  -9   1   5          0.87         -0.57         6.85 o
  -8   1   5         20.42         17.13         6.85 o
  -7   1   5        338.32        319.78        15.99 o
  -6   1   5         57.06         65.67         7.99 o
  -5   1   5        223.85        195.29        11.99 o
  -4   1   5        337.71        269.53        11.99 o
  -3   1   5       4509.15       4496.64        57.11 o
  -2   1   5       5271.83       5949.42        73.94 o
  -1   1   5        596.03        543.53        12.85 o
   0   1   5        344.36        207.41         6.06 o
   1   1   5       1361.67       1717.16        29.12 o
   2   1   5         36.22         32.02         5.14 o
   3   1   5      16149.44      16612.97       342.62 o
   4   1   5      11985.53      12688.81       187.74 o
   5   1   5        535.55        589.74        13.08 o
   6   1   5       1321.93       1417.30        25.80 o
   7   1   5        463.35        470.41        12.44 o
   8   1   5          4.01          9.71         6.28 o
   9   1   5          1.15          3.43         6.85 o
  10   1   5        120.07        101.64        11.99 o
  11   1   5         48.30         49.11        10.85 o
 -10   2   5        242.31        319.21        20.56 o
  -9   2   5        701.17        758.33        30.26 o
  -8   2   5        208.42        227.27        14.85 o
  -7   2   5         70.95         70.24         9.14 o
  -6   2   5        125.25        131.34         7.67 o
  -5   2   5       6573.03       6328.83       100.50 o
  -4   2   5          4.24          7.99         2.83 o
  -3   2   5       1206.86       1174.16        17.42 o
  -2   2   5        202.51        181.93         4.83 o
  -1   2   5        920.20       1046.31        15.17 o
   0   2   5       5346.48       5225.37        64.40 o
   1   2   5        680.11        660.30         9.72 o
   2   2   5       1736.57       1942.69        24.92 o
   3   2   5         92.66        101.98         3.25 o
   4   2   5       6626.27       6876.40       103.56 o
   5   2   5         10.72          5.71         3.71 o
   6   2   5       2988.13       2903.51        47.43 o
   7   2   5          4.61          2.55         3.01 o
   8   2   5          5.14          6.01         3.82 o
   9   2   5       1921.84       1859.27        50.82 o
  10   2   5         36.98         42.26         9.14 o
 -10   3   5        155.13        171.88        16.56 o
  -9   3   5       2427.30       2610.18        70.81 o
  -8   3   5        215.11        199.29        15.42 o
  -7   3   5         44.39         40.60         5.65 o
  -6   3   5          2.36          5.39         5.42 o
  -5   3   5        301.05        300.91        10.69 o
  -4   3   5        420.78        458.95        12.31 o
  -3   3   5       2172.58       2244.01        30.27 o
  -2   3   5      19378.98      19626.17       325.21 o
  -1   3   5      10922.51      10778.42       131.08 o
   0   3   5       9355.09       8928.41       108.56 o
   1   3   5        103.97         38.23         3.14 o
   2   3   5       1229.37       1329.95        17.90 o
   3   3   5       2968.08       3179.45        40.33 o
   4   3   5       3082.66       3165.62        40.77 o
   5   3   5       4393.66       4620.76        58.79 o
   6   3   5       2234.31       2228.67        37.75 o
   7   3   5        176.23        163.50        11.42 o
   8   3   5        121.84        141.57         7.87 o
   9   3   5         32.56         35.40         7.99 o
 -10   4   5       1021.43       1043.27        39.40 o
  -9   4   5        104.64        114.21        13.70 o
  -8   4   5          1.72         -4.63         4.63 o
  -7   4   5        652.47        658.76        18.34 o
  -6   4   5        646.77        649.91        17.53 o
  -5   4   5       2663.44       2601.07        45.98 o
  -4   4   5       5025.58       5210.30        83.34 o
  -3   4   5        218.45        303.30         9.71 o
  -2   4   5       4311.03       4476.53        97.26 o
  -1   4   5       7901.89       8412.11       103.05 o
   0   4   5         38.44         16.60         1.65 o
   1   4   5        680.38        664.52        10.00 o
   2   4   5       1377.73       1247.41        17.03 o
   3   4   5       3401.13       3388.75        42.85 o
   4   4   5         13.09          0.93         2.10 o
   5   4   5        291.22        253.99        10.85 o
   6   4   5          4.31          7.71         2.83 o
   7   4   5        200.05        207.51         8.48 o
   8   4   5       2194.49       2289.66        33.28 o
   9   4   5         20.40         11.42         6.28 o
  -9   5   5        155.78        186.58        11.87 o
  -8   5   5         46.92         56.41         7.64 o
  -7   5   5        846.24        839.63        21.98 o
  -6   5   5         74.95         95.67         7.64 o
  -5   5   5         10.58          4.53         3.41 o
  -4   5   5          1.80          4.38         3.01 o
  -3   5   5       3896.46       3922.87        50.55 o
  -2   5   5         19.14         14.99         3.94 o
  -1   5   5       5295.85       5249.36        65.57 o
   0   5   5       2370.56       2382.33        31.76 o
   1   5   5       1671.54       1748.33        23.29 o
   2   5   5       1031.48       1018.04        14.58 o
   3   5   5       1750.00       2022.18        32.27 o
   4   5   5        152.27        218.70         6.17 o
   5   5   5       2291.35       2507.38        40.95 o
   6   5   5         72.93        101.57         5.61 o
   7   5   5       1230.05       1192.31        34.26 o
   8   5   5        393.16        401.43        18.27 o
  10   5   5          7.98         -1.14         6.85 o
  -9   6   5         60.49         67.18        16.56 o
  -8   6   5        300.46        306.63        13.89 o
  -7   6   5        419.68        443.72        23.41 o
  -6   6   5         63.17         53.92         6.25 o
  -5   6   5          0.82          3.43         3.63 o
  -4   6   5          2.78          4.57         4.85 o
  -3   6   5        260.26        229.97         8.45 o
  -2   6   5         18.70         28.06         5.67 o
  -1   6   5        731.99        904.77        13.91 o
   0   6   5       2141.28       2344.23        30.73 o
   1   6   5       3935.98       4027.36        50.74 o
   2   6   5        517.88        586.71         9.76 o
   3   6   5       9441.32       9457.09       173.31 o
   4   6   5         67.57        133.42        23.13 o
   5   6   5        435.66        374.02        14.28 o
   6   6   5          0.03          4.00         4.00 o
   7   6   5        149.28        159.89        11.42 o
   8   6   5         13.87          1.71         5.71 o
  -9   7   5          5.84          6.48         6.17 o
  -8   7   5          2.70          5.31         5.20 o
  -7   7   5        180.65        167.83        14.56 o
  -6   7   5        228.50        202.46        10.85 o
  -5   7   5        710.66        747.58        19.10 o
  -4   7   5        333.08        270.10        10.07 o
  -3   7   5        630.53        525.31        13.66 o
  -2   7   5          9.97         11.86         2.14 o
  -1   7   5        448.50        486.95         9.01 o
   0   7   5          1.23         20.14         2.46 o
   1   7   5       3927.85       3932.53        55.01 o
   2   7   5         42.35         42.16         2.47 o
   3   7   5          4.30          7.99         4.00 o
   4   7   5        160.95        227.27        10.85 o
   5   7   5       1205.45       1305.37        35.40 o
   6   7   5         88.13         94.79         9.14 o
   7   7   5        431.90        439.69        18.27 o
   8   7   5       1021.01       1015.29        32.55 o
   9   7   5        212.94        199.29        14.28 o
  -8   8   5          5.98         -0.91         4.75 o
  -7   8   5        204.99        213.03        11.71 o
  -6   8   5       1206.26       1216.33        28.41 o
  -5   8   5        418.55        392.85        20.56 o
  -4   8   5         45.58         39.13         5.25 o
  -3   8   5        854.72        788.43        23.41 o
  -2   8   5       2202.27       2275.96        39.92 o
  -1   8   5        476.64        476.27        11.45 o
   0   8   5       1485.16       1516.19        21.46 o
   1   8   5       1475.17       1359.14        19.45 o
   2   8   5       1245.70       1223.15        33.12 o
   3   8   5       1466.02       1513.80        39.40 o
   4   8   5       2257.68       2278.98        55.96 o
   5   8   5       2502.06       2466.28        61.10 o
   6   8   5        396.16        395.15        17.13 o
   7   8   5        490.36        503.08        19.99 o
   8   8   5         16.94         19.42         6.85 o
   9   8   5        175.50        170.17        13.70 o
  -8   9   5         62.51         52.62         8.05 o
  -7   9   5         24.97         19.32         6.25 o
  -6   9   5       2992.12       2952.03        81.37 o
  -5   9   5        601.72        574.30        17.13 o
  -4   9   5       1218.04       1214.13        44.83 o
  -3   9   5        168.60        153.86         7.80 o
  -2   9   5         91.06         86.03        10.28 o
  -1   9   5        514.25        493.03        12.75 o
   0   9   5         83.25        100.45         4.28 o
   1   9   5       1234.06       1125.39        21.53 o
   2   9   5       1156.92       1044.98        30.26 o
   3   9   5       3487.86       3873.87        90.22 o
   4   9   5         10.29          3.43         5.14 o
   5   9   5        925.90        929.64        29.12 o
   6   9   5        400.76        415.71        18.27 o
   7   9   5          2.88          4.00         5.71 o
   8   9   5          4.16         -2.28         5.14 o
   9   9   5         80.80         78.23        10.85 o
  -7  10   5         66.71         50.92         7.67 o
  -6  10   5         24.41         24.85         6.25 o
  -5  10   5         42.63         40.78         6.65 o
  -4  10   5         16.67          4.00         4.44 o
  -3  10   5       1045.96       1081.66        23.90 o
  -2  10   5        373.29        412.80        12.60 o
  -1  10   5       4313.40       4336.97       102.79 o
   0  10   5          0.60          4.00         5.14 o
   1  10   5       4741.40       4411.96        70.54 o
   2  10   5         31.04         19.99         6.28 o
   3  10   5        500.53        487.09        19.42 o
   4  10   5        422.61        473.38        19.42 o
   5  10   5        320.60        308.93        15.99 o
   6  10   5        820.15        853.12        28.55 o
   7  10   5       1123.00       1147.77        36.55 o
   8  10   5        352.09        375.17        19.42 o
   9  10   5        375.54        374.02        19.99 o
  -7  11   5         94.90         79.37        13.70 o
  -6  11   5         69.53         66.54         8.57 o
  -5  11   5        142.81        144.42        15.42 o
  -4  11   5         15.68          5.09         4.63 o
  -3  11   5        447.50        458.24        14.63 o
  -2  11   5        223.98        201.00        13.70 o
  -1  11   5         76.69         86.80        10.28 o
   0  11   5        943.22        887.95        29.69 o
   1  11   5        233.89        228.88         8.77 o
   2  11   5        359.29        388.30        18.27 o
   3  11   5          3.22          7.99         5.71 o
   4  11   5          0.82         -5.14         5.71 o
   5  11   5        323.06        336.34        17.13 o
   6  11   5          3.70          7.99         6.85 o
   7  11   5        705.72        680.10        26.84 o
   8  11   5         26.34         32.55         8.57 o
   9  11   5        543.43        552.76        25.13 o
  -6  12   5         10.68          6.94         6.25 o
  -5  12   5        106.12         93.81        13.13 o
  -4  12   5         12.37         11.99         6.85 o
  -3  12   5        178.79        223.27        16.56 o
  -2  12   5         83.74         83.94        10.85 o
  -1  12   5        383.63        351.18        18.27 o
   0  12   5         13.69          9.71         6.28 o
   1  12   5        854.38        803.44        28.55 o
   2  12   5        798.39        746.34        27.41 o
   3  12   5         96.37         81.66        10.28 o
   4  12   5          6.03          5.14         5.71 o
   5  12   5        204.54        214.71        14.85 o
   6  12   5        976.47       1002.16        34.26 o
   7  12   5         75.67         78.80        11.42 o
   8  12   5         82.45         90.22        11.99 o
   9  12   5         65.43         75.38        11.99 o
  10  12   5         13.69          1.14         8.57 o
  -5  13   5        324.86        322.06        21.70 o
  -4  13   5         61.80         46.82        10.85 o
  -3  13   5         94.38        102.79        13.70 o
  -2  13   5        463.03        487.09        23.41 o
  -1  13   5        260.96        305.50        18.27 o
   0  13   5        416.39        444.83        21.70 o
   1  13   5         31.04         35.40         8.57 o
   2  13   5        303.67        298.65        17.70 o
   3  13   5        669.26        656.11        26.27 o
   4  13   5          2.12         10.85         7.42 o
   5  13   5        104.35        101.64        11.99 o
   6  13   5        156.74        173.59        14.28 o
   7  13   5        356.59        375.17        21.13 o
   8  13   5         12.01          9.71         8.57 o
   9  13   5        642.40        644.12        28.55 o
  10  13   5         14.05          8.57         9.71 o
  -4  14   5        135.58        133.05        16.56 o
  -3  14   5          8.29         14.28         8.57 o
  -2  14   5        203.83        212.99        17.13 o
  -1  14   5          8.08         21.13         8.57 o
   0  14   5        965.10        914.22        34.26 o
   1  14   5          2.18          7.99         6.85 o
   2  14   5        185.05        178.16        14.85 o
   3  14   5        660.41        716.07        29.12 o
   4  14   5          8.47          2.28         6.85 o
   5  14   5        373.93        353.47        19.99 o
   6  14   5         64.60         54.25        10.85 o
   7  14   5        338.83        321.49        19.99 o
   8  14   5         64.64         75.38        12.56 o
  -2  15   5         12.29         15.99         8.57 o
  -1  15   5        112.90        128.48        15.42 o
   0  15   5        195.58        173.02        15.99 o
   1  15   5        442.05        437.98        23.41 o
   2  15   5        108.38        106.21        13.13 o
   3  15   5          2.84          6.28         7.42 o
   4  15   5         37.33         37.69         9.71 o
   5  15   5        306.19        273.52        18.84 o
   6  15   5         56.73         57.67        11.42 o
   7  15   5         21.76         14.85         9.71 o
   8  15   5          3.91         -1.14         9.14 o
   0  16   5        104.16        129.62        15.42 o
   1  16   5         70.02         73.66        11.99 o
   2  16   5        144.34        142.19        14.85 o
   3  16   5         14.78          8.57         7.99 o
   4  16   5         21.76         39.40        10.85 o
   5  16   5         35.52         50.25        11.42 o
   6  16   5          2.52          6.28         8.57 o
  -4 -13   6          2.37          0.57         9.14 o
  -3 -13   6         53.62         60.53        11.99 o
  -2 -13   6         18.24         22.27         9.71 o
  -1 -13   6         89.75        104.50        14.28 o
  -6 -12   6        250.41        254.68        19.42 o
  -5 -12   6         16.12         12.56         8.57 o
  -4 -12   6        111.33         75.38        12.56 o
  -3 -12   6         10.80         10.85         9.14 o
  -2 -12   6        113.34        137.05        14.85 o
  -1 -12   6        287.13        345.47        20.56 o
   0 -12   6         53.50         60.53        10.85 o
  -7 -11   6         60.10         57.67        11.42 o
  -6 -11   6        170.64        151.32        15.99 o
  -5 -11   6         82.50         90.22        13.13 o
  -4 -11   6          4.15         18.27         8.57 o
  -3 -11   6         96.04        109.64        13.13 o
  -2 -11   6        166.82        158.18        14.85 o
  -1 -11   6        169.56        203.29        15.99 o
   0 -11   6          4.88          7.99         7.42 o
   3 -11   6        285.19        289.51        18.27 o
   4 -11   6         24.54         39.40        10.28 o
  -8 -10   6          1.42         -1.71         7.99 o
  -7 -10   6         51.42         35.97         9.71 o
  -6 -10   6         31.40         36.55         9.71 o
  -5 -10   6        595.11        642.98        27.98 o
  -4 -10   6         78.82         69.09        10.85 o
  -3 -10   6       1175.93       1285.96        41.11 o
  -2 -10   6         37.70         35.97         9.14 o
  -1 -10   6        122.84         96.50        11.42 o
   0 -10   6         16.56         14.85         7.42 o
   1 -10   6        335.58        330.26        21.41 o
   2 -10   6        441.57        426.56        20.56 o
   3 -10   6          4.03          2.86         7.42 o
   4 -10   6        249.74        230.13        17.13 o
   5 -10   6         13.95          6.85         8.57 o
  -8  -9   6          3.76          3.43         7.42 o
  -7  -9   6         12.64          6.28         7.42 o
  -6  -9   6        239.88        201.57        15.42 o
  -5  -9   6        542.38        533.91        23.98 o
  -4  -9   6       1756.77       1805.60        51.96 o
  -3  -9   6        514.07        590.44        25.13 o
  -2  -9   6         74.00         69.09        10.28 o
  -1  -9   6         40.43         38.83         8.57 o
   0  -9   6          2.93          8.70         4.23 o
   1  -9   6         96.19        102.92         7.64 o
   2  -9   6        611.15        625.28        24.55 o
   3  -9   6         91.44        110.21        11.99 o
   4  -9   6        403.98        492.23        23.41 o
   5  -9   6        185.82        197.01        16.56 o
   6  -9   6          1.27         -5.71         7.99 o
  -9  -8   6         53.24         59.39        12.56 o
  -8  -8   6        398.27        362.03        21.70 o
  -7  -8   6        196.74        154.18        14.85 o
  -6  -8   6         43.78         37.69         8.57 o
  -5  -8   6         72.78         74.80        10.28 o
  -4  -8   6       1177.73       1191.17        37.69 o
  -3  -8   6        714.31        689.23        26.27 o
  -2  -8   6         35.44         27.61         6.57 o
  -1  -8   6         15.34          7.99         3.98 o
   0  -8   6        375.31        355.09        11.69 o
   1  -8   6        466.61        436.21        13.52 o
   2  -8   6          0.19          5.29         3.82 o
   3  -8   6        862.93        883.38        30.26 o
   4  -8   6         53.20         65.67        10.28 o
   5  -8   6        712.05        636.13        26.84 o
   6  -8   6        168.48        155.32        14.85 o
   7  -8   6          0.96         16.56         8.57 o
  -9  -7   6          2.36          2.86         8.57 o
  -8  -7   6          1.28         10.28         7.99 o
  -7  -7   6         29.93         21.70         8.57 o
  -6  -7   6         93.28         73.09        10.85 o
  -5  -7   6        222.45        251.82        15.42 o
  -4  -7   6        223.31        201.38         9.18 o
  -3  -7   6        101.92         92.61         6.58 o
  -2  -7   6        148.26        164.71         8.05 o
  -1  -7   6         86.18         76.02         6.02 o
   0  -7   6        209.78        201.18         8.67 o
   1  -7   6        216.59        194.78         8.67 o
   2  -7   6         11.90         11.00         3.82 o
   3  -7   6          5.83         20.56         6.28 o
   4  -7   6         49.10         53.68         8.57 o
   5  -7   6        187.68        206.14        15.42 o
   6  -7   6         98.79         72.52        10.85 o
   7  -7   6        429.33        441.41        23.41 o
 -10  -6   6        101.20        126.77        15.42 o
  -9  -6   6         15.60         17.70         8.57 o
  -8  -6   6        315.54        262.67        17.70 o
  -7  -6   6        160.29        133.05        13.70 o
  -6  -6   6        237.97        287.23        17.13 o
  -5  -6   6        747.61        738.24        18.29 o
  -4  -6   6          1.89          3.71         3.63 o
  -3  -6   6        537.08        541.08        14.11 o
  -2  -6   6        571.39        514.36        14.56 o
  -1  -6   6        479.56        480.56        17.42 o
   0  -6   6        290.02        351.76        10.69 o
   1  -6   6       1742.52       1624.87        30.28 o
   2  -6   6         65.33         61.90         8.28 o
   3  -6   6        131.03        165.32         8.05 o
   4  -6   6       1648.43       1612.02        45.68 o
   5  -6   6        129.70        139.33        13.13 o
   6  -6   6        789.72        746.91        28.55 o
   7  -6   6         21.12          6.28         7.99 o
   8  -6   6        248.45        250.11        18.84 o
 -10  -5   6          1.16         -3.43         7.42 o
  -9  -5   6        409.95        403.15        22.84 o
  -8  -5   6          3.49          2.28         6.28 o
  -7  -5   6       2418.39       2428.36        45.32 o
  -6  -5   6        526.78        540.21        15.28 o
  -5  -5   6        432.04        384.69        14.85 o
  -4  -5   6        205.47        230.60         9.26 o
  -3  -5   6        124.90        112.69         6.65 o
  -2  -5   6         71.61        115.26         6.25 o
  -1  -5   6        166.05        228.07         8.27 o
   0  -5   6        315.67        312.99         9.69 o
   1  -5   6        277.78        262.65         7.00 o
   2  -5   6       2072.56       2060.32        31.37 o
   3  -5   6          1.95          0.90         2.74 o
   4  -5   6        277.70        268.38        14.85 o
   5  -5   6        533.08        585.31        23.98 o
   7  -5   6        170.97        163.89        14.28 o
 -10  -4   6        437.03        421.42        25.13 o
  -9  -4   6        468.48        442.55        23.98 o
  -8  -4   6          0.74          0.31         4.39 o
  -7  -4   6       1216.29       1258.67        27.55 o
  -6  -4   6        173.64        153.59         8.62 o
  -5  -4   6        366.66        327.76        11.46 o
  -4  -4   6         89.62        100.49         6.42 o
  -3  -4   6         10.28         11.39         5.71 o
  -2  -4   6        135.43        169.64         6.86 o
  -1  -4   6       1788.01       1891.22        45.68 o
   0  -4   6      23756.21      22951.23       278.79 o
   1  -4   6          5.08          6.75         2.31 o
   2  -4   6       1856.73       1855.08        26.13 o
   3  -4   6       2790.30       2559.78        34.90 o
   4  -4   6        182.43        174.16        11.42 o
   5  -4   6        116.49         87.37         9.71 o
   6  -4   6         87.47         74.23         9.71 o
   7  -4   6         86.58         80.52        10.28 o
   8  -4   6        102.52         95.93        11.99 o
   9  -4   6        896.78        788.02        31.98 o
  -9  -3   6        680.44        703.51        27.41 o
  -8  -3   6        843.00        792.02        27.98 o
  -7  -3   6         16.26          4.57         6.28 o
  -6  -3   6        179.74        207.28        12.56 o
  -5  -3   6        127.77        126.23        10.56 o
  -4  -3   6       3613.47       3543.37        71.38 o
  -3  -3   6         38.65         22.40         3.43 o
  -2  -3   6        125.43        169.49         7.99 o
  -1  -3   6          3.71          6.65         1.92 o
   0  -3   6       4364.62       4454.56        56.92 o
   1  -3   6       1093.98       1013.77        23.60 o
   2  -3   6       1603.28       1444.51        20.97 o
   3  -3   6         65.67         69.37         3.78 o
   4  -3   6        923.88        838.78        17.48 o
   5  -3   6        983.60        950.76        30.26 o
   6  -3   6          7.44          1.71         5.71 o
   7  -3   6       1648.78       1629.15        47.40 o
   8  -3   6        196.54        199.86        14.85 o
   9  -3   6        463.42        448.83        23.41 o
 -10  -2   6          4.85          9.14         8.57 o
  -9  -2   6         16.43         31.98         8.57 o
  -8  -2   6        137.37        145.61        13.13 o
  -7  -2   6         58.35         55.39         7.99 o
  -6  -2   6       1981.49       1886.68        48.54 o
  -5  -2   6       5528.40       5638.92       125.63 o
  -4  -2   6         51.65         68.52         6.85 o
  -3  -2   6         22.08         20.56         5.14 o
  -2  -2   6       2575.16       2500.53        33.95 o
  -1  -2   6          4.04          5.30         2.19 o
   0  -2   6        162.86        128.99         4.36 o
   1  -2   6        347.49        255.61         5.96 o
   2  -2   6        964.85        942.47        15.95 o
   3  -2   6        456.02        454.37         8.71 o
   4  -2   6        294.23        305.74         7.33 o
   5  -2   6         19.61         19.99         5.71 o
   6  -2   6         56.14         50.82         8.57 o
   7  -2   6        187.15        168.45        12.56 o
   8  -2   6        542.16        512.78        23.41 o
   9  -2   6         20.15         19.99         8.57 o
  10  -2   6          9.09          1.14         7.42 o
 -11  -1   6         87.80         86.80        13.70 o
 -10  -1   6          6.55          3.43         7.99 o
  -9  -1   6        966.92        935.35        33.12 o
  -8  -1   6         67.62         61.10         9.14 o
  -7  -1   6        507.31        517.92        20.56 o
  -6  -1   6       1941.11       1816.45        47.40 o
  -5  -1   6        399.70        396.87        16.56 o
  -4  -1   6        180.51        158.75        10.28 o
  -3  -1   6       4213.71       4275.87        95.36 o
  -2  -1   6      12345.80      12193.80       181.49 o
  -1  -1   6          6.48         27.18         5.73 o
   0  -1   6       5917.40       5851.14        72.86 o
   1  -1   6        176.59        149.12         4.83 o
   2  -1   6         83.21        107.44         3.52 o
   3  -1   6        823.52        783.10        13.41 o
   4  -1   6       1445.85       1460.49        21.06 o
   5  -1   6        688.37        662.42        14.79 o
   6  -1   6       1529.06       1502.95        41.69 o
   7  -1   6        390.75        365.46        18.27 o
   8  -1   6         15.56         15.42         7.42 o
   9  -1   6        180.61        171.31        14.85 o
  10  -1   6         63.75         62.24        10.85 o
 -10   0   6         19.62         23.98         9.14 o
  -9   0   6       1420.15       1454.41        44.54 o
  -8   0   6         66.99         67.95         9.71 o
  -7   0   6          1.47          7.99         6.28 o
  -6   0   6       3241.14       3110.97        74.80 o
  -5   0   6          5.11          2.28         4.57 o
  -4   0   6        247.15        285.51        12.56 o
  -3   0   6       7796.15       7441.07       112.65 o
  -2   0   6        805.88        691.96        14.33 o
  -1   0   6         72.42         91.23         4.85 o
   0   0   6         23.49         17.14         1.72 o
   1   0   6       1111.09        945.34        13.69 o
   2   0   6        460.50        406.45         9.89 o
   3   0   6       1458.12       1353.73        19.16 o
   4   0   6       3791.69       3718.64        47.68 o
   5   0   6        218.62        198.46         7.40 o
   6   0   6       1742.12       1644.84        29.81 o
   7   0   6       1610.73       1576.61        43.97 o
   8   0   6        680.58        681.81        25.70 o
   9   0   6        230.41        244.40        16.56 o
  10   0   6         46.76         46.82         9.71 o
  11   0   6          2.38          8.57         8.57 o
 -10   1   6        191.40        174.74        15.99 o
  -9   1   6       1108.46       1030.14        35.97 o
  -8   1   6         45.79         52.53         9.14 o
  -7   1   6       1000.26        930.78        30.26 o
  -6   1   6       2048.37       1971.77        51.39 o
  -5   1   6       3603.34       3616.33        83.94 o
  -4   1   6       3662.12       3688.28        83.94 o
  -3   1   6         70.29         65.88         4.23 o
  -2   1   6       2533.27       2632.51        42.60 o
  -1   1   6       9480.85       9875.29       210.71 o
   0   1   6       2059.67       2080.83        48.54 o
   1   1   6        107.15        170.79         6.06 o
   2   1   6        111.74        158.18         5.65 o
   3   1   6        375.00        295.22        10.85 o
   4   1   6       3252.05       3389.70        53.89 o
   5   1   6        676.77        615.28        13.99 o
   6   1   6       2482.57       2437.28        41.16 o
   7   1   6        261.90        256.70         9.43 o
   8   1   6         13.69         12.56         6.28 o
   9   1   6        302.01        320.92        17.70 o
  10   1   6          8.95          8.57         7.42 o
  11   1   6        246.17        273.52        18.27 o
 -10   2   6        121.49        149.04        15.99 o
  -9   2   6       1984.21       2032.30        57.67 o
  -8   2   6         82.65         67.95         9.71 o
  -7   2   6          3.15         -0.57         5.71 o
  -6   2   6          9.80          5.71         5.14 o
  -5   2   6        634.59        621.17        15.91 o
  -4   2   6       1925.24       1832.94        33.08 o
  -3   2   6        294.81        308.73         7.11 o
  -2   2   6       8549.29       8855.72       129.84 o
  -1   2   6       5568.60       5750.49        78.28 o
   0   2   6        325.75        282.46         7.49 o
   1   2   6        333.05        291.35         6.13 o
   2   2   6       3910.47       3847.12        59.56 o
   3   2   6         14.78          9.06         1.36 o
   4   2   6         28.52         38.44         6.37 o
   5   2   6       3931.19       3928.35       100.22 o
   6   2   6       5827.65       6000.96       121.63 o
   7   2   6         35.19         45.04         4.63 o
   8   2   6          1.40         -0.38         3.57 o
   9   2   6         50.63         62.24         9.71 o
  10   2   6         67.71         75.38        10.85 o
 -10   3   6        818.70        915.36        36.55 o
  -9   3   6         40.92         38.83        10.28 o
  -8   3   6          1.57         -5.14         6.85 o
  -7   3   6         70.91         56.65         6.58 o
  -6   3   6        289.63        315.95        11.69 o
  -5   3   6       5839.00       5953.36        95.46 o
  -4   3   6       2904.08       2858.75        48.62 o
  -3   3   6        424.89        490.36        11.13 o
  -2   3   6        797.29        683.65        11.53 o
  -1   3   6       1251.43       1255.60        18.13 o
   0   3   6       1227.74       1428.14        19.78 o
   1   3   6        701.57        541.29        32.43 o
   2   3   6        213.14        176.35         4.02 o
   3   3   6         79.34         96.15         3.25 o
   4   3   6        907.47        885.16        13.59 o
   5   3   6         75.35         97.14         4.17 o
   6   3   6          2.65          5.46         2.40 o
   7   3   6        540.92        567.09        14.33 o
   8   3   6       1555.40       1644.42        31.08 o
   9   3   6        384.70        406.57        18.84 o
  -9   4   6          4.54          1.71         7.42 o
  -8   4   6        955.47        950.41        24.77 o
  -7   4   6        277.73        254.68        11.69 o
  -6   4   6       1601.78       1548.95        31.65 o
  -5   4   6         73.26         65.21         5.84 o
  -4   4   6         70.18         63.34         3.74 o
  -3   4   6        508.05        520.05         9.89 o
  -2   4   6          4.32         12.11         6.49 o
  -1   4   6        336.58        285.26         6.26 o
   0   4   6          5.03         11.42         4.04 o
   1   4   6       2112.12       2120.88        27.91 o
   2   4   6       1112.65       1088.17        15.36 o
   3   4   6        142.77        143.47         4.01 o
   4   4   6         34.01         44.10         2.73 o
   5   4   6         45.29         41.81         2.93 o
   6   4   6       1080.59       1088.02        17.25 o
   7   4   6        150.84        136.77         7.27 o
   8   4   6         51.81         47.40         5.25 o
   9   4   6         17.94         11.42         6.28 o
  -9   5   6          0.73          4.70         5.44 o
  -8   5   6        163.56        174.14        11.22 o
  -7   5   6        519.89        550.45        21.70 o
  -6   5   6         26.42         20.59         5.04 o
  -5   5   6        244.00        252.66        10.07 o
  -4   5   6        294.61        258.85        14.85 o
  -3   5   6        671.06        741.40        12.74 o
  -2   5   6       1302.35       1204.68        17.98 o
  -1   5   6         57.54         63.07         3.40 o
   0   5   6       3674.13       3485.13        53.06 o
   1   5   6       2384.25       2400.30        31.32 o
   2   5   6        147.19        176.72         4.48 o
   3   5   6      18547.55      19477.16       235.55 o
   4   5   6         62.58         55.59         3.00 o
   5   5   6       1204.43       1325.90        19.43 o
   6   5   6        787.36        834.39        14.15 o
   7   5   6       2115.31       2065.95        36.94 o
   8   5   6        163.75        169.02        11.99 o
   9   5   6         36.16         40.54         7.99 o
  10   5   6       1425.65       1427.00        42.26 o
  -9   6   6         10.12          9.93         7.42 o
  -8   6   6        488.03        478.48        17.13 o
  -7   6   6         10.44          0.86         8.28 o
  -6   6   6          2.44          4.46         4.23 o
  -5   6   6       1222.64       1167.34        25.40 o
  -4   6   6       5257.11       5181.39        83.94 o
  -3   6   6       3745.96       3932.48        64.38 o
  -2   6   6        270.39        277.61         6.86 o
  -1   6   6       2974.12       2941.89        38.54 o
   0   6   6        530.86        524.22         9.31 o
   1   6   6       3027.17       3004.14        38.78 o
   2   6   6       1539.28       1579.35        25.87 o
   3   6   6         12.95         27.59         4.35 o
   4   6   6         97.91        113.09         4.00 o
   5   6   6       1021.74       1136.14        21.79 o
   6   6   6       1343.40       1353.34        35.97 o
   7   6   6        201.78        240.97        13.13 o
   8   6   6       1017.85       1074.68        32.55 o
   9   6   6        203.58        212.42        14.28 o
  10   6   6       1628.41       1727.94        49.11 o
  -8   7   6          0.33         -0.98         4.80 o
  -7   7   6       1248.97       1211.93        31.12 o
  -6   7   6        986.08       1018.08        24.77 o
  -5   7   6        791.56        786.93        19.74 o
  -4   7   6        636.35        654.21        16.72 o
  -3   7   6       5683.84       5937.76        94.44 o
  -2   7   6        900.77        788.93        14.32 o
  -1   7   6       1570.97       1603.90        22.69 o
   0   7   6         29.65         54.47         3.21 o
   1   7   6          4.29          8.90         1.92 o
   2   7   6       4366.65       4175.08        59.83 o
   3   7   6       6503.62       6616.84       101.54 o
   4   7   6       7127.94       7174.42       157.03 o
   5   7   6        192.61        167.88        10.28 o
   6   7   6       2451.67       2390.33        58.82 o
   7   7   6          1.36         -1.14         4.57 o
  10   7   6        352.58        409.43        20.56 o
  11   7   6        303.22        320.35        19.42 o
  -8   8   6          3.38          2.31         5.42 o
  -7   8   6         15.00         19.67         5.84 o
  -6   8   6       2239.75       2184.92        43.15 o
  -5   8   6        400.58        380.41        19.13 o
  -4   8   6       1815.70       1795.97        34.88 o
  -3   8   6         92.72        136.22        21.41 o
  -2   8   6        756.46        787.47        23.41 o
  -1   8   6       1525.26       1585.70        22.78 o
   0   8   6       1529.61       1402.30        20.29 o
   1   8   6       1159.78       1190.56        18.83 o
   2   8   6       1111.56       1178.02        22.20 o
   3   8   6       1302.09       1241.51        25.70 o
   4   8   6         36.11         38.83         6.28 o
   5   8   6        359.52        379.16        15.99 o
   6   8   6        313.62        324.92        15.42 o
   7   8   6          9.36         25.70         6.28 o
   8   8   6        773.01        764.04        26.84 o
  11   8   6        280.18        297.51        19.42 o
  -8   9   6         20.77         22.06         7.23 o
  -7   9   6         82.65         84.82         8.88 o
  -6   9   6         26.14         13.85         7.42 o
  -5   9   6        322.87        301.69        19.99 o
  -4   9   6        275.40        310.76        11.91 o
  -3   9   6        868.38        951.16        21.35 o
  -2   9   6       2500.89       2296.11        40.73 o
  -1   9   6         11.85         10.41         3.57 o
   0   9   6         43.33         49.14         3.55 o
   1   9   6       2812.56       2974.44        49.00 o
   2   9   6        353.31        381.38        10.88 o
   3   9   6        134.46        115.22         6.46 o
   4   9   6         95.82        110.21         9.14 o
   5   9   6        194.57        216.42        13.13 o
   6   9   6          2.54         10.85         5.71 o
   7   9   6        854.09        821.71        27.98 o
   8   9   6        117.13        123.34        11.99 o
  -7  10   6         16.10         15.66         7.99 o
  -6  10   6         28.98         29.64        11.42 o
  -5  10   6       1093.90       1059.92        38.54 o
  -4  10   6          1.95          7.02         4.23 o
  -3  10   6        444.36        402.86        13.08 o
  -2  10   6         19.92          6.79         4.28 o
  -1  10   6       2042.77       2049.43        54.82 o
   0  10   6       1701.62       1678.26        45.68 o
   1  10   6        158.18        112.79        20.56 o
   2  10   6        353.83        368.29        11.05 o
   3  10   6        335.56        337.80        10.69 o
   4  10   6         33.63         51.96         7.42 o
   5  10   6       1953.99       2002.03        52.53 o
   6  10   6         80.28         94.79        10.28 o
   7  10   6       1080.93       1107.80        34.83 o
   8  10   6         12.83         29.12         7.99 o
  -7  11   6          4.13         -7.99         8.57 o
  -6  11   6         64.94         55.43         7.87 o
  -5  11   6         32.32         32.82         6.28 o
  -4  11   6         32.06         34.60         6.06 o
  -3  11   6        804.48        784.08        20.08 o
  -2  11   6          4.24          0.57         5.14 o
  -1  11   6        186.96        193.01        14.28 o
   0  11   6        841.07        834.85        28.55 o
   1  11   6       1698.06       1814.58        32.99 o
   2  11   6         15.71         25.70         8.57 o
   3  11   6        164.59        145.74         8.05 o
   4  11   6        999.70        987.31        31.41 o
   5  11   6         44.55         38.26         7.99 o
   6  11   6        843.66        875.39        30.26 o
   7  11   6          1.30          3.43         6.28 o
   8  11   6        351.77        342.62        18.84 o
  -6  12   6         93.88        125.63        14.85 o
  -5  12   6         57.77         54.49         7.40 o
  -4  12   6         56.09         55.39        10.28 o
  -3  12   6        672.42        613.29        26.84 o
  -2  12   6        313.04        323.20        18.27 o
  -1  12   6         39.68         42.26         8.57 o
   0  12   6       1549.60       1501.81        44.54 o
   1  12   6         64.82         44.54         7.99 o
   2  12   6       1382.12       1318.29        28.55 o
   3  12   6        112.45        116.99         7.46 o
   4  12   6        136.90        158.75        12.56 o
   5  12   6          3.56          2.86         6.28 o
   6  12   6        599.28        589.30        24.55 o
   7  12   6        156.73        177.59        14.28 o
   8  12   6         36.61         21.13         8.57 o
   9  12   6        152.29        129.05        14.28 o
  -5  13   6        197.62        220.42        18.27 o
  -4  13   6        361.04        328.91        20.56 o
  -3  13   6         17.69         35.97         9.14 o
  -2  13   6        157.21        152.46        14.28 o
  -1  13   6         93.24         74.23        10.85 o
   0  13   6       1063.11       1004.44        34.26 o
   1  13   6          1.55          5.71         6.28 o
   2  13   6          3.15         -3.43         5.71 o
   3  13   6          6.04         12.36         4.53 o
   4  13   6         10.25         14.85         6.85 o
   5  13   6        167.52        175.88        14.28 o
   6  13   6         43.95         47.97         9.14 o
   7  13   6        644.70        686.95        27.98 o
   8  13   6          0.40         -6.28         6.28 o
   9  13   6       1007.79       1103.80        39.97 o
  -4  14   6         21.99         15.99         8.57 o
  -3  14   6         87.00         69.67        11.99 o
  -2  14   6          6.86          5.14         6.85 o
  -1  14   6        982.10        935.35        34.83 o
   0  14   6        196.41        187.87        15.42 o
   1  14   6        387.12        400.29        20.56 o
   2  14   6        191.32        165.60        14.28 o
   3  14   6         12.40         10.85         7.42 o
   4  14   6          8.50          1.14         6.85 o
   5  14   6       1020.48       1008.44        35.40 o
   6  14   6         72.16         71.95        10.85 o
   7  14   6         66.99         64.53        11.42 o
   8  14   6         22.02         22.27         9.71 o
   9  14   6          3.99         10.28         9.14 o
  -2  15   6         72.02         70.24        11.99 o
  -1  15   6         66.09         70.81        11.99 o
   0  15   6         30.71         30.84         9.14 o
   1  15   6         76.75         64.53        10.85 o
   2  15   6         10.26         19.99         8.57 o
   3  15   6         24.52         24.55         8.57 o
   4  15   6          0.64         10.85         7.99 o
   5  15   6         45.74         66.24        11.42 o
   6  15   6         65.80         75.95        11.99 o
   7  15   6          1.56          3.43         8.57 o
   8  15   6         19.53          2.28         9.14 o
   0  16   6         86.61         86.80        13.13 o
   1  16   6          6.39         21.70         9.14 o
   2  16   6         47.38         43.97        10.85 o
   3  16   6         39.88         56.53        11.42 o
   4  16   6        355.07        379.73        21.70 o
   5  16   6         90.81        111.92        13.70 o
   6  16   6        152.68        209.57        18.27 o
  -4 -13   7         15.20         -3.43         9.14 o
  -3 -13   7          2.18          6.28         9.71 o
  -2 -13   7          6.78          1.14         7.99 o
  -5 -12   7          0.60         -5.71         7.99 o
  -4 -12   7          8.42          5.71         9.14 o
  -3 -12   7        305.15        334.62        21.70 o
  -2 -12   7          1.20          4.00         7.99 o
  -6 -11   7          3.44         14.28         9.14 o
  -5 -11   7        165.89        156.46        16.56 o
  -4 -11   7         82.97         89.08        12.56 o
  -3 -11   7        442.44        503.08        24.55 o
  -2 -11   7        222.76        199.29        16.56 o
  -1 -11   7        487.39        479.67        23.41 o
   4 -11   7        122.97        124.48        14.85 o
  -7 -10   7        160.13        166.74        17.13 o
  -6 -10   7        126.42        102.79        13.70 o
  -5 -10   7        132.06        107.35        13.70 o
  -4 -10   7        187.30        240.97        17.13 o
  -3 -10   7          4.64         -2.28         6.28 o
  -2 -10   7          1.32         -6.28         6.28 o
  -1 -10   7         30.55         35.40         9.14 o
   1 -10   7          4.45         14.85         7.42 o
   2 -10   7        185.35        178.16        14.85 o
   3 -10   7         42.66         54.82        10.85 o
   4 -10   7        240.12        251.25        18.27 o
   5 -10   7        343.90        390.01        22.84 o
  -8  -9   7         30.12         26.27         9.71 o
  -7  -9   7          4.98          0.57         6.85 o
  -6  -9   7         66.74         69.67        11.42 o
  -5  -9   7          9.21         10.85         7.99 o
  -4  -9   7        765.07        804.58        30.26 o
  -3  -9   7        377.76        374.60        19.42 o
  -2  -9   7         13.84         15.42         7.42 o
  -1  -9   7        225.11        213.57        14.85 o
   0  -9   7        102.06         95.69         7.64 o
   1  -9   7          3.10          0.00         6.28 o
   2  -9   7          7.53         13.13         6.85 o
   3  -9   7         81.10         69.09        10.85 o
   4  -9   7        267.36        260.39        18.27 o
   5  -9   7        147.20        140.47        14.85 o
  -8  -8   7         28.51         26.27         9.71 o
  -7  -8   7        786.56        805.72        31.98 o
  -6  -8   7         91.12         91.94        11.99 o
  -5  -8   7        156.90        150.75        13.70 o
  -4  -8   7        536.08        526.49        22.84 o
  -3  -8   7        618.63        614.43        24.55 o
  -2  -8   7         38.71         40.68         6.28 o
  -1  -8   7          9.20         12.56         4.23 o
   0  -8   7        194.98        204.62         9.48 o
   1  -8   7         64.94         66.24         9.14 o
   2  -8   7        312.93        319.78        16.56 o
   3  -8   7        174.68        157.03        12.56 o
   4  -8   7         32.31         22.27         7.99 o
   6  -8   7         21.13         23.41         9.71 o
  -9  -7   7        304.00        284.94        20.56 o
  -8  -7   7        351.72        374.02        21.70 o
  -7  -7   7        276.90        257.53        17.70 o
  -6  -7   7         18.76         10.85         6.85 o
  -5  -7   7         14.39          9.71         6.28 o
  -4  -7   7        395.01        402.21        23.13 o
  -3  -7   7        140.62        142.53         8.21 o
  -2  -7   7        464.40        535.86        22.27 o
  -1  -7   7         11.79         13.49         4.23 o
   0  -7   7        465.15        525.70        16.85 o
   1  -7   7        890.20        897.13        38.54 o
   2  -7   7        140.26        161.60        12.56 o
   3  -7   7        596.18        609.86        23.98 o
   4  -7   7         96.08         77.66        10.28 o
   5  -7   7       1015.40        941.63        33.69 o
   6  -7   7        232.08        220.42        17.13 o
   7  -7   7        118.17         98.22        13.13 o
  -9  -6   7        345.05        366.03        22.84 o
  -8  -6   7          3.23         -6.28         6.28 o
  -7  -6   7        724.67        663.54        27.98 o
  -6  -6   7        410.65        361.46        19.42 o
  -5  -6   7        173.56        191.26         9.48 o
  -4  -6   7       2249.63       2249.75        40.95 o
  -3  -6   7       1194.24       1186.14        24.41 o
  -2  -6   7        886.08        913.16        20.18 o
  -1  -6   7        268.18        237.28         9.29 o
   0  -6   7          2.84          9.53         3.82 o
   1  -6   7         46.14         43.98         4.85 o
   2  -6   7       1141.85       1029.57        32.55 o
   3  -6   7       1977.90       1877.55        50.82 o
   4  -6   7        183.54        169.02        13.70 o
   5  -6   7        786.23        799.44        29.69 o
   6  -6   7          1.73         -6.28         6.28 o
   7  -6   7         69.26         60.53        10.85 o
  -9  -5   7        403.23        419.14        23.98 o
  -8  -5   7          6.21         16.56         7.99 o
  -7  -5   7        778.20        790.71        20.72 o
  -6  -5   7         11.09          9.48         5.14 o
  -5  -5   7          1.97         11.34         4.23 o
  -4  -5   7        133.17        147.98        14.28 o
  -3  -5   7        964.32        951.41        20.58 o
  -2  -5   7       2656.34       2469.49        42.79 o
  -1  -5   7       2810.77       2603.96        44.62 o
   0  -5   7       4337.68       4497.92        72.28 o
   1  -5   7        102.69         92.04         4.81 o
   2  -5   7       1839.94       1685.82        24.93 o
   3  -5   7        573.84        612.71        22.84 o
   4  -5   7        647.95        617.85        23.98 o
   5  -5   7          9.94         11.99         7.42 o
   6  -5   7         28.53         19.42         7.99 o
   7  -5   7         26.29         20.56         7.99 o
   8  -5   7          0.28          1.14         7.99 o
 -10  -4   7        273.85        259.25        19.99 o
  -9  -4   7        117.40        126.77        14.85 o
  -8  -4   7        234.83        233.51        11.46 o
  -7  -4   7         12.04         13.93         5.04 o
  -6  -4   7       1475.14       1455.16        30.21 o
  -5  -4   7          0.37         -3.71         3.71 o
  -4  -4   7       1923.65       1854.74        34.51 o
  -3  -4   7       2228.07       2207.85        68.24 o
  -2  -4   7         56.89         46.65        13.13 o
  -1  -4   7        559.39        565.58        11.10 o
   0  -4   7        510.06        550.22        10.85 o
   1  -4   7         23.12         40.44         3.40 o
   2  -4   7         17.19         44.46         5.67 o
   3  -4   7        409.96        412.54        11.63 o
   4  -4   7       1844.80       1845.57        49.68 o
   5  -4   7        667.28        689.23        25.70 o
   6  -4   7         14.71          4.57         6.28 o
   7  -4   7         72.73         72.52        10.28 o
   8  -4   7         60.12         54.82        10.28 o
   9  -4   7        260.48        229.55        18.84 o
  -9  -3   7         82.98         95.93        11.99 o
  -8  -3   7          1.76         -5.14         6.28 o
  -7  -3   7         13.73          8.57         6.85 o
  -6  -3   7        370.34        382.02        17.70 o
  -5  -3   7       4478.60       4507.35        74.46 o
  -4  -3   7        758.33        777.55        18.16 o
  -3  -3   7       2258.08       2211.75        38.76 o
  -2  -3   7        484.33        480.74        12.09 o
  -1  -3   7          4.68         12.71         3.01 o
   0  -3   7       3235.93       3152.02        47.80 o
   1  -3   7       3656.74       3818.03        59.52 o
   2  -3   7        492.28        466.52         9.38 o
   3  -3   7       1195.27       1228.09        44.25 o
   4  -3   7        307.08        362.03        16.56 o
   5  -3   7        205.45        175.88        12.56 o
   6  -3   7          9.54          6.85         6.28 o
   7  -3   7         10.26         -1.14         6.28 o
   8  -3   7          3.93          5.14         6.85 o
   9  -3   7        742.83        754.33        30.84 o
 -10  -2   7        169.26        162.74        15.42 o
  -9  -2   7        229.77        219.85        16.56 o
  -8  -2   7        182.35        182.73        14.28 o
  -7  -2   7         78.61         56.53         8.57 o
  -6  -2   7        350.07        384.87        17.70 o
  -5  -2   7         79.48         78.23         9.14 o
  -4  -2   7         10.91          7.99         5.14 o
  -3  -2   7        184.86        164.48         8.85 o
  -2  -2   7        203.79        218.10         6.48 o
  -1  -2   7       2652.42       2803.36        42.22 o
   0  -2   7       4469.98       4645.98        59.34 o
   1  -2   7        386.33        442.28         8.65 o
   2  -2   7        493.98        472.35         9.07 o
   3  -2   7        130.85        121.83         6.42 o
   4  -2   7         64.87         92.10         6.28 o
   5  -2   7       1623.10       1648.56        44.54 o
   6  -2   7       1104.66       1030.71        33.12 o
   8  -2   7         79.64         70.81        10.28 o
   9  -2   7        170.33        152.46        14.85 o
  10  -2   7         20.95         21.13         8.57 o
 -10  -1   7         71.71         77.09        12.56 o
  -9  -1   7        916.14        945.05        33.69 o
  -8  -1   7        239.34        239.83        15.42 o
  -7  -1   7        518.09        505.93        21.13 o
  -6  -1   7       2487.41       2470.27        61.67 o
  -5  -1   7       1236.86       1228.29        34.83 o
  -4  -1   7       1380.48       1283.67        35.40 o
  -3  -1   7       1501.57       1577.16        28.66 o
  -2  -1   7       1003.98       1170.52        22.41 o
  -1  -1   7       1176.73       1312.34        19.54 o
   0  -1   7        439.29        482.49        14.41 o
   1  -1   7        981.74        829.65        13.02 o
   2  -1   7         13.96         13.99         3.16 o
   3  -1   7       6673.87       6827.96       104.56 o
   4  -1   7        808.82        848.34        17.94 o
   5  -1   7        317.97        326.23        11.42 o
   6  -1   7       2398.62       2422.88        61.67 o
   7  -1   7        639.95        646.98        24.55 o
   8  -1   7       1053.32       1093.52        35.97 o
   9  -1   7        299.31        284.37        17.70 o
  10  -1   7         19.26         17.13         7.99 o
 -10   0   7        142.35        149.04        15.42 o
  -9   0   7       1039.59       1057.55        36.55 o
  -8   0   7         20.00         21.13         7.42 o
  -7   0   7        487.99        493.37        20.56 o
  -6   0   7       2629.84       2644.44        65.67 o
  -5   0   7        293.41        298.65        14.85 o
  -4   0   7       1231.11       1335.64        35.97 o
  -3   0   7       1075.43       1078.68        29.12 o
  -2   0   7       3467.03       3607.29        69.95 o
  -1   0   7        516.75        478.27        11.71 o
   0   0   7       6705.04       6284.47        78.35 o
   1   0   7        424.61        491.81         8.38 o
   2   0   7       1188.39        963.71        30.26 o
   3   0   7       5440.65       5731.47       210.14 o
   4   0   7       2239.22       2213.88        37.53 o
   5   0   7          0.71          0.00         4.00 o
   6   0   7        664.69        713.15        16.67 o
   7   0   7        380.22        331.20        16.56 o
   8   0   7        707.09        676.10        26.27 o
   9   0   7         52.18         61.67        10.28 o
  10   0   7         81.15         60.53        10.28 o
 -10   1   7        111.41        122.77        14.85 o
  -9   1   7        238.82        242.12        17.13 o
  -8   1   7       1023.20        978.75        33.12 o
  -7   1   7        723.44        782.88        27.41 o
  -6   1   7        132.65        124.48        11.42 o
  -5   1   7        130.91         97.65         9.14 o
  -4   1   7        420.41        450.54        17.13 o
  -3   1   7       1958.88       1975.19        47.40 o
  -2   1   7      10428.06      10299.06       154.44 o
  -1   1   7         70.42        129.87        10.28 o
   0   1   7         17.43         17.00         4.85 o
   1   1   7        520.94        587.84        16.85 o
   2   1   7        322.96        364.89         9.69 o
   3   1   7       1440.39       1506.82        26.64 o
   4   1   7       3568.42       3665.99       137.05 o
   5   1   7       1763.08       1713.60        30.47 o
   6   1   7        294.96        291.10        12.56 o
   7   1   7        113.84        135.97         7.64 o
   8   1   7          1.40          6.28         6.28 o
   9   1   7          5.43         13.70         7.42 o
  10   1   7          1.03          0.57         6.85 o
  11   1   7        146.23        137.05        15.42 o
 -10   2   7        175.19        189.58        18.27 o
  -9   2   7         63.53         53.11        11.42 o
  -8   2   7          1.68          5.14         6.85 o
  -7   2   7         16.59         21.70         7.42 o
  -6   2   7        185.15        183.87        12.56 o
  -5   2   7         50.92         42.26         7.42 o
  -4   2   7        584.49        565.69        11.14 o
  -3   2   7        168.15        170.03         5.69 o
  -2   2   7          3.16         13.42         2.49 o
  -1   2   7      23001.65      22669.09       395.38 o
   0   2   7        136.07        115.86         4.08 o
   1   2   7        111.91        144.09         8.28 o
   2   2   7       3410.23       3812.64        59.76 o
   3   2   7        948.61        820.38        17.70 o
   4   2   7        670.26        770.55        15.95 o
   5   2   7        184.99        166.90         7.14 o
   6   2   7        414.21        435.01        11.91 o
   7   2   7         21.38         21.37         4.23 o
   8   2   7       1035.65       1080.96        33.69 o
   9   2   7        728.63        717.78        26.84 o
  10   2   7          1.50          2.86         6.85 o
 -10   3   7        259.45        318.63        22.84 o
  -9   3   7          9.59          9.14         7.99 o
  -8   3   7         23.85         28.55         8.57 o
  -7   3   7        378.11        367.74        18.27 o
  -6   3   7         36.80         45.33        12.56 o
  -5   3   7        123.40        111.65         7.46 o
  -4   3   7       2762.82       2679.38        36.86 o
  -3   3   7          8.94         15.16         2.35 o
  -2   3   7          4.75         20.77         2.48 o
  -1   3   7        569.93        550.56         9.99 o
   0   3   7       1534.36       1807.98        24.71 o
   1   3   7        206.22        166.59         5.89 o
   2   3   7       1436.59       1371.08        18.91 o
   3   3   7       2429.48       2316.81        30.29 o
   4   3   7       4326.31       4473.21        56.48 o
   5   3   7        271.05        267.76        17.42 o
   6   3   7       5730.40       5756.62        89.43 o
   7   3   7         13.23         23.41         4.04 o
   8   3   7         40.16         42.26         5.44 o
   9   3   7          1.79         -5.71         5.71 o
  -9   4   7          2.52         -1.71         7.42 o
  -8   4   7        396.50        362.03        19.99 o
  -7   4   7          9.37         12.30         6.57 o
  -6   4   7       2327.15       2345.46        43.96 o
  -5   4   7        432.58        422.97        12.90 o
  -4   4   7         59.67         64.39         6.56 o
  -3   4   7        986.18       1049.48        16.86 o
  -2   4   7        423.98        406.49         9.31 o
  -1   4   7       2933.36       3110.83        40.77 o
   0   4   7       5453.35       5662.82        70.77 o
   1   4   7       1070.87       1277.12        21.98 o
   2   4   7        316.53        305.92         6.13 o
   3   4   7       4744.46       4681.12        58.57 o
   4   4   7       2464.45       2771.10        36.25 o
   5   4   7        149.48        127.89         4.52 o
   6   4   7         54.48         48.33         7.99 o
   7   4   7        860.00        863.16        23.13 o
   8   4   7        837.93        844.37        19.38 o
   9   4   7          8.26          1.71         5.71 o
  -9   5   7        221.43        232.41        18.27 o
  -8   5   7        532.89        514.01        17.94 o
  -7   5   7          3.22          9.71         5.25 o
  -6   5   7        452.32        430.52        14.30 o
  -5   5   7        901.93        891.82        20.98 o
  -4   5   7       3879.71       3648.86        61.15 o
  -3   5   7       4645.90       4673.28        60.38 o
  -2   5   7       2654.37       2854.30        38.34 o
  -1   5   7       6508.09       6891.31        85.81 o
   0   5   7         85.42         89.15         4.32 o
   1   5   7       4683.02       4764.97        60.00 o
   2   5   7       2452.48       2419.10        31.86 o
   3   5   7       2377.56       2390.54        32.08 o
   4   5   7        147.18        149.93         4.67 o
   5   5   7        921.55        916.05        14.58 o
   6   5   7       2152.11       2294.02        51.11 o
   7   5   7        132.07        146.75        10.85 o
   8   5   7        637.01        659.54        23.41 o
   9   5   7          3.30         -1.71         6.28 o
  10   5   7        140.82        130.19        12.56 o
  -9   6   7        714.25        763.78        29.12 o
  -8   6   7         30.48         26.50         6.42 o
  -7   6   7       2526.19       2542.40        49.22 o
  -6   6   7        918.76       1020.86        24.59 o
  -5   6   7        212.93        228.26         9.89 o
  -4   6   7       2377.01       2416.28        52.53 o
  -3   6   7       6439.33       6038.47        76.86 o
  -2   6   7          6.79         11.74         5.73 o
  -1   6   7          3.64          4.57         1.98 o
   0   6   7        947.90       1075.52        16.15 o
   1   6   7       1127.22       1112.64        20.39 o
   2   6   7      10049.87       9815.30       130.32 o
   3   6   7       3364.47       3498.33        44.94 o
   4   6   7       2410.64       2485.75        32.94 o
   5   6   7        209.96        228.70        13.13 o
   6   6   7       1484.64       1495.29        27.85 o
   7   6   7        188.01        173.59        11.99 o
   8   6   7        693.99        654.97        23.41 o
   9   6   7          8.03         17.70         6.85 o
  10   6   7          5.87          2.28         6.85 o
  -8   7   7         63.11         60.84         9.99 o
  -7   7   7        823.09        852.65        23.41 o
  -6   7   7        179.86        172.72        10.29 o
  -5   7   7        970.52        881.92        21.58 o
  -4   7   7          2.66          0.70         3.57 o
  -3   7   7        351.37        366.83        13.13 o
  -2   7   7        705.02        778.85        13.58 o
  -1   7   7          5.44          8.57         2.18 o
   0   7   7       1588.69       1610.33        22.83 o
   1   7   7       1942.63       1957.15        26.69 o
   2   7   7        363.22        388.23         7.63 o
   3   7   7       1948.41       1996.47        27.08 o
   4   7   7         18.19         18.39         3.41 o
   5   7   7        848.79        864.20        18.16 o
   6   7   7        172.00        186.33         8.27 o
   7   7   7        595.85        575.60        21.70 o
   8   7   7        162.11        161.60        13.13 o
   9   7   7          3.01          7.42         6.85 o
  10   7   7        362.51        370.03        19.99 o
  11   7   7        163.31        185.58        16.56 o
  -8   8   7         52.67         49.95         7.87 o
  -7   8   7         77.44         86.83         8.88 o
  -6   8   7         88.74         73.67         8.08 o
  -5   8   7         45.04         41.95         5.84 o
  -4   8   7        166.98        178.66         9.48 o
  -3   8   7        405.31        393.71        12.31 o
  -2   8   7        330.99        325.30        14.56 o
  -1   8   7        338.54        336.58         7.87 o
   0   8   7       1144.55       1194.06        18.18 o
   1   8   7          7.08         14.31         3.43 o
   2   8   7         37.20         58.30         4.44 o
   3   8   7        625.72        559.15        13.32 o
   4   8   7       3725.74       3810.73        61.58 o
   5   8   7        930.17        924.45        19.77 o
   6   8   7         80.28         54.36         5.44 o
   7   8   7       1152.34       1112.94        34.26 o
   8   8   7        180.24        170.17        13.13 o
   9   8   7          0.92         -5.71         5.71 o
  10   8   7        441.74        490.51        23.41 o
  11   8   7        183.90        225.56        17.70 o
  -7   9   7         18.21         10.69         5.84 o
  -6   9   7        353.20        310.30        14.56 o
  -5   9   7       1462.24       1480.70        32.05 o
  -4   9   7         16.24          9.42         4.85 o
  -3   9   7         31.49         20.36         4.63 o
  -2   9   7        418.40        441.15        12.85 o
  -1   9   7        445.32        399.53        11.46 o
   0   9   7        771.05        762.46        13.22 o
   1   9   7         39.88         14.33         3.41 o
   2   9   7        124.52        120.45        10.56 o
   3   9   7       1872.38       1818.71        32.50 o
   4   9   7         53.20         36.34         6.57 o
   5   9   7        328.16        290.42        13.42 o
   6   9   7        213.74        227.25         9.48 o
   7   9   7        472.28        468.82        19.42 o
   8   9   7        513.10        521.92        22.27 o
   9   9   7          5.64          2.86         6.85 o
  10   9   7          6.85          9.71         7.99 o
  11   9   7         73.31        101.64        13.70 o
  -7  10   7        110.41        102.02        11.42 o
  -6  10   7         20.98         24.60         7.99 o
  -5  10   7         43.67         61.10        14.28 o
  -4  10   7         78.38         65.06         9.42 o
  -3  10   7        421.86        440.08        13.66 o
  -2  10   7         26.74         17.28         4.44 o
  -1  10   7        740.95        706.93        25.13 o
   0  10   7         63.17         66.47         5.20 o
   1  10   7       3854.63       3908.88        63.33 o
   2  10   7        401.24        366.22        10.88 o
   3  10   7        256.35        266.38        19.42 o
   4  10   7        311.74        287.12        10.07 o
   5  10   7       2573.89       2467.99        62.24 o
   6  10   7       1333.38       1340.78        38.83 o
   7  10   7         18.23         23.41         7.42 o
  10  10   7        167.67        156.46        15.42 o
  -7  11   7        287.56        291.80        21.13 o
  -6  11   7        332.04        331.86        14.92 o
  -5  11   7        239.09        227.07        11.50 o
  -4  11   7         68.57         79.39        13.70 o
  -3  11   7       2123.97       2073.53        85.08 o
  -1  11   7        483.40        432.84        19.42 o
   0  11   7       1411.72       1371.61        40.54 o
   1  11   7        334.61        280.09        10.00 o
   2  11   7       1884.73       1831.69        33.67 o
   3  11   7        293.50        314.86        10.88 o
   4  11   7        135.66        154.51        11.42 o
   5  11   7         91.79         84.24         6.83 o
   6  11   7        784.01        918.79        30.84 o
   7  11   7        794.22        797.73        28.55 o
  10  11   7         43.39         29.69         9.71 o
  -6  12   7         74.95         86.23        13.13 o
  -5  12   7          8.73          3.17         5.35 o
  -4  12   7       1293.24       1211.15        41.69 o
  -3  12   7        134.74        151.89        13.70 o
  -2  12   7         36.96         47.97         9.14 o
  -1  12   7        196.38        190.72        13.70 o
   0  12   7       1143.83       1155.19        36.55 o
   1  12   7        377.54        383.73        18.84 o
   2  12   7        585.47        551.35        14.87 o
   3  12   7         35.84         37.77         5.20 o
   4  12   7         24.44         20.85         4.85 o
   5  12   7        648.61        653.87        17.36 o
   6  12   7          4.69         -0.57         6.28 o
   7  12   7        609.40        646.98        26.27 o
  -4  13   7         54.01         47.97        10.85 o
  -3  13   7         88.50        103.36        13.13 o
  -2  13   7         28.68         25.70         7.99 o
  -1  13   7          1.44          5.14         6.85 o
   0  13   7        243.16        235.84        15.99 o
   1  13   7        549.70        500.22        22.27 o
   2  13   7        829.81        793.73        28.55 o
   3  13   7         38.04         39.24         9.42 o
   4  13   7         26.88         21.43         4.85 o
   5  13   7        424.76        464.54        23.13 o
   6  13   7         17.37         11.42         7.42 o
   7  13   7         68.91         64.53        10.28 o
   8  13   7          0.61          0.57         7.42 o
  -3  14   7        162.05        140.47        15.42 o
  -2  14   7         91.64         86.80        11.99 o
  -1  14   7        599.74        584.16        26.27 o
   0  14   7         19.61         15.42         7.99 o
   1  14   7        115.03        127.91        13.13 o
   2  14   7          4.93          6.85         6.28 o
   3  14   7        193.26        214.71        15.42 o
   4  14   7          7.87          4.92         4.53 o
   5  14   7         39.25         48.38         6.65 o
   6  14   7        586.89        624.71        26.84 o
   7  14   7         97.55         98.79        12.56 o
   8  14   7         24.72         26.27        10.28 o
  -2  15   7         61.69         78.23        12.56 o
  -1  15   7         57.21         63.38        11.42 o
   0  15   7        130.79        133.05        14.28 o
   1  15   7        288.37        275.81        17.70 o
   2  15   7        124.82        128.48        14.28 o
   3  15   7         90.32         82.80        11.42 o
   4  15   7        169.16        173.02        14.85 o
   5  15   7        395.06        371.83        14.52 o
   6  15   7        376.32        391.09        15.99 o
   7  15   7          7.99         11.42         8.57 o
   8  15   7          1.11          5.71         9.14 o
   0  16   7        241.28        283.80        20.56 o
   1  16   7        152.96        135.91        15.42 o
   2  16   7        105.35        108.50        13.70 o
   3  16   7        147.97        139.90        14.85 o
   4  16   7        423.69        451.68        23.98 o
   5  16   7         14.89         21.13         9.71 o
   6  16   7         63.87         66.53         8.08 o
   7  16   7         84.57         82.23        13.13 o
   4  17   7          5.11          7.42         8.57 o
  -4 -12   8         77.11         91.36        14.28 o
  -3 -12   8         71.72         75.38        13.13 o
  -6 -11   8         45.10         41.69        11.42 o
  -5 -11   8        274.42        309.50        20.56 o
  -4 -11   8         94.15        101.64        13.70 o
  -3 -11   8        149.64        170.74        16.56 o
  -7 -10   8          3.91          6.85         8.57 o
  -6 -10   8         13.91         13.70         9.14 o
  -5 -10   8          1.31         -5.71         6.85 o
  -4 -10   8         50.02         65.67        11.99 o
  -3 -10   8        260.05        258.11        17.70 o
  -2 -10   8         74.24         82.80        11.99 o
   2 -10   8         39.62         33.12         8.57 o
   3 -10   8          6.91         14.85         8.57 o
   4 -10   8        113.78        143.33        15.42 o
  -7  -9   8         83.85        105.07        14.28 o
  -6  -9   8          9.16          8.57         7.99 o
  -5  -9   8          8.27          3.43         7.42 o
  -4  -9   8        173.47        179.87        15.42 o
  -3  -9   8          0.82          6.85         7.42 o
  -2  -9   8        245.23        262.67        16.56 o
  -1  -9   8         10.61         11.99         6.85 o
   0  -9   8       1253.02       1344.78        40.54 o
   1  -9   8         48.15         56.53         9.14 o
   2  -9   8          3.59         10.28         7.42 o
   3  -9   8         36.60         17.13         7.99 o
   4  -9   8          5.95         11.99         8.57 o
   5  -9   8        129.47        131.91        15.42 o
  -8  -8   8        107.34         95.93        13.70 o
  -7  -8   8        262.30        252.40        18.84 o
  -6  -8   8         89.24         98.79        12.56 o
  -5  -8   8          9.97          2.86         6.28 o
  -4  -8   8       2091.91       1999.18        56.53 o
  -3  -8   8          3.44          4.57         6.28 o
  -2  -8   8        456.35        473.32        14.52 o
  -1  -8   8         13.54         11.84         4.39 o
   0  -8   8         77.01         88.51        10.28 o
   1  -8   8        160.76        147.90        12.56 o
   2  -8   8         24.02         36.55         8.57 o
   3  -8   8         41.74         42.26         8.57 o
   4  -8   8          3.24         -2.86         6.85 o
   5  -8   8       1555.84       1525.22        48.54 o
   6  -8   8         65.55         73.09        12.56 o
  -8  -7   8        219.58        171.31        17.13 o
  -7  -7   8         16.95         20.56         8.57 o
  -6  -7   8         38.37         45.11         9.14 o
  -5  -7   8        156.76        146.18        12.56 o
  -4  -7   8          1.48          3.37         4.39 o
  -3  -7   8        818.73        822.94        19.96 o
  -2  -7   8         85.17         68.26         6.25 o
  -1  -7   8        665.27        717.98        17.96 o
   0  -7   8        714.91        672.67        24.55 o
   1  -7   8        595.98        589.30        22.84 o
   2  -7   8       1248.22       1418.44        42.26 o
   3  -7   8        297.00        328.34        18.27 o
   4  -7   8         21.32         27.41         8.57 o
   5  -7   8        653.53        686.95        29.12 o
   6  -7   8          9.63         -2.28         7.42 o
  -9  -6   8        561.57        547.05        27.98 o
  -8  -6   8         42.73         53.68        10.85 o
  -7  -6   8        114.00        119.35        13.70 o
  -6  -6   8         64.08         62.81        10.28 o
  -5  -6   8         57.97         82.69        11.42 o
  -4  -6   8        560.62        578.28        23.41 o
  -3  -6   8        336.76        345.80        11.71 o
  -2  -6   8        533.83        498.20        21.13 o
  -1  -6   8       4704.17       4886.86       212.14 o
   0  -6   8        661.73        681.81        16.75 o
   1  -6   8       1310.66       1291.10        38.26 o
   2  -6   8         63.54         82.80        10.28 o
   3  -6   8         31.20         37.12         7.99 o
   4  -6   8        332.49        330.63        18.27 o
   5  -6   8         90.21         81.09        11.42 o
   6  -6   8          7.02          4.57         6.85 o
   7  -6   8         93.02         94.79        13.13 o
  -9  -5   8         21.25         22.84         9.71 o
  -8  -5   8        116.57        131.34        14.85 o
  -7  -5   8         60.27         72.74         7.64 o
  -6  -5   8        101.99         78.83         7.27 o
  -5  -5   8        206.06        212.95        10.09 o
  -4  -5   8       2002.21       1906.99        35.91 o
  -3  -5   8       1023.25        923.36        28.27 o
  -2  -5   8       1124.17       1175.17        24.02 o
  -1  -5   8       1315.07       1301.80        35.97 o
   0  -5   8         11.73         14.88         3.78 o
   1  -5   8          2.14          1.78         3.16 o
   2  -5   8        769.27        777.38        20.56 o
   3  -5   8        922.14        905.65        30.26 o
   4  -5   8        255.19        246.68        15.42 o
   5  -5   8         25.08         14.85         6.85 o
   6  -5   8         75.82         82.80        11.42 o
   7  -5   8         10.89          3.43         7.42 o
   8  -5   8         95.55         78.80        12.56 o
  -9  -4   8         13.51         13.70         8.57 o
  -8  -4   8        109.16         73.17         8.05 o
  -7  -4   8          5.43         10.19         5.04 o
  -6  -4   8        755.60        788.41        20.36 o
  -5  -4   8        619.01        583.93        16.35 o
  -4  -4   8        132.33        128.31        10.85 o
  -3  -4   8       1817.61       1755.57        32.91 o
  -2  -4   8        135.92        144.96        10.56 o
  -1  -4   8        141.35        157.03         6.00 o
   0  -4   8       2864.52       2885.30        39.67 o
   1  -4   8        306.39        245.75         9.26 o
   2  -4   8       1323.39       1246.04        24.81 o
   3  -4   8        402.30        364.42        14.56 o
   4  -4   8         92.04         78.23         9.71 o
   5  -4   8         12.85         10.28         6.28 o
   6  -4   8        231.76        203.86        15.42 o
   7  -4   8          8.42         15.99         7.42 o
   8  -4   8         36.01         33.69        10.28 o
  -9  -3   8         28.51         19.99         9.14 o
  -8  -3   8         58.97         55.39        10.28 o
  -7  -3   8        306.34        302.46        12.50 o
  -6  -3   8       2727.30       2827.16        63.67 o
  -5  -3   8        420.34        419.63        13.52 o
  -4  -3   8       2939.16       2978.12        51.66 o
  -3  -3   8        380.48        380.52        11.50 o
  -2  -3   8        259.85        274.81         7.57 o
  -1  -3   8        532.62        514.04        10.75 o
   0  -3   8        934.37        980.51        16.33 o
   1  -3   8         64.01         76.75         4.28 o
   2  -3   8          7.14         15.73         3.63 o
   3  -3   8        797.98        768.11        21.41 o
   4  -3   8         34.88         37.69         7.42 o
   5  -3   8       2667.97       2517.67        65.10 o
   6  -3   8          3.71          1.14         6.28 o
   7  -3   8         28.30         10.28         7.42 o
   8  -3   8         14.57         13.70         7.42 o
   9  -3   8        618.35        644.12        29.12 o
 -10  -2   8         57.42         69.09        11.99 o
  -9  -2   8        150.25        131.91        14.28 o
  -8  -2   8        510.02        523.06        23.41 o
  -7  -2   8          5.86          8.57         6.85 o
  -6  -2   8       3266.51       3173.78        77.66 o
  -5  -2   8       2110.45       1991.75        51.96 o
  -4  -2   8       1621.20       1679.40        45.11 o
  -3  -2   8        490.68        474.68        13.12 o
  -2  -2   8        804.25        865.18        15.14 o
  -1  -2   8       1603.94       1532.03        22.84 o
   0  -2   8        799.91        721.84        17.35 o
   1  -2   8       1651.62       1613.83        32.60 o
   2  -2   8       1061.62       1028.42        29.12 o
   3  -2   8       2753.40       2778.15        46.82 o
   4  -2   8        519.84        444.79        12.50 o
   5  -2   8        478.89        424.85        18.84 o
   6  -2   8        407.84        411.71        19.42 o
   7  -2   8         84.64         67.95         9.71 o
   8  -2   8        304.31        265.53        17.13 o
   9  -2   8         51.03         45.68        10.28 o
 -10  -1   8         88.56         86.23        13.13 o
  -9  -1   8        498.72        557.33        25.13 o
  -8  -1   8        306.73        330.63        18.84 o
  -7  -1   8        533.07        479.09        20.56 o
  -6  -1   8       1206.93       1122.64        34.26 o
  -5  -1   8       2423.06       2428.59        61.10 o
  -4  -1   8        255.65        226.70        13.13 o
  -3  -1   8        294.54        279.80        10.56 o
  -2  -1   8         68.54         64.12         5.08 o
  -1  -1   8        239.43        235.30        11.72 o
   0  -1   8       2686.83       2628.39        35.46 o
   1  -1   8         53.58         23.07         4.36 o
   2  -1   8       3371.04       3446.34        56.12 o
   3  -1   8       2758.97       2682.85        55.68 o
   4  -1   8       1065.81       1142.30        22.97 o
   5  -1   8         13.04         27.46         4.44 o
   6  -1   8        508.37        492.23        20.56 o
   7  -1   8          6.64         -5.71         5.71 o
   8  -1   8        255.79        218.13        15.99 o
   9  -1   8        326.74        339.19        19.42 o
  10  -1   8         15.55          7.99         8.57 o
 -10   0   8          0.28          4.00         8.57 o
  -9   0   8         23.78         34.26         9.71 o
  -8   0   8        609.03        616.14        25.70 o
  -7   0   8         73.68         67.38         9.71 o
  -6   0   8         99.64         83.37         9.71 o
  -5   0   8       1349.51       1380.18        39.40 o
  -4   0   8       2006.06       1906.10        49.11 o
  -3   0   8       2341.19       2381.42        40.98 o
  -2   0   8       2467.07       2521.32        58.25 o
  -1   0   8       1168.12       1215.72        33.12 o
   0   0   8       1430.11       1364.10        25.82 o
   1   0   8        273.38        288.81         6.30 o
   2   0   8       4631.29       4599.08        72.68 o
   3   0   8         15.70         31.14         4.04 o
   4   0   8        168.62        158.49         7.27 o
   5   0   8        335.44        320.46        10.24 o
   6   0   8       1381.00       1409.18        27.38 o
   7   0   8       1027.84        994.16        32.55 o
   8   0   8         27.84         22.84         7.42 o
   9   0   8         13.97         14.85         7.42 o
  10   0   8          0.46          6.85         7.99 o
 -10   1   8        117.90         94.22        13.70 o
  -9   1   8        122.59        156.46        15.42 o
  -8   1   8        124.56        117.06        12.56 o
  -7   1   8        533.40        512.78        22.27 o
  -6   1   8         72.91         69.67         9.14 o
  -5   1   8        427.01        455.68        19.42 o
  -4   1   8         79.27         69.28         5.44 o
  -3   1   8        214.00        215.96         8.27 o
  -2   1   8        497.25        521.38        23.13 o
  -1   1   8       2116.86       2034.97        35.33 o
   0   1   8          5.38          1.14         2.42 o
   1   1   8       1357.12       1312.64        18.81 o
   2   1   8        317.65        277.94         8.67 o
   3   1   8        574.72        667.67        23.98 o
   4   1   8         30.35         33.60         3.82 o
   5   1   8        313.26        305.10         9.67 o
   6   1   8        790.22        817.53        31.98 o
   7   1   8          2.48          3.22         4.00 o
   8   1   8       1329.44       1286.53        39.40 o
   9   1   8        176.32        142.19        13.70 o
  10   1   8         20.06         25.13         8.57 o
  11   1   8        149.80        158.75        15.99 o
 -10   2   8         32.96         23.98        10.85 o
  -9   2   8        254.79        295.79        19.99 o
  -8   2   8        321.42        314.64        19.42 o
  -7   2   8       2122.74       2006.60        54.82 o
  -6   2   8        470.10        448.26        19.42 o
  -5   2   8        426.74        464.25        19.42 o
  -4   2   8       2911.21       2819.50        53.68 o
  -3   2   8        747.84        763.08        16.75 o
  -2   2   8       3041.30       3469.67        60.41 o
  -1   2   8       1246.26       1273.51        23.82 o
   0   2   8       5399.36       5254.55        81.76 o
   1   2   8       1574.82       1781.56        31.09 o
   2   2   8         52.09         70.71         4.63 o
   3   2   8       6724.00       7230.78       128.48 o
   4   2   8       1519.02       1438.09        26.45 o
   5   2   8        336.31        310.41        13.99 o
   6   2   8       1958.97       1789.75        32.70 o
   7   2   8        266.03        264.27        13.99 o
   8   2   8          0.16          3.43         6.28 o
   9   2   8         61.54         45.11         9.14 o
  10   2   8         69.53         53.68         9.71 o
  -9   3   8         19.59         22.84         9.71 o
  -8   3   8        148.32        143.90        14.28 o
  -7   3   8          8.20         19.99         7.99 o
  -6   3   8        359.84        325.49        17.13 o
  -5   3   8        100.51         99.21        15.42 o
  -4   3   8         12.59         20.75         3.59 o
  -3   3   8       1102.20       1128.63        18.23 o
  -2   3   8       1512.05       1577.96        40.73 o
  -1   3   8      16331.60      16003.06       194.60 o
   0   3   8       4123.81       3911.49        61.57 o
   1   3   8        314.30        235.91         9.81 o
   2   3   8        992.02        969.43        19.42 o
   3   3   8       1021.05       1030.43        19.79 o
   4   3   8        636.00        595.16        13.71 o
   5   3   8         27.08         40.63         5.14 o
   6   3   8         78.36         73.82         5.65 o
   7   3   8        744.64        741.97        17.56 o
   8   3   8       3016.60       3122.02        53.49 o
   9   3   8        288.73        285.51        16.56 o
  -9   4   8        107.03        113.63        14.28 o
  -8   4   8        395.12        488.80        23.98 o
  -7   4   8       1151.74       1186.69        27.83 o
  -6   4   8         79.94         74.91         6.86 o
  -5   4   8       1418.72       1507.45        30.47 o
  -4   4   8        971.74        958.27        16.63 o
  -3   4   8       2973.24       2864.73        39.10 o
  -2   4   8         15.08         13.94         2.48 o
  -1   4   8       5666.59       5531.85        84.86 o
   0   4   8         23.73          9.07         2.01 o
   1   4   8        372.77        361.67         7.23 o
   2   4   8       1622.53       1452.60        20.37 o
   3   4   8       1316.01       1187.13        17.16 o
   4   4   8       2057.62       2069.29        35.12 o
   5   4   8        273.75        303.69         9.26 o
   6   4   8       2577.61       2558.51        43.40 o
   7   4   8        692.36        632.60        15.54 o
   8   4   8        347.47        327.69        15.70 o
   9   4   8        430.25        440.83        19.42 o
  -9   5   8        192.41        225.56        19.42 o
  -8   5   8         21.25         28.95         6.46 o
  -7   5   8       1817.14       1874.46        47.11 o
  -6   5   8          3.21          1.46         3.98 o
  -5   5   8        149.23        146.78         8.67 o
  -4   5   8         24.93         24.62         4.29 o
  -3   5   8       3066.70       3138.60        42.60 o
  -2   5   8        304.30        311.01         7.69 o
  -1   5   8        910.65       1003.39        16.04 o
   0   5   8         37.61         62.52         4.24 o
   1   5   8          1.79         -1.39         1.66 o
   2   5   8       4303.31       4637.69        85.65 o
   3   5   8        744.03        710.81        11.56 o
   4   5   8         11.69         26.88         3.71 o
   5   5   8        636.28        628.52        14.30 o
   6   5   8        473.29        477.52        12.50 o
   7   5   8        377.12        439.12        18.27 o
   8   5   8        516.24        544.19        21.13 o
   9   5   8         63.54         53.68         9.14 o
  -8   6   8          6.24          6.89         5.61 o
  -7   6   8       2078.16       2092.15        42.56 o
  -6   6   8         15.15         11.95         5.20 o
  -5   6   8         82.56         86.12         7.23 o
  -4   6   8          1.63          2.08         3.43 o
  -3   6   8       3188.30       3194.05        43.46 o
  -2   6   8          1.71          4.62         2.55 o
  -1   6   8          3.47          3.64         2.18 o
   0   6   8        615.54        674.13        11.87 o
   1   6   8       1666.04       1778.21        24.83 o
   2   6   8       1595.18       1514.54        21.53 o
   3   6   8          8.92         16.61         3.78 o
   4   6   8        249.36        339.23         7.55 o
   5   6   8        109.38         95.93         9.14 o
   6   6   8         85.74         75.38         8.57 o
   7   6   8        246.74        216.42        13.13 o
   8   6   8         99.57         86.23         9.71 o
   9   6   8        194.31        219.28        14.85 o
  10   6   8        143.06        153.61        13.70 o
  -8   7   8        117.79        115.67        10.29 o
  -7   7   8        176.89        174.79        10.69 o
  -6   7   8        137.81        104.16         8.67 o
  -5   7   8        161.47        149.93        13.99 o
  -4   7   8         39.98         50.58         5.65 o
  -3   7   8       1657.50       1679.99        31.87 o
  -2   7   8        158.08        166.10         6.21 o
  -1   7   8        399.93        412.49         8.79 o
   0   7   8        351.97        282.36         8.41 o
   1   7   8         32.66         40.10         3.07 o
   2   7   8        208.32        221.74         6.00 o
   3   7   8       1531.19       1608.63        22.71 o
   4   7   8       4060.43       3951.75        63.19 o
   5   7   8        440.40        427.99        11.46 o
   6   7   8        131.95        125.06        10.28 o
   7   7   8        505.19        501.94        19.99 o
   8   7   8        116.38        125.63        11.42 o
   9   7   8         90.90         74.80        10.28 o
  10   7   8        603.39        593.30        25.13 o
  11   7   8         36.99         46.25        10.85 o
  -8   8   8         18.69          4.95         6.02 o
  -7   8   8         69.20         69.75        13.13 o
  -6   8   8         94.81         90.92        11.71 o
  -5   8   8        174.60        153.81         9.71 o
  -4   8   8        257.93        259.89        17.70 o
  -3   8   8        533.60        525.81        14.70 o
  -2   8   8       5513.14       5227.08        83.96 o
  -1   8   8        364.03        416.59         9.31 o
   0   8   8         15.68         17.52         2.64 o
   1   8   8        267.46        324.70         7.67 o
   2   8   8          7.01         22.80        16.27 o
   3   8   8       3270.54       3416.71        55.52 o
   4   8   8        643.23        651.21        15.11 o
   5   8   8        881.01        884.41        19.15 o
   6   8   8         16.35         11.42         5.71 o
   7   8   8        253.47        235.26        14.28 o
   8   8   8        856.62        835.99        28.55 o
   9   8   8        201.79        212.42        15.42 o
  10   8   8          0.31          4.57         7.42 o
  11   8   8         97.62         66.24        11.99 o
  -7   9   8        233.87        237.97        13.12 o
  -6   9   8        126.34        116.02         9.48 o
  -5   9   8          1.01          4.42         9.99 o
  -4   9   8        137.71        138.93         8.86 o
  -3   9   8       1084.87       1130.20        24.59 o
  -2   9   8         55.06         54.27         5.61 o
  -1   9   8       2780.23       2909.73        39.63 o
   0   9   8        590.59        542.18        10.73 o
   1   9   8       1696.43       1579.97        37.97 o
   2   9   8       3328.65       3260.77        53.70 o
   3   9   8       1975.11       1937.20        34.52 o
   4   9   8         85.92         98.16         8.85 o
   5   9   8       3798.34       3786.01        88.80 o
   6   9   8          2.82          7.99         5.71 o
   7   9   8         19.99         29.12         7.42 o
   8   9   8        147.94        143.33        13.13 o
   9   9   8         21.21         19.42         7.42 o
  10   9   8         24.27         33.12         9.71 o
  -7  10   8        233.47        215.61        13.12 o
  -6  10   8        440.28        423.32        16.14 o
  -5  10   8        213.26        177.37        10.47 o
  -4  10   8          0.72          4.57         4.63 o
  -3  10   8       2184.87       2171.21        40.91 o
  -2  10   8        407.42        344.24        17.70 o
  -1  10   8        779.62        766.32        26.84 o
   0  10   8        119.40        121.45         6.83 o
   1  10   8         39.31         58.60         5.25 o
   2  10   8        929.70        922.15        24.27 o
   3  10   8         67.38         53.68         5.04 o
   4  10   8          3.32          1.71         3.63 o
   5  10   8        129.41        145.93         8.45 o
   6  10   8        747.69        759.15        28.27 o
   7  10   8        598.12        547.62        22.84 o
   8  10   8        111.61        121.06        12.56 o
   9  10   8        225.42        226.13        17.13 o
  10  10   8        245.88        283.23        18.84 o
  -6  11   8          1.72          3.77         6.02 o
  -5  11   8          0.06         -1.71         5.25 o
  -4  11   8       1219.38       1226.64        49.97 o
  -3  11   8        339.14        329.82        12.50 o
  -2  11   8        196.70        165.03        13.70 o
  -1  11   8         27.68         12.56         6.85 o
   0  11   8        343.69        344.90        17.13 o
   1  11   8       1317.79       1279.76        25.35 o
   2  11   8          2.00          4.28         3.63 o
   3  11   8        195.72        174.74         8.08 o
   4  11   8          0.21         -1.81         3.41 o
   5  11   8        292.41        265.76        14.28 o
   6  11   8        508.75        488.57        15.42 o
   7  11   8        180.86        174.74        13.70 o
   8  11   8         34.67         29.69         8.57 o
   9  11   8         56.67         64.53        10.85 o
  10  11   8         57.03         66.81        11.99 o
  -6  12   8         38.16         22.27        10.28 o
  -5  12   8         13.82          7.42         7.99 o
  -4  12   8        476.10        498.51        24.55 o
  -3  12   8        198.47        185.58        15.42 o
  -2  12   8          1.07          1.14         5.71 o
  -1  12   8         30.00          9.71         6.85 o
   0  12   8        599.64        627.56        25.13 o
   1  12   8        290.30        295.22        15.99 o
   2  12   8       1232.56       1275.62        25.99 o
   3  12   8          1.17          3.43         3.82 o
   4  12   8        183.67        189.31         9.08 o
   5  12   8        401.05        381.77        12.92 o
   6  12   8          1.94          0.40         4.63 o
   7  12   8         37.17         19.99         7.99 o
   8  12   8         20.10         21.70         7.99 o
   9  12   8        203.52        218.70        17.70 o
  -4  13   8        479.80        464.82        24.55 o
  -3  13   8         19.58         13.70         7.42 o
  -2  13   8        192.61        209.57        15.99 o
  -1  13   8        307.97        274.67        17.13 o
   0  13   8        245.49        232.98        15.99 o
   1  13   8         56.61         55.96         9.14 o
   2  13   8         24.36         22.84         6.85 o
   3  13   8        322.14        299.38        11.46 o
   4  13   8        367.36        364.92        16.27 o
   5  13   8         16.04         13.34         5.04 o
   6  13   8        748.71        774.85        20.59 o
   7  13   8        349.25        358.61        19.42 o
   8  13   8         30.05         34.83         9.14 o
  -3  14   8        179.45        169.02        15.99 o
  -2  14   8          8.63          2.86         6.85 o
  -1  14   8         16.70         17.13         7.99 o
   0  14   8          2.77         -5.71         5.71 o
   1  14   8        872.56        832.56        30.84 o
   2  14   8        353.97        335.19        18.84 o
   3  14   8       1280.11       1179.75        38.26 o
   4  14   8         62.86         70.64        10.28 o
   5  14   8        178.92        194.09        10.69 o
   6  14   8        123.57        145.37        12.85 o
   7  14   8          7.49         10.24         5.84 o
   8  14   8          0.50         -6.85         6.85 o
  -2  15   8        208.84        178.16        16.56 o
  -1  15   8         35.42         36.55         9.71 o
   0  15   8        104.48        117.06        13.70 o
   1  15   8        252.81        274.09        18.27 o
   2  15   8         79.00         61.10        10.28 o
   3  15   8        258.68        235.84        17.13 o
   4  15   8        237.71        246.43        11.69 o
   5  15   8         19.32         16.84         5.84 o
   6  15   8         23.93         30.26         6.25 o
   7  15   8          0.74          1.89         5.84 o
   0  16   8        611.51        617.85        29.12 o
   1  16   8         24.53         42.26        10.85 o
   2  16   8        123.44        129.05        14.85 o
   3  16   8        180.24        173.02        15.99 o
   4  16   8         22.11         19.99         8.57 o
   5  16   8        249.58        275.00        12.90 o
   6  16   8         55.92         62.61         8.27 o
   7  16   8         48.29         60.53        11.99 o
   3  17   8         57.97         62.81        11.99 o
   4  17   8         68.09         50.25        11.42 o
  -5 -11   9         67.79         72.52        13.70 o
  -4 -11   9          0.84         -4.57         7.99 o
  -6 -10   9          3.32          7.42         9.14 o
  -5 -10   9        212.69        208.43        18.27 o
  -4 -10   9         82.77        111.92        13.70 o
   2 -10   9         35.94         22.84         8.57 o
   3 -10   9          0.74          2.28         7.99 o
  -7  -9   9        161.64        190.15        17.70 o
  -6  -9   9        163.82        149.61        15.99 o
  -5  -9   9         23.49          2.86         8.57 o
  -4  -9   9        689.68        732.63        29.12 o
  -3  -9   9         19.30         19.42         8.57 o
   0  -9   9        223.74        271.24        17.13 o
   1  -9   9         27.85         30.84         8.57 o
   2  -9   9         60.38         59.39        10.85 o
   3  -9   9          3.10          1.14         7.42 o
   4  -9   9        133.79        122.20        14.85 o
  -7  -8   9          0.34         -7.42         7.42 o
  -6  -8   9        122.20        121.63        13.70 o
  -5  -8   9         56.98         45.68         9.71 o
  -4  -8   9        160.01        166.74        14.85 o
  -3  -8   9          4.72         -2.86         6.28 o
  -2  -8   9        510.46        567.88        16.54 o
  -1  -8   9        722.03        756.04        27.41 o
   0  -8   9        296.61        291.23        17.13 o
   1  -8   9        685.96        666.96        26.27 o
   2  -8   9         95.56         69.09        10.28 o
   3  -8   9        209.79        231.27        16.56 o
   4  -8   9         17.41         23.98         9.14 o
   5  -8   9        281.12        322.06        21.13 o
  -8  -7   9         23.94         33.12        10.85 o
  -7  -7   9         24.31         18.27         9.14 o
  -6  -7   9        153.39        145.04        13.70 o
  -5  -7   9         56.26         41.11         9.14 o
  -4  -7   9        283.49        284.18        11.69 o
  -3  -7   9        160.72        163.11         9.26 o
  -2  -7   9        105.41         96.32         7.46 o
  -1  -7   9       1368.96       1445.28        42.26 o
   0  -7   9         17.52         10.28         6.28 o
   1  -7   9        227.09        224.41        14.85 o
   2  -7   9        244.57        262.10        15.99 o
   3  -7   9        322.74        329.48        18.27 o
   4  -7   9          0.97          2.28         6.28 o
   5  -7   9        346.91        349.47        20.56 o
   6  -7   9         18.75          9.71         8.57 o
  -8  -6   9        361.33        439.12        25.13 o
  -7  -6   9          1.86          1.71         6.85 o
  -6  -6   9          4.37         11.42         6.85 o
  -5  -6   9        203.47        220.11        10.69 o
  -4  -6   9          7.26         11.14         4.44 o
  -3  -6   9         16.95          8.29         5.71 o
  -2  -6   9        479.01        480.66        14.28 o
  -1  -6   9        496.01        459.68        19.42 o
   0  -6   9          6.55          2.28         5.71 o
   1  -6   9         35.24         39.97         7.42 o
   2  -6   9        205.48        182.16        13.70 o
   3  -6   9         88.78         90.22        11.42 o
   4  -6   9          5.23          4.00         6.28 o
   5  -6   9         22.05         20.56         8.57 o
   6  -6   9         13.90          7.42         7.99 o
   7  -6   9         14.74         13.70         9.14 o
  -9  -5   9        223.65        234.12        19.42 o
  -8  -5   9        454.21        442.55        23.98 o
  -7  -5   9          1.18          6.28         6.85 o
  -6  -5   9         60.33         71.05         7.46 o
  -5  -5   9          5.56         -1.31         4.23 o
  -4  -5   9       1184.81       1247.82        32.55 o
  -3  -5   9          1.53          1.40         6.00 o
  -2  -5   9        241.95        242.04         9.89 o
  -1  -5   9        624.20        599.32        15.51 o
   0  -5   9       1457.97       1377.86        27.85 o
   1  -5   9        141.65        104.17         7.06 o
   2  -5   9       1435.02       1350.88        31.69 o
   3  -5   9         67.34         68.52         9.71 o
   4  -5   9        825.65        805.72        29.69 o
   5  -5   9         37.73         26.84         7.99 o
   6  -5   9        100.17         81.66        11.42 o
   7  -5   9          6.40          4.57         7.99 o
  -9  -4   9          4.01          6.28         8.57 o
  -8  -4   9        297.28        308.32        13.71 o
  -7  -4   9         14.32         17.70         5.25 o
  -6  -4   9        919.45       1044.13        25.00 o
  -5  -4   9         23.55         15.55         5.04 o
  -4  -4   9       1013.67        903.93        21.20 o
  -3  -4   9         88.53        106.15         7.06 o
  -2  -4   9         36.84         42.75         5.20 o
  -1  -4   9        437.76        397.62         9.75 o
   0  -4   9        457.11        509.83        15.42 o
   1  -4   9         47.87         43.91         5.04 o
   2  -4   9         19.33         21.37         4.23 o
   3  -4   9       1170.68       1256.27        37.69 o
   4  -4   9         89.70         98.79        10.85 o
   5  -4   9        647.52        589.30        24.55 o
   6  -4   9         33.45         30.84         9.14 o
   7  -4   9          8.87         -0.57         6.85 o
   8  -4   9         58.98         33.12         9.71 o
  -9  -3   9        139.72        140.47        15.99 o
  -8  -3   9          2.15          3.64         5.44 o
  -7  -3   9          1.39          0.67         4.80 o
  -6  -3   9       1389.02       1377.93        61.67 o
  -5  -3   9       1515.59       1469.39        30.28 o
  -4  -3   9        425.09        427.33        13.52 o
  -3  -3   9       1105.02       1185.18        31.98 o
  -2  -3   9         30.97         44.36         4.06 o
  -1  -3   9       1792.09       1808.44        26.90 o
   0  -3   9        823.30        836.64        18.98 o
   1  -3   9        499.27        499.52        13.71 o
   2  -3   9          0.27          5.61         6.57 o
   3  -3   9       2742.22       2759.08        55.68 o
   4  -3   9        784.72        891.95        30.26 o
   5  -3   9       1043.25        973.03        32.55 o
   6  -3   9        179.10        148.47        13.13 o
   7  -3   9        160.69        129.05        13.70 o
   8  -3   9        261.27        288.94        18.84 o
 -10  -2   9        179.01        188.44        18.27 o
  -9  -2   9          1.09          5.71         8.57 o
  -8  -2   9          4.23         -4.00         6.85 o
  -7  -2   9         21.13         16.56         7.99 o
  -6  -2   9        334.80        347.19        17.70 o
  -5  -2   9       1258.38       1297.95        38.83 o
  -4  -2   9         38.01         30.54         5.04 o
  -3  -2   9        359.11        356.32         9.31 o
  -2  -2   9          1.74         17.62        10.08 o
  -1  -2   9         83.95         68.77         4.45 o
   0  -2   9         82.60         66.94         4.18 o
   1  -2   9        497.25        558.84        14.33 o
   2  -2   9          7.77         10.85         3.63 o
   3  -2   9        467.81        444.16        12.90 o
   4  -2   9       4695.57       4602.20       103.64 o
   5  -2   9        108.19        110.78        11.42 o
   6  -2   9        116.59        129.62        11.99 o
   7  -2   9          6.57          2.28         6.85 o
   8  -2   9          4.30          2.86         7.42 o
   9  -2   9          6.65          6.28         7.99 o
 -10  -1   9          1.26          4.57         9.71 o
  -9  -1   9         98.24         97.65        13.13 o
  -8  -1   9          7.74         12.56         7.99 o
  -7  -1   9          3.64          0.00         6.85 o
  -6  -1   9        267.85        255.82        15.42 o
  -5  -1   9         57.70         45.68         8.57 o
  -4  -1   9        859.30        886.24        29.12 o
  -3  -1   9         66.66         75.35         5.84 o
  -2  -1   9        634.08        671.51        12.93 o
  -1  -1   9        742.24        730.35        13.13 o
   0  -1   9        112.60         96.79        10.43 o
   1  -1   9        433.26        443.93        12.52 o
   2  -1   9       5723.19       5696.17        89.63 o
   3  -1   9          7.68          7.52         3.41 o
   4  -1   9        843.38        870.03        19.56 o
   5  -1   9       1018.51       1005.43        26.27 o
   6  -1   9        885.76        778.88        27.98 o
   7  -1   9         48.10         52.53         9.14 o
   8  -1   9        320.65        334.62        19.42 o
   9  -1   9         18.62          8.57         7.99 o
 -10   0   9          2.98         -4.00         9.71 o
  -9   0   9        108.90        105.64        13.13 o
  -8   0   9         12.56         -1.14         8.57 o
  -7   0   9          1.47         -6.85         6.85 o
  -6   0   9         20.15         23.41         7.42 o
  -5   0   9       2141.41       2184.19        57.10 o
  -4   0   9        782.35        666.96        23.98 o
  -3   0   9        344.71        335.68        16.27 o
  -2   0   9       1741.78       1650.88        50.54 o
  -1   0   9        128.07        142.44         8.27 o
   0   0   9       5043.95       5229.20        66.80 o
   1   0   9        106.32        101.06         6.28 o
   2   0   9        597.24        609.80        14.94 o
   3   0   9        348.37        362.80        11.10 o
   4   0   9       1143.94       1087.32        24.84 o
   5   0   9        195.64        168.34         8.05 o
   6   0   9       3047.20       2984.44        51.24 o
   7   0   9         37.09         39.97         7.99 o
   8   0   9        385.25        369.46        19.42 o
   9   0   9         87.93         83.37        11.99 o
  10   0   9        229.66        266.67        18.27 o
  -9   1   9        385.42        406.00        23.41 o
  -8   1   9        508.25        537.34        25.13 o
  -7   1   9        774.22        801.15        29.12 o
  -6   1   9        630.90        613.29        24.55 o
  -5   1   9        590.83        491.66        20.56 o
  -4   1   9          7.45         13.93         4.57 o
  -3   1   9        612.73        612.51        15.33 o
  -2   1   9        285.92        238.91        25.41 o
  -1   1   9        738.53        722.48        16.55 o
   0   1   9       1055.41       1033.56        30.26 o
   1   1   9        416.72        330.06        13.13 o
   2   1   9       1810.97       1762.28        31.69 o
   3   1   9        192.09        237.22        14.85 o
   4   1   9        899.26        934.71        19.77 o
   5   1   9         11.72          6.62         4.00 o
   6   1   9        158.91        184.67        17.42 o
   7   1   9        632.55        676.67        25.70 o
   8   1   9         10.09          9.14         6.85 o
   9   1   9        612.04        621.28        26.27 o
  10   1   9          5.50          0.57         7.42 o
  -9   2   9         31.54         23.98        10.28 o
  -8   2   9        149.18        159.89        14.85 o
  -7   2   9         38.18         40.54         9.71 o
  -6   2   9        895.58        874.82        29.69 o
  -5   2   9       1245.75       1327.07        38.83 o
  -4   2   9        715.05        623.71        24.27 o
  -3   2   9       2750.72       2610.54        44.81 o
  -2   2   9        280.83        224.05         8.67 o
  -1   2   9      10988.71      11201.58       168.77 o
   0   2   9       6505.04       6734.21       163.89 o
   1   2   9       4887.03       4908.53        77.32 o
   2   2   9        757.45        795.94        17.16 o
   3   2   9       3456.34       3470.05        56.52 o
   4   2   9        344.75        351.38        10.69 o
   5   2   9        364.69        322.67        21.70 o
   6   2   9        285.45        294.83        11.71 o
   7   2   9        342.46        338.15        11.69 o
   8   2   9       1881.43       1907.24        52.53 o
   9   2   9        380.40        338.05        18.84 o
  10   2   9        219.75        170.17        15.42 o
  -9   3   9         95.13        111.92        14.28 o
  -8   3   9          4.31         -0.57         7.42 o
  -7   3   9       3770.64       3707.13        91.36 o
  -6   3   9        160.92        169.60        13.13 o
  -5   3   9       1510.69       1531.50        42.83 o
  -4   3   9       1575.74       1654.32        26.93 o
  -3   3   9        159.70        178.48         6.46 o
  -2   3   9       2174.60       2256.89        31.98 o
  -1   3   9       1913.22       1809.28        26.14 o
   0   3   9        602.70        651.72        12.96 o
   1   3   9        282.21        253.48         9.97 o
   2   3   9        620.35        579.19        13.93 o
   3   3   9         58.35         53.63         4.63 o
   4   3   9        852.98        886.14        20.56 o
   5   3   9        576.98        537.91        13.73 o
   6   3   9       1118.40       1111.20        24.55 o
   7   3   9         18.52         19.70         4.44 o
   8   3   9       1093.33       1076.16        23.81 o
   9   3   9        222.35        250.68        15.99 o
  -9   4   9         31.64         22.27        10.28 o
  -8   4   9         32.05         32.55         9.71 o
  -7   4   9       1901.56       1912.95        54.82 o
  -6   4   9        107.56        103.11         8.05 o
  -5   4   9        152.00        153.10        11.71 o
  -4   4   9         19.63         18.28         3.36 o
  -3   4   9          7.22         10.21         2.82 o
  -2   4   9       1840.71       1811.90        32.30 o
  -1   4   9        541.93        590.89        11.28 o
   0   4   9       1143.78       1232.90        18.75 o
   1   4   9       2747.13       2720.10        43.00 o
   2   4   9       4662.51       4478.04        70.46 o
   3   4   9         23.43         36.73         3.82 o
   4   4   9        801.41        830.81        17.75 o
   5   4   9        236.98        246.70        11.99 o
   6   4   9         24.49         28.80         4.63 o
   7   4   9        328.11        265.08        10.09 o
   8   4   9        196.16        200.43         9.48 o
   9   4   9         25.93         13.70         6.85 o
  -8   5   9          1.61         -0.57         7.42 o
  -7   5   9       1230.93       1245.17        29.44 o
  -6   5   9        170.32        189.80        15.99 o
  -5   5   9        481.41        422.89        13.93 o
  -4   5   9        714.62        699.34        16.65 o
  -3   5   9         72.41         44.14         4.13 o
  -2   5   9        251.60        248.52         7.14 o
  -1   5   9         24.04         19.88         2.73 o
   0   5   9        204.60        170.93         5.54 o
   1   5   9       3723.78       3432.47        44.83 o
   2   5   9        799.80        724.42        11.99 o
   3   5   9         13.19         14.59         3.23 o
   4   5   9        588.02        571.76        13.66 o
   5   5   9        339.03        366.76        10.65 o
   6   5   9        802.06        762.50        17.31 o
   7   5   9        380.58        411.71        18.27 o
   8   5   9        248.13        244.97        14.28 o
   9   5   9        112.62         90.79        10.85 o
  -8   6   9         94.26         82.59         9.29 o
  -7   6   9        531.27        538.22        17.96 o
  -6   6   9        188.36        196.36        33.12 o
  -5   6   9        724.23        662.66        18.16 o
  -4   6   9         27.95         18.80         4.63 o
  -3   6   9       6163.06       6063.72        77.98 o
  -2   6   9        572.85        579.49        11.76 o
  -1   6   9        790.99        865.51        14.84 o
   0   6   9         36.49         39.95         5.78 o
   1   6   9        932.42        994.45        15.70 o
   2   6   9          9.79         14.95         2.32 o
   3   6   9         19.43         13.47         2.26 o
   4   6   9       1447.52       1458.34        26.39 o
   5   6   9       1760.98       1760.48        46.25 o
   6   6   9       1885.40       1770.19        46.82 o
   7   6   9       1410.81       1357.34        38.83 o
   8   6   9          5.44          0.57         5.71 o
   9   6   9         12.17         13.70         7.42 o
  10   6   9        547.42        589.87        25.13 o
  -8   7   9         43.31         47.07         7.87 o
  -7   7   9          9.71         10.72         5.35 o
  -6   7   9          1.80          4.26         4.80 o
  -5   7   9          7.65          8.85         4.44 o
  -4   7   9       1797.85       1713.83        33.89 o
  -3   7   9       2671.67       2704.63        47.63 o
  -2   7   9       1773.89       1672.44        25.37 o
  -1   7   9        884.50        891.52        19.68 o
   0   7   9         35.01         26.05         2.93 o
   1   7   9          1.71          2.07         2.24 o
   2   7   9        262.34        321.51         7.54 o
   3   7   9       2531.52       2529.51        34.16 o
   4   7   9        229.84        280.38        13.70 o
   5   7   9       2252.26       2199.04        55.39 o
   6   7   9          8.28          4.57         5.14 o
   7   7   9        552.37        554.47        22.27 o
   8   7   9        141.02        144.47        11.99 o
   9   7   9          3.36         10.28         7.42 o
  10   7   9          2.99          1.14         7.42 o
  11   7   9          0.33         -6.85         7.99 o
  -8   8   9        875.11        979.89        37.69 o
  -7   8   9        248.27        237.33        12.52 o
  -6   8   9        755.71        737.42        20.95 o
  -5   8   9         55.67         58.84         6.86 o
  -4   8   9        104.33         92.12         7.46 o
  -3   8   9       1622.90       1637.62        36.55 o
  -2   8   9         46.57         71.92         7.14 o
  -1   8   9        853.90        822.83        14.72 o
   0   8   9         35.40         38.99         3.51 o
   1   8   9        904.80       1002.64        16.26 o
   2   8   9       1407.15       1320.74        25.02 o
   3   8   9       1022.61       1056.61        20.98 o
   4   8   9          3.77          3.14         3.23 o
   5   8   9       5493.00       5307.15       119.35 o
   6   8   9        333.12        363.17        17.13 o
   7   8   9        555.68        544.19        22.27 o
   8   8   9        289.85        276.95        15.99 o
   9   8   9        112.69        113.06        12.56 o
  10   8   9        109.37        139.90        14.28 o
  11   8   9          8.78         10.28         9.14 o
  -7   9   9         81.74        110.11        10.24 o
  -6   9   9          0.67         -3.40         6.57 o
  -5   9   9         14.21         15.42         5.44 o
  -4   9   9         17.34         12.66         4.63 o
  -3   9   9       1132.69       1178.22        25.58 o
  -2   9   9       4824.24       4761.64       115.06 o
  -1   9   9        841.83        825.30        14.91 o
   0   9   9        604.82        565.01        11.30 o
   1   9   9        734.07        758.29        17.16 o
   2   9   9         27.71         36.72         7.42 o
   3   9   9          0.60         -1.52         3.01 o
   4   9   9          8.11          4.97         3.41 o
   5   9   9        365.03        380.31        17.70 o
   6   9   9        183.45        181.59        13.13 o
   7   9   9       1020.00        961.04        31.41 o
   8   9   9         62.88         42.83         8.57 o
   9   9   9          1.25         -2.86         6.85 o
  10   9   9         24.21          9.71         7.99 o
  -7  10   9         62.57         46.25        11.42 o
  -6  10   9         29.92         36.99         7.06 o
  -5  10   9        148.82        146.93        10.24 o
  -4  10   9        279.30        281.96        12.09 o
  -3  10   9         30.55         37.31         5.84 o
  -2  10   9         25.23         21.14         4.85 o
  -1  10   9        742.42        717.78        25.70 o
   0  10   9         51.62         61.28         6.00 o
   1  10   9        710.32        836.97        19.13 o
   2  10   9        378.50        374.14        11.28 o
   3  10   9          8.43         13.61         4.57 o
   4  10   9         30.76         14.13         3.82 o
   5  10   9       2106.97       2016.88        52.53 o
   6  10   9        868.20        841.13        29.12 o
   7  10   9         15.71         12.56         6.85 o
   8  10   9         64.28         91.94        11.42 o
   9  10   9        268.63        283.80        18.27 o
  10  10   9        104.58        105.64        13.70 o
  -6  11   9        599.45        645.61        21.13 o
  -5  11   9          1.19         -0.79        12.56 o
  -4  11   9        110.26         93.45         8.45 o
  -3  11   9          1.59          0.68         4.23 o
  -2  11   9         13.63         23.98         7.42 o
  -1  11   9        362.66        360.32        18.27 o
   0  11   9        983.35        914.79        30.26 o
   1  11   9        514.07        509.36        13.89 o
   2  11   9        212.23        181.72         8.67 o
   3  11   9        428.51        449.32        13.12 o
   4  11   9         28.30         21.94         4.44 o
   5  11   9          0.14          6.00         4.04 o
   6  11   9        335.33        321.49        17.13 o
   7  11   9         52.01         59.96         9.71 o
   8  11   9         23.80         22.84         7.99 o
   9  11   9        772.27        805.15        30.84 o
  -6  12   9        324.12        318.63        21.13 o
  -5  12   9          2.32          4.57         7.99 o
  -4  12   9       1049.65       1064.40        38.83 o
  -3  12   9          1.30         -4.00         5.71 o
  -2  12   9         13.05         13.13         6.28 o
  -1  12   9         67.92         62.24         9.71 o
   0  12   9        342.38        355.18        18.27 o
   1  12   9         33.68         19.99         6.85 o
   2  12   9        299.79        297.32        10.90 o
   3  12   9        173.80        178.75         8.88 o
   4  12   9          0.56         -1.50         3.82 o
   5  12   9        212.56        208.00        21.41 o
   6  12   9         32.44         21.70         7.42 o
   7  12   9         68.01         67.38        10.28 o
   8  12   9         10.24          8.57         7.42 o
   9  12   9       1049.79       1022.71        36.55 o
  -4  13   9        452.07        413.43        23.41 o
  -3  13   9         77.70         54.82        10.28 o
  -2  13   9         17.20         10.85         6.85 o
  -1  13   9         57.77         66.24        10.28 o
   0  13   9         10.34          1.14         6.28 o
   1  13   9       1396.61       1398.45        42.83 o
   2  13   9       1033.73       1010.72        33.12 o
   3  13   9       1704.63       1680.22        33.08 o
   4  13   9         25.95         20.90         5.04 o
   5  13   9        548.12        554.43        16.35 o
   6  13   9        207.17        170.74        14.28 o
   7  13   9        197.78        165.03        14.28 o
   8  13   9          1.65          1.14         7.42 o
  -3  14   9        260.32        266.67        18.84 o
  -2  14   9         52.22         30.84         9.71 o
  -1  14   9        266.76        247.83        17.13 o
   0  14   9          0.46         -5.71         5.71 o
   1  14   9        109.14        115.92        12.56 o
   2  14   9        264.55        273.52        17.70 o
   3  14   9       1105.87       1075.83        32.55 o
   4  14   9         27.97         26.70         5.65 o
   5  14   9          5.96         10.32         5.04 o
   6  14   9         22.41         25.13         8.57 o
   7  14   9         20.94         25.70         9.14 o
   8  14   9         78.55         87.94        12.56 o
  -2  15   9         25.27         17.13         9.71 o
  -1  15   9         64.88         64.53        11.42 o
   0  15   9         54.75         56.53        10.28 o
   1  15   9          3.26         -3.43         6.85 o
   2  15   9         47.06         46.25         9.71 o
   3  15   9          0.46          6.28         7.42 o
   4  15   9        228.91        215.45        10.81 o
   5  15   9         77.89         91.64         8.48 o
   6  15   9         25.67         27.98         9.14 o
   7  15   9          0.56         -1.71         6.85 o
   0  16   9         10.39         33.12         9.71 o
   1  16   9         35.83         43.97        10.28 o
   2  16   9          5.29          8.57         7.42 o
   3  16   9          9.17         25.13         9.14 o
   4  16   9        106.69        121.06        14.28 o
   5  16   9         67.85         62.42         7.87 o
   6  16   9        158.99        148.61        10.50 o
   2  17   9          1.17          4.00         7.99 o
   3  17   9         36.74         22.27         9.71 o
   4  17   9        127.44        125.06        14.85 o
   5  17   9          3.05         16.56         9.14 o
  -5 -10  10        255.25        246.11        19.42 o
   2 -10  10         60.88         45.68        10.85 o
   3 -10  10          6.26          0.00         8.57 o
  -6  -9  10        120.06        138.76        15.99 o
  -5  -9  10         66.88         53.11        11.42 o
   0  -9  10        220.05        236.98        17.13 o
   1  -9  10        392.25        391.16        21.70 o
   2  -9  10          8.08          6.85         7.42 o
   3  -9  10          7.45         11.99         8.57 o
  -7  -8  10         96.37         83.94        13.13 o
  -6  -8  10        163.23        132.48        14.85 o
  -5  -8  10        156.69        149.04        14.28 o
  -4  -8  10         60.83         63.38        10.85 o
  -2  -8  10         15.89         19.99         7.42 o
  -1  -8  10        179.88        194.15        14.28 o
   0  -8  10        353.66        302.65        17.70 o
   1  -8  10          0.72          1.71         6.85 o
   2  -8  10        187.03        191.29        15.99 o
   3  -8  10         65.80         63.38        10.85 o
   4  -8  10         33.24         13.13         8.57 o
  -8  -7  10         49.66         62.81        11.99 o
  -7  -7  10         10.08         18.27         9.14 o
  -6  -7  10          2.54          1.71         7.42 o
  -5  -7  10          0.23          1.14         6.28 o
  -4  -7  10         79.34         71.38        10.85 o
  -3  -7  10        209.92        250.06        11.10 o
  -2  -7  10         36.80         19.42         7.42 o
  -1  -7  10         54.93         49.11         9.14 o
   0  -7  10         18.31         36.55         8.57 o
   1  -7  10        538.97        547.62        23.41 o
   2  -7  10          0.04          6.28         7.42 o
   3  -7  10        358.06        378.59        20.56 o
   4  -7  10         78.80         70.81        11.42 o
   5  -7  10          2.61          5.71         8.57 o
  -8  -6  10        166.73        159.32        17.13 o
  -7  -6  10         27.08         27.98         9.71 o
  -6  -6  10         14.66         18.84         8.57 o
  -5  -6  10         11.71         15.42         5.25 o
  -4  -6  10       1027.63       1112.51        33.41 o
  -3  -6  10         64.31         66.62         6.86 o
  -2  -6  10          0.41         -3.43         5.71 o
  -1  -6  10       1516.80       1458.98        42.83 o
   0  -6  10        178.61        167.31        13.13 o
   1  -6  10          1.17         -3.43         5.14 o
   2  -6  10        350.98        350.61        18.84 o
   3  -6  10          1.89          2.86         6.85 o
   4  -6  10         36.25         35.40         9.14 o
   5  -6  10        244.89        267.24        18.84 o
   6  -6  10        360.80        358.04        22.27 o
  -8  -5  10        265.92        259.82        19.99 o
  -7  -5  10        276.95        291.23        19.99 o
  -6  -5  10         20.26         34.47         6.25 o
  -5  -5  10        121.19        133.12        10.56 o
  -4  -5  10        986.79       1010.01        44.54 o
  -3  -5  10         11.73          5.97         4.39 o
  -2  -5  10       1683.67       1663.98        46.25 o
  -1  -5  10         15.17          6.28         6.28 o
   0  -5  10       1485.03       1396.14        71.66 o
   1  -5  10         65.21         60.05         8.57 o
   2  -5  10        487.78        561.34        16.09 o
   3  -5  10        398.10        355.75        18.84 o
   4  -5  10         95.29         94.22        11.99 o
   5  -5  10        208.00        205.00        15.99 o
   6  -5  10         31.10         23.98         9.14 o
   7  -5  10          0.92          5.71         7.99 o
  -9  -4  10         48.14         35.97        10.85 o
  -8  -4  10        126.30        113.74        10.07 o
  -7  -4  10        385.78        394.56        15.51 o
  -6  -4  10       1177.28       1132.20        28.27 o
  -5  -4  10        397.59        392.76        14.13 o
  -4  -4  10         59.01         57.99         6.02 o
  -3  -4  10        132.19        128.74         8.05 o
  -2  -4  10         18.06          8.54         4.23 o
  -1  -4  10        206.42        198.92         9.48 o
   0  -4  10       1933.28       1876.48        35.53 o
   1  -4  10        102.79         79.17         8.57 o
   2  -4  10        255.29        260.92        10.47 o
   3  -4  10        497.07        512.78        22.27 o
   4  -4  10       1946.81       1944.36        54.82 o
   5  -4  10        351.30        346.62        19.42 o
   6  -4  10          1.61          1.71         6.28 o
   7  -4  10        208.90        195.86        17.13 o
  -9  -3  10          5.94          4.23        15.99 o
  -8  -3  10         67.56         64.19         8.27 o
  -7  -3  10         93.12        109.43         9.08 o
  -6  -3  10          0.63          0.86         4.85 o
  -5  -3  10       1267.37       1276.35        29.12 o
  -4  -3  10          0.46         -3.82         3.82 o
  -3  -3  10        783.63        721.29        29.69 o
  -2  -3  10         38.95         37.10         4.03 o
  -1  -3  10        691.94        710.83        27.98 o
   0  -3  10        394.19        389.11        12.71 o
   1  -3  10         22.91         23.22         7.14 o
   2  -3  10         84.90         74.32         6.25 o
   3  -3  10        188.85        181.64         9.42 o
   4  -3  10       1250.49       1171.75        37.69 o
   5  -3  10         17.30          5.14         6.85 o
   6  -3  10          1.26         -1.71         6.28 o
   7  -3  10         16.08         21.13         9.14 o
   8  -3  10        165.58        185.01        15.99 o
  -9  -2  10         86.25         93.65        13.70 o
  -8  -2  10         87.43         72.52        11.42 o
  -7  -2  10        158.17        182.73        15.42 o
  -6  -2  10        341.01        347.76        18.27 o
  -5  -2  10         23.75         31.40         5.44 o
  -4  -2  10         76.32         67.56         8.28 o
  -3  -2  10        207.46        207.05        11.36 o
  -2  -2  10        292.81        274.33         8.20 o
  -1  -2  10       3033.58       3021.95        52.09 o
   0  -2  10        364.29        342.84        11.50 o
   1  -2  10         12.79         11.96         3.82 o
   2  -2  10        418.94        475.13        13.93 o
   3  -2  10        103.64        103.50         7.23 o
   4  -2  10          4.45          7.83         4.23 o
   5  -2  10          2.93         -2.86         6.28 o
   6  -2  10        634.63        584.73        24.55 o
   7  -2  10         11.95         13.13         7.99 o
   8  -2  10        404.38        398.58        22.27 o
  -9  -1  10        132.37        147.33        15.42 o
  -8  -1  10        169.00        178.16        15.42 o
  -7  -1  10        363.19        327.77        18.84 o
  -6  -1  10         16.85         18.27         7.42 o
  -5  -1  10       2555.83       2593.62        66.24 o
  -4  -1  10        523.51        545.90        22.27 o
  -3  -1  10       1180.17       1146.82        19.78 o
  -2  -1  10       2805.31       2729.33        41.54 o
  -1  -1  10        836.60        839.26        15.07 o
   0  -1  10       2650.28       2582.73        45.02 o
   1  -1  10        417.37        346.32        11.50 o
   2  -1  10       1822.93       1732.33        32.70 o
   3  -1  10         15.45         10.55         3.82 o
   4  -1  10       1224.59       1168.70        24.62 o
   5  -1  10        118.24        123.68         8.08 o
   6  -1  10       1495.81       1450.99        43.40 o
   7  -1  10        218.91        192.44        14.85 o
   8  -1  10        115.03         83.37        11.99 o
   9  -1  10         58.45         59.39        11.42 o
  -9   0  10        759.35        775.46        31.98 o
  -8   0  10         40.35         33.69         9.71 o
  -7   0  10          2.24          1.14         7.42 o
  -6   0  10        103.17        111.92        11.99 o
  -5   0  10        282.09        306.07        16.56 o
  -4   0  10        384.96        383.08        12.71 o
  -3   0  10       3239.95       3091.99        55.68 o
  -2   0  10       1851.73       1915.61        47.11 o
  -1   0  10        501.13        436.20         9.66 o
   0   0  10       2500.94       2486.16        56.25 o
   1   0  10       1279.16       1363.05        39.40 o
   2   0  10       2348.62       2325.01        41.18 o
   3   0  10          1.99         15.40         4.28 o
   4   0  10        813.55        836.02        24.27 o
   5   0  10          2.50          1.71         3.63 o
   6   0  10         75.72         62.81         9.14 o
   7   0  10        815.17        851.41        30.84 o
   8   0  10        133.79        138.76        13.70 o
   9   0  10        322.44        322.06        19.42 o
  10   0  10        134.90        150.18        15.99 o
  -9   1  10        250.76        233.55        19.42 o
  -8   1  10         22.65         10.85         9.14 o
  -7   1  10        124.66        109.07        12.56 o
  -6   1  10          6.23          5.14         6.85 o
  -5   1  10         71.52         66.81         9.71 o
  -4   1  10        288.65        291.99        11.05 o
  -3   1  10        190.72        182.66         8.45 o
  -2   1  10       2472.09       2703.63        46.83 o
  -1   1  10        772.30        701.24        16.96 o
   0   1  10         21.04         16.64         3.63 o
   1   1  10        961.43       1067.75        22.41 o
   2   1  10        869.61        906.23        19.79 o
   3   1  10        786.08        828.21        18.77 o
   4   1  10         28.66         27.31         4.63 o
   5   1  10         87.92         85.39         6.46 o
   6   1  10        231.56        219.49         9.69 o
   7   1  10        288.94        322.06        17.70 o
   8   1  10       1073.94       1111.79        36.55 o
   9   1  10        104.69         93.08        12.56 o
  10   1  10          1.07          2.28         7.99 o
  -9   2  10         40.66         53.11        12.56 o
  -8   2  10         17.16         10.28         8.57 o
  -7   2  10       3217.13       3275.43        83.37 o
  -6   2  10        111.22         93.65        11.42 o
  -5   2  10       1584.62       1530.36        43.97 o
  -4   2  10       1583.90       1474.92        29.06 o
  -3   2  10          3.66          3.36         3.27 o
  -2   2  10       2040.35       2028.73        36.54 o
  -1   2  10       1239.80       1180.60        23.82 o
   0   2  10         32.67         56.97        10.85 o
   1   2  10         39.70         62.73         5.44 o
   2   2  10       2777.22       2684.34        45.63 o
   3   2  10        129.60        116.77         9.71 o
   4   2  10       1445.49       1439.08        44.54 o
   5   2  10        915.02        915.88        59.96 o
   6   2  10         27.77         28.34         4.85 o
   7   2  10        224.60        255.28        10.69 o
   8   2  10        596.96        540.77        23.41 o
   9   2  10          0.94          4.00         6.85 o
  10   2  10        165.11        181.02        15.99 o
  -9   3  10          1.60         -7.99         7.99 o
  -8   3  10          1.00         -6.28         7.99 o
  -7   3  10        537.19        577.31        26.27 o
  -6   3  10        142.12        125.63        12.56 o
  -5   3  10        317.64        317.49        17.13 o
  -4   3  10       1538.06       1536.15        31.98 o
  -3   3  10        583.89        577.04        14.92 o
  -2   3  10        850.72        878.98        15.80 o
  -1   3  10         20.69         23.00         3.00 o
   0   3  10       1361.49       1324.22        25.84 o
   1   3  10        183.94        177.90         8.08 o
   2   3  10       1886.50       1774.07        32.10 o
   3   3  10       1239.30       1222.21        36.83 o
   4   3  10        251.56        266.45         9.48 o
   5   3  10        455.80        461.07        19.99 o
   6   3  10          0.05          5.71         3.63 o
   7   3  10        157.23        169.52         9.08 o
   8   3  10         94.81        108.60        15.42 o
   9   3  10        150.41        138.76        12.56 o
  -8   4  10          6.79         -2.86         7.42 o
  -7   4  10         44.37         52.53        10.85 o
  -6   4  10       1352.27       1348.20        41.11 o
  -5   4  10        207.09        177.92         9.67 o
  -4   4  10         12.08          6.10         3.00 o
  -3   4  10        143.66        133.58         6.13 o
  -2   4  10        177.57        176.94         7.29 o
  -1   4  10        356.65        444.43         9.72 o
   0   4  10        116.85        122.80         5.11 o
   1   4  10       4036.53       4204.39        67.63 o
   2   4  10        140.33        110.42         6.42 o
   3   4  10        723.96        717.01        16.35 o
   4   4  10       1587.64       1552.56        28.87 o
   5   4  10        266.45        228.06        19.99 o
   6   4  10         91.68        123.86         7.64 o
   7   4  10        142.58        125.00         9.99 o
   8   4  10         55.23         59.96         9.14 o
  -8   5  10         13.90         19.99         9.14 o
  -7   5  10        559.82        505.93        30.55 o
  -6   5  10        836.31        873.66        34.55 o
  -5   5  10        216.81        225.90        10.50 o
  -4   5  10        105.41        104.84         5.82 o
  -3   5  10        383.90        351.61         9.29 o
  -2   5  10       1479.09       1374.29        23.73 o
  -1   5  10        884.34        872.59        17.78 o
   0   5  10       2285.64       2267.04        31.85 o
   1   5  10       3678.65       3689.44        48.22 o
   2   5  10       2236.58       2285.25        56.82 o
   3   5  10        293.98        273.55        17.70 o
   4   5  10         40.50         48.77         4.80 o
   5   5  10       4442.48       4566.09        73.08 o
   6   5  10        868.78        854.56        23.98 o
   7   5  10        677.09        682.38        24.55 o
   8   5  10         71.72         70.24         9.71 o
   9   5  10         33.63         29.12         8.57 o
  -8   6  10          6.14         12.33         6.42 o
  -7   6  10         32.62         27.99         6.46 o
  -6   6  10        367.11        353.87        14.13 o
  -5   6  10         91.99         76.43         8.57 o
  -4   6  10       1567.53       1548.02        45.97 o
  -3   6  10        377.71        410.87        14.20 o
  -2   6  10        528.20        540.50        11.75 o
  -1   6  10       2045.75       2074.06        32.15 o
   0   6  10         62.21         60.32         3.93 o
   1   6  10       1288.34       1366.81        20.63 o
   2   6  10       1851.28       1819.38        32.29 o
   3   6  10       3037.24       3093.60        51.07 o
   4   6  10         73.08         56.64         4.94 o
   5   6  10       1268.71       1279.97        25.00 o
   6   6  10        628.88        628.70        23.41 o
   7   6  10        635.09        669.82        25.13 o
   8   6  10         26.29         27.98         7.99 o
   9   6  10         67.95         74.23        10.85 o
  10   6  10         13.23         11.42         8.57 o
  -8   7  10        395.06        425.25        17.99 o
  -7   7  10         79.29         65.38         8.27 o
  -6   7  10         84.13         88.47         8.45 o
  -5   7  10         21.23         10.85         5.04 o
  -4   7  10        150.48        170.36         9.69 o
  -3   7  10        723.01        735.71        18.56 o
  -2   7  10        100.42        109.54        10.12 o
  -1   7  10       2497.79       2632.98        36.92 o
   0   7  10          7.90         11.85         2.84 o
   1   7  10       1553.62       1533.20        22.96 o
   2   7  10         58.37         46.38         3.51 o
   3   7  10        170.78        163.33         7.42 o
   4   7  10        170.05        146.75        10.85 o
   5   7  10        173.52        162.74        11.99 o
   6   7  10        674.49        657.83        23.98 o
   7   7  10        475.61        463.11        19.99 o
   8   7  10        521.34        515.64        22.27 o
   9   7  10        239.50        247.26        16.56 o
  10   7  10         56.81         48.54        10.28 o
  -7   8  10        103.75        105.82         9.84 o
  -6   8  10         92.85         88.45         9.71 o
  -5   8  10         12.82          3.26         4.80 o
  -4   8  10          1.97          7.42         4.39 o
  -3   8  10        426.87        453.76        14.33 o
  -2   8  10       3187.12       3176.98        43.94 o
  -1   8  10       1387.00       1411.96        23.60 o
   0   8  10        462.28        502.42        10.77 o
   1   8  10        582.96        560.17        11.42 o
   2   8  10         32.60         41.13         4.63 o
   3   8  10         35.10         36.55         6.85 o
   4   8  10          1.80         -1.71         5.14 o
   5   8  10         23.35         29.69         7.42 o
   6   8  10         14.83         10.85         6.85 o
   7   8  10        737.78        737.20        26.84 o
   8   8  10         79.39         85.08        10.85 o
   9   8  10        187.48        176.45        14.28 o
  10   8  10          7.32          5.14         7.42 o
  -7   9  10         62.55         55.11         8.48 o
  -6   9  10          2.47          7.20         5.61 o
  -5   9  10        469.12        442.44        15.73 o
  -4   9  10         14.90         15.42         5.25 o
  -3   9  10          9.27         15.66         4.80 o
  -2   9  10        376.05        363.19        17.99 o
  -1   9  10          3.15          8.23         3.44 o
   0   9  10         86.17         84.39         4.95 o
   1   9  10        892.28        862.26        18.98 o
   2   9  10       1704.57       1732.04        31.69 o
   3   9  10        329.93        360.99        10.88 o
   4   9  10        279.12        315.78        15.42 o
   5   9  10       2113.86       1965.48        51.96 o
   6   9  10         60.06         61.10         9.14 o
   7   9  10         97.45         83.37        10.28 o
   8   9  10          5.14          6.85         6.85 o
   9   9  10        223.23        234.69        16.56 o
  10   9  10          3.79         -0.57         7.99 o
  -7  10  10         27.95         28.55        10.85 o
  -6  10  10        531.46        546.96        18.93 o
  -5  10  10         81.49         76.35         8.27 o
  -4  10  10        171.37        169.90        10.07 o
  -3  10  10        673.94        701.36        18.75 o
  -2  10  10        732.09        711.43        18.12 o
  -1  10  10       1073.49       1132.92        35.40 o
   0  10  10          4.23         10.56         4.04 o
   1  10  10        915.96        934.22        20.39 o
   2  10  10        170.98        171.82         8.27 o
   3  10  10        638.10        589.52        14.94 o
   4  10  10         61.62         61.10         8.57 o
   5  10  10         28.70         25.13         7.99 o
   6  10  10        249.86        266.67        15.99 o
   7  10  10        323.78        327.20        17.70 o
   8  10  10         28.55         16.56         7.42 o
   9  10  10        545.84        512.78        23.98 o
  10  10  10        323.99        319.21        20.56 o
  -6  11  10        446.78        460.22        23.41 o
  -5  11  10         21.54         17.70         6.06 o
  -4  11  10        959.08        871.77        22.75 o
  -3  11  10          3.20         -0.29         4.44 o
  -2  11  10         18.83         17.13         6.85 o
  -1  11  10        127.21        139.90        12.56 o
   0  11  10       1987.30       1984.33        53.68 o
   1  11  10          1.72         -1.71         3.63 o
   2  11  10        688.55        723.70        17.56 o
   3  11  10       1701.20       1687.69        32.10 o
   4  11  10          1.48         -1.14         5.14 o
   5  11  10       1418.64       1315.65        38.83 o
   6  11  10        664.55        584.73        23.41 o
   7  11  10         28.14         15.99         7.42 o
   8  11  10         42.81         36.55         8.57 o
   9  11  10        558.10        508.79        23.98 o
  -6  12  10        300.04        324.34        21.70 o
  -5  12  10         11.48          5.14         7.99 o
  -4  12  10        741.83        689.23        29.69 o
  -3  12  10          2.59          5.14         6.85 o
  -2  12  10         39.81         39.97         8.57 o
  -1  12  10          6.92          4.57         6.28 o
   0  12  10        154.42        162.74        13.13 o
   1  12  10        696.25        753.76        27.41 o
   2  12  10        213.48        233.18         9.89 o
   3  12  10        284.02        290.38        10.90 o
   4  12  10         47.73         45.31        10.56 o
   5  12  10        804.84        691.52        25.70 o
   6  12  10        119.76        114.78        11.99 o
   7  12  10         81.34         67.95        10.28 o
   8  12  10         17.94          7.99         7.42 o
   9  12  10        436.48        420.85        22.27 o
  -4  13  10        116.45        109.07        14.85 o
  -3  13  10        533.99        538.48        26.27 o
  -2  13  10         30.70         21.70         7.99 o
  -1  13  10        515.92        527.06        23.98 o
   0  13  10         64.37         67.95        10.28 o
   1  13  10        458.26        434.55        21.13 o
   2  13  10        313.11        322.44        12.09 o
   3  13  10        469.22        463.50        14.54 o
   4  13  10        122.61        103.51         7.67 o
   5  13  10         63.62         65.67        10.28 o
   6  13  10        318.82        288.94        17.13 o
   7  13  10         53.30         43.40         9.71 o
   8  13  10          3.22          7.42         7.42 o
  -3  14  10         74.49        107.92        14.28 o
  -2  14  10         32.89         19.42         9.14 o
  -1  14  10        600.15        517.92        24.55 o
   0  14  10          3.26          2.86         6.85 o
   1  14  10        372.99        358.61        19.99 o
   2  14  10          2.70          0.57         6.28 o
   3  14  10          0.94          3.14         4.85 o
   4  14  10        143.72        147.91         9.29 o
   5  14  10         63.67         47.40         9.71 o
   6  14  10        605.57        566.46        24.55 o
   7  14  10          0.98          2.28         7.42 o
  -2  15  10         48.01         35.40         9.71 o
  -1  15  10         34.32         34.83         9.14 o
   0  15  10        131.28        135.33        14.28 o
   1  15  10        117.02        105.64        13.13 o
   2  15  10         72.21         66.24        10.85 o
   3  15  10         59.97         66.24        10.28 o
   4  15  10        125.61        122.52         9.29 o
   5  15  10          7.99          4.00         7.99 o
   6  15  10        167.93        154.18        14.85 o
   7  15  10         52.47         50.82        10.85 o
   0  16  10        516.87        521.92        26.27 o
   1  16  10         43.99         53.11        10.85 o
   2  16  10        143.21        139.90        14.85 o
   3  16  10         57.72         34.26         9.14 o
   4  16  10        480.61        523.63        25.13 o
   5  16  10         44.64         53.11        10.85 o
   6  16  10          9.24          4.00         8.57 o
   2  17  10         46.93         39.97        10.85 o
   3  17  10          3.65          5.14         8.57 o
   4  17  10          2.16         -5.71         7.42 o
   0  -9  11        339.83        368.31        20.56 o
   1  -9  11          5.24          6.28         7.42 o
   2  -9  11          5.43         15.99         9.14 o
   3  -9  11         22.50         30.84        10.28 o
  -6  -8  11        296.16        261.53        19.42 o
  -2  -8  11        323.00        297.51        18.27 o
  -1  -8  11        434.60        435.70        21.13 o
   0  -8  11         51.53         31.41         9.14 o
   1  -8  11        411.64        405.43        21.13 o
   2  -8  11          6.70          7.42         7.99 o
   3  -8  11          2.80         -6.28         7.42 o
   4  -8  11         28.47         21.70         9.71 o
  -7  -7  11        169.85        185.58        17.70 o
  -6  -7  11         24.87         14.85         9.14 o
  -5  -7  11        463.30        487.66        23.98 o
  -3  -7  11         75.89         75.95        10.85 o
  -2  -7  11          0.62          1.71         6.28 o
  -1  -7  11        340.06        324.92        18.27 o
   0  -7  11       1038.93       1033.56        35.40 o
   1  -7  11         19.22         14.28         7.99 o
   2  -7  11         57.60         43.40         9.71 o
   3  -7  11         21.89          3.43         7.42 o
   4  -7  11         55.21         48.54        10.85 o
  -7  -6  11        385.77        350.61        21.13 o
  -6  -6  11          1.99         -5.14         6.85 o
  -5  -6  11         44.99         39.66         6.65 o
  -4  -6  11        268.84        296.94        17.70 o
  -3  -6  11        425.46        429.99        20.56 o
  -2  -6  11         78.29         95.36        11.42 o
  -1  -6  11          0.38          6.85         6.85 o
   0  -6  11        649.56        664.11        26.27 o
   1  -6  11        122.34        110.78        12.56 o
   2  -6  11        930.66        950.19        33.69 o
   3  -6  11         63.80         54.82        10.28 o
   4  -6  11         86.51         86.23        12.56 o
   5  -6  11          4.51          7.42         8.57 o
  -8  -5  11        261.39        262.67        19.42 o
  -7  -5  11        328.22        342.05        21.70 o
  -6  -5  11        851.62        892.51        23.41 o
  -5  -5  11        499.83        486.47        15.95 o
  -4  -5  11         51.97         58.78        15.42 o
  -3  -5  11        187.10        177.02        13.70 o
  -2  -5  11        270.78        283.23        16.56 o
  -1  -5  11         47.12         45.11         8.57 o
   0  -5  11          1.05         -3.34         3.98 o
   1  -5  11          1.41         -1.54         4.00 o
   2  -5  11        186.75        171.31        13.70 o
   3  -5  11        546.43        525.35        24.55 o
   4  -5  11        649.68        640.12        27.41 o
   5  -5  11         16.15         13.13         7.99 o
   6  -5  11         70.89         91.36        13.13 o
  -8  -4  11          1.03          9.43         6.65 o
  -7  -4  11         24.01         47.68         7.67 o
  -6  -4  11        222.39        230.59        17.42 o
  -5  -4  11          1.64          3.14         4.85 o
  -4  -4  11        372.98        408.80        13.93 o
  -3  -4  11        102.45        126.77        12.56 o
  -2  -4  11        838.53        800.01        27.98 o
  -1  -4  11          9.34          3.71         4.04 o
   0  -4  11         33.67         39.86        10.85 o
   1  -4  11          1.18         -2.00         3.63 o
   2  -4  11         84.68         74.30         6.86 o
   3  -4  11         44.11         76.52        10.28 o
   4  -4  11        644.09        709.79        28.55 o
   5  -4  11        100.55         86.23        11.99 o
   6  -4  11        337.97        358.61        21.70 o
   7  -4  11          5.31         12.56         9.14 o
  -9  -3  11          8.83          0.57         9.14 o
  -8  -3  11         22.00         23.14         6.83 o
  -7  -3  11         66.13         60.45         8.05 o
  -6  -3  11         21.74         11.05         9.14 o
  -5  -3  11         23.10         27.87         5.84 o
  -4  -3  11         86.30         82.21         8.28 o
  -3  -3  11       2331.67       2286.53        68.24 o
  -2  -3  11        916.60        865.83        42.83 o
  -1  -3  11       1635.63       1509.20        30.69 o
   0  -3  11       1005.20        921.04        21.79 o
   1  -3  11        685.26        632.92        16.94 o
   2  -3  11          2.43          3.94         3.82 o
   3  -3  11       1072.45       1137.20        34.55 o
   4  -3  11        268.70        249.54        16.56 o
   5  -3  11        106.36         90.79        11.99 o
   6  -3  11         24.82         34.26         9.14 o
   7  -3  11        118.00        121.06        14.28 o
  -9  -2  11        160.75        165.03        16.56 o
  -8  -2  11        153.07        162.17        16.56 o
  -7  -2  11        591.47        623.43        19.37 o
  -6  -2  11        540.26        574.48        17.77 o
  -5  -2  11        998.57       1097.13        25.44 o
  -4  -2  11        140.23        148.71         8.88 o
  -3  -2  11         68.77         75.31         5.54 o
  -2  -2  11         84.74         94.70         9.71 o
  -1  -2  11        590.88        606.15        16.55 o
   0  -2  11        569.56        553.86        15.54 o
   1  -2  11       1031.51        965.54        22.00 o
   2  -2  11        334.53        351.15        12.50 o
   3  -2  11          3.43          5.35         3.82 o
   4  -2  11       2852.70       2924.05        51.64 o
   5  -2  11        300.38        300.93        18.27 o
   6  -2  11       1153.07       1114.08        38.26 o
   7  -2  11         61.40         51.96        10.28 o
   8  -2  11          3.08         11.99         8.57 o
  -9  -1  11        733.62        805.15        33.69 o
  -8  -1  11         43.74         47.40        11.42 o
  -7  -1  11         32.10         34.83         9.71 o
  -6  -1  11         37.98         26.27         8.57 o
  -5  -1  11         15.35         27.41         8.57 o
  -4  -1  11        315.00        291.23        16.56 o
  -3  -1  11        830.77        836.03        16.95 o
  -2  -1  11       2652.07       2484.58        44.82 o
  -1  -1  11        810.40        776.54        23.70 o
   0  -1  11       2029.05       2027.05        37.55 o
   1  -1  11        166.07        158.30         8.67 o
   2  -1  11        942.32        974.68        21.98 o
   3  -1  11        337.24        274.43        21.70 o
   4  -1  11        520.68        520.81        15.70 o
   5  -1  11          3.24         11.69         4.63 o
   6  -1  11        356.04        380.31        19.42 o
   7  -1  11         11.03          1.71         6.85 o
   8  -1  11         29.73         43.97        10.28 o
   9  -1  11          1.69         -7.42         7.42 o
  -9   0  11        167.49        172.45        17.70 o
  -8   0  11         17.15         27.41        10.28 o
  -7   0  11          3.29         -1.14         7.42 o
  -6   0  11         41.63         41.69         9.14 o
  -5   0  11       2668.31       2670.71        69.09 o
  -4   0  11       1628.60       1670.85        33.31 o
  -3   0  11         70.26         71.60         6.86 o
  -2   0  11       3846.06       3645.76        61.58 o
  -1   0  11         28.71         36.43         5.04 o
   0   0  11         11.04         11.42         7.99 o
   1   0  11       1327.28       1297.13        26.25 o
   2   0  11          6.72         13.70         4.44 o
   3   0  11         94.92         81.88         7.42 o
   4   0  11        391.81        433.85        23.70 o
   5   0  11        295.89        265.22        13.70 o
   6   0  11          7.00          5.71         5.71 o
   7   0  11       1241.96       1315.65        41.69 o
   8   0  11        164.08        179.87        15.99 o
   9   0  11         18.45         23.98         9.14 o
  -9   1  11          0.73         -2.28         9.71 o
  -8   1  11        442.39        441.98        23.98 o
  -7   1  11        341.86        325.49        19.42 o
  -6   1  11        111.31        102.79        12.56 o
  -5   1  11        547.09        579.02        23.98 o
  -4   1  11        700.52        677.53        17.96 o
  -3   1  11        965.90        892.16        20.79 o
  -2   1  11        810.40        765.17        18.77 o
  -1   1  11         43.19         38.57         5.04 o
   0   1  11       1000.52       1012.37        22.00 o
   1   1  11          0.70          2.57         3.63 o
   2   1  11          7.28          4.28         4.28 o
   3   1  11        537.28        525.10        14.54 o
   4   1  11        164.99        158.50         8.88 o
   5   1  11        578.52        531.11        15.33 o
   6   1  11          8.64         13.99         4.85 o
   7   1  11        535.84        492.23        22.84 o
   8   1  11         86.69         89.65        11.99 o
   9   1  11          7.29         10.28         7.99 o
  10   1  11          3.16         10.85         8.57 o
  -9   2  11         14.26          7.42         9.71 o
  -8   2  11         23.94         10.85         9.14 o
  -7   2  11        105.03        114.78        13.13 o
  -6   2  11        124.69         91.94        12.56 o
  -5   2  11         98.40        107.35        11.42 o
  -4   2  11        376.80        335.50        12.09 o
  -3   2  11         42.97         35.06         7.99 o
  -2   2  11       1612.01       1521.16        30.08 o
  -1   2  11        172.97        142.34         8.05 o
   0   2  11        589.20        576.56        15.14 o
   1   2  11       1474.24       1564.60        41.69 o
   2   2  11       1087.05       1070.03        22.81 o
   3   2  11       5106.41       4955.35        79.95 o
   4   2  11        375.54        352.81        11.91 o
   5   2  11        177.45        189.60        12.85 o
   6   2  11        116.47        122.73         9.99 o
   7   2  11         29.58         28.40         5.84 o
   8   2  11         88.99         80.52        11.42 o
   9   2  11        193.10        139.33        14.28 o
  10   2  11        144.23        187.30        16.56 o
  -8   3  11          3.95          3.43         9.14 o
  -7   3  11        190.39        201.57        16.56 o
  -6   3  11       1133.03       1078.68        36.55 o
  -5   3  11        902.95        913.65        31.41 o
  -4   3  11        499.91        481.28        14.52 o
  -3   3  11        916.21        899.51        32.26 o
  -2   3  11        202.96        174.82         8.86 o
  -1   3  11        118.01        115.60         9.71 o
   0   3  11        108.51        127.94        12.56 o
   1   3  11         55.68         59.21        10.56 o
   2   3  11       1779.88       1769.25        32.91 o
   3   3  11        151.26        191.51        11.42 o
   4   3  11        274.85        276.27        10.29 o
   5   3  11        116.95        127.09         7.67 o
   6   3  11         83.42         74.63         6.65 o
   7   3  11        565.05        612.93        16.75 o
   8   3  11       1076.92       1106.10        25.23 o
   9   3  11         70.91         77.66        10.85 o
  -8   4  11          0.51         -7.42         7.99 o
  -7   4  11        694.11        722.92        29.69 o
  -6   4  11        105.52         99.36        13.13 o
  -5   4  11        262.60        254.30        10.65 o
  -4   4  11        341.19        338.14        12.09 o
  -3   4  11       2002.61       2056.06        30.99 o
  -2   4  11       4367.53       4186.80        71.06 o
  -1   4  11         21.54         12.96         3.05 o
   0   4  11        393.06        384.77        12.09 o
   1   4  11        597.61        512.69        13.93 o
   2   4  11       1237.37       1378.39        26.85 o
   3   4  11        572.54        596.71        15.42 o
   4   4  11       1729.67       1788.55        33.31 o
   5   4  11        646.49        641.96        16.32 o
   6   4  11        570.70        531.84        14.73 o
   7   4  11        344.47        322.77        22.56 o
   8   4  11          8.65          1.71         6.85 o
  -8   5  11         13.66          7.99         9.14 o
  -7   5  11        142.01        182.16        15.99 o
  -6   5  11       1666.47       1580.43        34.29 o
  -5   5  11       1199.86       1094.30        29.12 o
  -4   5  11       1307.34       1293.18        22.05 o
  -3   5  11        152.49        139.95        14.01 o
  -2   5  11       1844.63       1742.20        29.88 o
  -1   5  11        587.79        522.71        11.37 o
   0   5  11         72.03         75.43         4.62 o
   1   5  11       1402.47       1460.09        28.06 o
   2   5  11        734.89        685.59        16.54 o
   3   5  11        494.55        477.14        30.55 o
   4   5  11         17.92         14.52         4.28 o
   5   5  11       1792.60       1855.52        34.29 o
   6   5  11        741.16        768.26        18.56 o
   7   5  11         16.00         11.99         7.42 o
   8   5  11         11.25         17.70         7.99 o
   9   5  11         12.19          7.42         7.99 o
  -8   6  11        172.10        185.58        18.27 o
  -7   6  11        117.28        105.11        11.14 o
  -6   6  11         18.65         25.89        11.99 o
  -5   6  11        347.01        335.40        13.12 o
  -4   6  11       1764.53       1717.75        34.31 o
  -3   6  11        198.03        213.95        13.69 o
  -2   6  11          5.49          4.44         3.15 o
  -1   6  11       2017.46       1949.83        40.59 o
   0   6  11         42.77         39.99         3.60 o
   1   6  11       5626.28       5512.09       137.62 o
   2   6  11       2553.83       2655.76        45.42 o
   3   6  11        116.74        130.16         7.64 o
   4   6  11        981.07        972.47        20.77 o
   5   6  11         10.64         17.70         6.28 o
   6   6  11        832.68        857.12        28.55 o
   7   6  11        561.82        568.17        23.41 o
   8   6  11         55.76         49.68         9.14 o
   9   6  11         44.16         38.26         9.14 o
  10   6  11        455.77        469.96        22.27 o
  -7   7  11        102.21         94.50         9.29 o
  -6   7  11         15.61         12.85         6.06 o
  -5   7  11        274.72        278.70        12.11 o
  -4   7  11         85.14         75.79         7.27 o
  -3   7  11        122.98        119.71         8.08 o
  -2   7  11       1390.00       1253.01        20.99 o
  -1   7  11        712.25        772.03        14.71 o
   0   7  11        333.48        302.22         8.29 o
   1   7  11          3.17          5.14         3.63 o
   2   7  11         28.57         23.84         4.23 o
   3   7  11          4.16          2.03         3.16 o
   4   7  11         67.49         48.54         8.57 o
   5   7  11        418.13        411.71        18.27 o
   6   7  11        296.70        310.64        17.13 o
   7   7  11        804.03        721.78        26.27 o
   8   7  11         24.51         24.55         7.99 o
   9   7  11        148.29        161.60        13.70 o
  10   7  11          0.41          6.28         7.99 o
  -7   8  11         66.93         58.32         8.28 o
  -6   8  11        184.72        179.03        10.90 o
  -5   8  11        530.20        546.25        17.75 o
  -4   8  11          5.06          0.65         4.23 o
  -3   8  11          3.74          7.67         4.23 o
  -2   8  11         83.06         85.05         5.69 o
  -1   8  11          4.31          8.10         3.18 o
   0   8  11        291.27        266.23         8.10 o
   1   8  11       3187.55       3270.86        44.28 o
   2   8  11       1219.37       1169.47        34.26 o
   3   8  11         53.23         57.67         7.99 o
   4   8  11        726.69        673.82        24.55 o
   5   8  11         22.71         21.70         6.85 o
   6   8  11        264.88        280.95        15.99 o
   7   8  11        293.98        298.65        17.13 o
   8   8  11        447.48        404.86        20.56 o
   9   8  11          0.79          4.57         7.99 o
  10   8  11          7.14          8.57         7.99 o
  -7   9  11        191.06        195.70        12.90 o
  -6   9  11        953.28        966.73        35.12 o
  -5   9  11        281.66        283.52        13.12 o
  -4   9  11        731.43        728.36        19.98 o
  -3   9  11       1362.55       1328.28        28.63 o
  -2   9  11        610.51        563.04        15.75 o
  -1   9  11       3697.47       3588.65        49.11 o
   0   9  11        542.63        517.39        13.32 o
   1   9  11        106.87        119.00         7.06 o
   2   9  11       1299.01       1287.67        36.55 o
   3   9  11         29.98         29.12         6.85 o
   4   9  11         48.83         41.69         8.57 o
   5   9  11          0.01          1.71         6.28 o
   6   9  11       1399.21       1317.37        39.40 o
   7   9  11        359.40        407.72        19.99 o
   8   9  11        514.24        492.23        22.84 o
   9   9  11        380.88        360.32        20.56 o
  10   9  11        121.51        131.91        14.28 o
  -6  10  11         49.96         63.57         8.48 o
  -5  10  11        518.86        542.27        17.88 o
  -4  10  11        413.02        397.97        17.70 o
  -3  10  11          0.29         -3.14         4.44 o
  -2  10  11          3.91          2.28         4.44 o
  -1  10  11         12.58         17.70         6.85 o
   0  10  11        869.31        933.07        20.98 o
   1  10  11        119.04        138.10         7.87 o
   2  10  11         11.22         10.31         4.23 o
   3  10  11        661.37        652.12        23.41 o
   4  10  11         15.96         18.84         6.85 o
   5  10  11        590.86        511.64        21.70 o
   6  10  11        939.08        911.93        30.84 o
   7  10  11        142.04        163.31        13.13 o
   8  10  11        161.17        135.33        13.70 o
   9  10  11        530.47        570.46        25.70 o
  -6  11  11        284.50        270.67        19.99 o
  -5  11  11         58.04         57.07         7.87 o
  -4  11  11        272.66        261.26        12.50 o
  -3  11  11         15.56         11.99         6.85 o
  -2  11  11         46.47         38.83         8.57 o
  -1  11  11        962.86        893.66        30.84 o
   0  11  11       2271.25       2220.73        58.82 o
   1  11  11        702.95        721.99        27.69 o
   2  11  11        143.32        153.81         8.27 o
   3  11  11          5.22          2.86         5.71 o
   4  11  11        115.10        130.19        11.42 o
   5  11  11       1005.99       1051.27        34.26 o
   6  11  11          0.61          1.71         6.85 o
   7  11  11         97.62         83.37        10.85 o
   8  11  11         67.22         43.97         9.14 o
   9  11  11         27.52         36.55        10.28 o
  -5  12  11          3.45          0.00         8.57 o
  -4  12  11          0.32         -6.28         6.85 o
  -3  12  11         13.89         22.27         8.57 o
  -2  12  11        158.38        154.75        14.28 o
  -1  12  11         19.17         16.56         6.85 o
   0  12  11         29.00         21.70         7.42 o
   1  12  11        281.78        283.80        15.99 o
   2  12  11          1.93          6.57         4.44 o
   3  12  11         12.01         23.41         7.42 o
   4  12  11         33.79         31.41         7.99 o
   5  12  11         31.43         41.11         9.14 o
   6  12  11         20.39         19.42         7.99 o
   7  12  11        186.64        164.46        14.28 o
   8  12  11         34.80         29.69         9.14 o
  -4  13  11        731.05        738.34        32.55 o
  -3  13  11        150.86        177.02        16.56 o
  -2  13  11          2.34         -1.14         6.85 o
  -1  13  11        372.15        414.00        21.13 o
   0  13  11         32.77         34.26         8.57 o
   1  13  11          0.78          5.14         6.28 o
   2  13  11         47.36         51.97         6.46 o
   3  13  11        160.97        156.54         8.88 o
   4  13  11          5.65          6.85         6.85 o
   5  13  11        195.50        195.29        15.42 o
   6  13  11        717.22        717.21        28.55 o
   7  13  11         82.31         79.37        11.42 o
   8  13  11         46.39         37.12         9.71 o
  -3  14  11        439.27        379.16        22.27 o
  -2  14  11         11.55         11.42         8.57 o
  -1  14  11        122.16        112.49        13.70 o
   0  14  11        404.07        421.42        21.13 o
   1  14  11         20.12         27.98         8.57 o
   2  14  11        226.15        219.28        15.99 o
   3  14  11        280.56        278.92        11.69 o
   4  14  11         85.65         88.51        11.42 o
   5  14  11          7.73          9.71         7.99 o
   6  14  11        248.18        250.68        16.56 o
   7  14  11          0.65          0.00         6.85 o
  -2  15  11         53.41         66.24        11.99 o
  -1  15  11          3.77          0.00         7.42 o
   0  15  11        430.35        413.43        22.27 o
   1  15  11        150.43        157.03        14.28 o
   2  15  11        230.85        249.54        17.13 o
   3  15  11         69.98         64.53        10.28 o
   4  15  11        702.98        703.51        27.41 o
   5  15  11         25.26         42.83        10.28 o
   6  15  11          0.27          2.28         7.42 o
   0  16  11        291.26        310.07        20.56 o
   1  16  11         22.01         32.55         9.71 o
   2  16  11          7.44          7.99         7.42 o
   3  16  11         22.09         27.41         9.71 o
   5  16  11        440.41        483.09        23.98 o
   6  16  11         23.06         34.83        10.28 o
   2  17  11         59.28         78.23        13.13 o
   3  17  11         59.84         48.54        10.85 o
   0  -9  12          0.22          2.28         7.99 o
   1  -9  12         70.60         39.97        10.85 o
  -1  -8  12        362.75        408.29        21.70 o
   0  -8  12        646.69        694.37        29.69 o
   1  -8  12         65.84         58.82        11.42 o
   2  -8  12         29.78         33.12        10.28 o
   3  -8  12          3.72          3.43         8.57 o
  -3  -7  12         18.57         21.70         7.99 o
  -2  -7  12          3.12          2.86         6.85 o
  -1  -7  12          3.26         17.13         7.99 o
   0  -7  12        580.74        600.15        26.27 o
   1  -7  12         34.69         38.83         9.71 o
   2  -7  12        266.88        324.92        20.56 o
   3  -7  12         12.18         21.70         8.57 o
   4  -7  12         17.14         15.99         8.57 o
  -7  -6  12          5.08          9.14         9.14 o
  -6  -6  12        196.58        208.43        17.13 o
  -5  -6  12        504.30        548.76        25.13 o
  -4  -6  12        122.80        128.48        13.13 o
  -3  -6  12         12.93         18.27         7.42 o
  -2  -6  12         82.01         88.51        11.42 o
  -1  -6  12        174.10        181.59        14.28 o
   0  -6  12         71.49         62.24        10.85 o
   1  -6  12        159.88        131.34        13.70 o
   2  -6  12          6.13          6.85         7.99 o
   3  -6  12         12.96          5.71         7.42 o
   4  -6  12         75.41         68.52        11.99 o
   5  -6  12         85.07         81.09        12.56 o
  -7  -5  12          2.31         -1.71         7.42 o
  -6  -5  12        129.30        130.79        10.29 o
  -5  -5  12         21.14         24.55         9.14 o
  -4  -5  12          1.30          5.71         7.42 o
  -3  -5  12        100.58        112.49        12.56 o
  -2  -5  12         43.82         48.54         9.14 o
  -1  -5  12        109.02         89.65        10.85 o
   0  -5  12       1530.22       1592.08        33.10 o
   1  -5  12          7.93         -1.71         4.11 o
   2  -5  12        296.82        286.09        17.70 o
   3  -5  12        407.07        376.31        21.13 o
   4  -5  12          0.71         -1.71         6.85 o
   5  -5  12         62.04         65.10        11.99 o
  -8  -4  12         40.98         29.69        10.85 o
  -7  -4  12          5.34          1.56         5.84 o
  -6  -4  12        138.50        132.78        10.50 o
  -5  -4  12         25.87         15.99         5.65 o
  -4  -4  12        229.01        258.11        17.13 o
  -3  -4  12        606.08        684.09        26.84 o
  -2  -4  12        342.95        378.59        19.42 o
  -1  -4  12         14.33         22.65         5.25 o
   0  -4  12        110.43        109.39         9.14 o
   1  -4  12        228.04        231.16        15.42 o
   2  -4  12         90.41         91.15         7.67 o
   3  -4  12        264.50        257.53        17.13 o
   4  -4  12        471.60        501.36        24.55 o
   5  -4  12        462.91        451.11        23.41 o
   6  -4  12        334.10        329.48        21.13 o
  -8  -3  12         10.34         14.03         9.14 o
  -7  -3  12        520.92        572.98        35.69 o
  -6  -3  12       1124.85       1189.35        44.54 o
  -5  -3  12         48.79         47.15         6.42 o
  -4  -3  12         31.89         38.83         9.14 o
  -3  -3  12        138.45        142.19        13.70 o
  -2  -3  12        214.43        244.24        11.10 o
  -1  -3  12       1235.98       1248.27        27.66 o
   0  -3  12         54.77         57.50         6.46 o
   1  -3  12        119.34         93.14         7.64 o
   2  -3  12        101.51         84.54         9.71 o
   3  -3  12        349.14        319.64        12.27 o
   4  -3  12        647.48        611.00        26.27 o
   5  -3  12         48.13         43.40         9.14 o
   6  -3  12         82.51         78.23        11.99 o
   7  -3  12         31.11         42.26        10.85 o
  -8  -2  12          2.74         -4.45         5.61 o
  -7  -2  12        197.78        216.97        12.71 o
  -6  -2  12        166.99        164.46        10.90 o
  -5  -2  12         18.95         24.75         6.02 o
  -4  -2  12          1.37          2.76         4.53 o
  -3  -2  12          1.06         -3.69         3.69 o
  -2  -2  12       2302.01       2303.18        43.20 o
  -1  -2  12          1.70          2.26         4.23 o
   0  -2  12        418.13        415.43        13.73 o
   1  -2  12         38.77         41.08         5.84 o
   2  -2  12        281.80        273.53        11.31 o
   3  -2  12        233.96        215.28        13.70 o
   4  -2  12        465.59        461.69        14.70 o
   5  -2  12         91.66         93.08        11.99 o
   6  -2  12        433.14        447.12        22.84 o
   7  -2  12         90.68         90.22        12.56 o
  -8  -1  12         16.40          3.43         9.71 o
  -7  -1  12         34.58         44.54        10.85 o
  -6  -1  12        414.55        409.43        22.27 o
  -5  -1  12        382.09        422.56        21.13 o
  -4  -1  12        383.50        413.56        22.27 o
  -3  -1  12         12.46          6.28         4.44 o
  -2  -1  12       2192.67       2106.18        39.97 o
  -1  -1  12         14.96         13.16         4.63 o
   0  -1  12        153.16        125.95        12.28 o
   1  -1  12         44.52         46.43         5.84 o
   2  -1  12        135.87        150.22        10.28 o
   3  -1  12         42.48         40.73         6.85 o
   4  -1  12       1235.40       1153.58        25.80 o
   5  -1  12        120.22        142.19        14.28 o
   6  -1  12         26.23         30.84         8.57 o
   7  -1  12        380.27        388.87        21.70 o
   8  -1  12          9.97         20.56         9.14 o
  -8   0  12        715.71        737.20        31.41 o
  -7   0  12         10.09         16.56         9.14 o
  -6   0  12        451.37        498.51        23.41 o
  -5   0  12          4.03         11.42         7.99 o
  -4   0  12         47.71         65.48         6.99 o
  -3   0  12         72.31         56.64         6.42 o
  -2   0  12         20.07          9.75         9.14 o
  -1   0  12        425.25        411.74        13.32 o
   0   0  12       1154.99       1056.85        23.42 o
   1   0  12        420.04        400.60        16.27 o
   2   0  12         84.78         91.96         7.23 o
   3   0  12        272.74        251.17        10.47 o
   4   0  12         73.74         92.76         7.46 o
   5   0  12         31.04         27.13         5.44 o
   6   0  12        246.59        223.27        15.42 o
   7   0  12          3.25         -2.28         6.28 o
   8   0  12         13.51         14.28         7.99 o
   9   0  12        152.92        139.33        15.42 o
  -8   1  12          6.38         15.99        10.28 o
  -7   1  12         43.34         57.67        11.42 o
  -6   1  12        284.65        235.26        17.70 o
  -5   1  12         81.30         85.08        11.42 o
  -4   1  12          5.94          5.76         4.85 o
  -3   1  12         18.88         26.50         5.44 o
  -2   1  12         53.60         62.22        10.28 o
  -1   1  12         28.05         30.44         5.25 o
   0   1  12         26.73         21.01         5.71 o
   1   1  12        866.88        877.96        20.59 o
   2   1  12         68.03         57.62         6.25 o
   3   1  12       4450.43       4420.20        73.28 o
   4   1  12        451.17        451.88        14.33 o
   5   1  12          9.89          9.99         4.44 o
   6   1  12        602.22        668.98        18.37 o
   7   1  12        129.91        134.76        13.70 o
   8   1  12         35.79         39.40         9.71 o
   9   1  12          3.29          1.14         7.99 o
  -8   2  12         37.16         36.55        11.42 o
  -7   2  12        100.81        107.92        13.13 o
  -6   2  12         11.45          1.14         9.14 o
  -5   2  12       1406.83       1344.20        42.26 o
  -4   2  12        383.75        358.88        12.90 o
  -3   2  12       1071.72       1065.19        24.02 o
  -2   2  12        351.61        363.13        12.71 o
  -1   2  12        441.13        472.31        20.84 o
   0   2  12        493.40        530.12        17.70 o
   1   2  12        388.69        384.80        12.71 o
   2   2  12        810.17        814.31        19.58 o
   3   2  12       1743.56       1609.78        43.40 o
   4   2  12        269.73        267.02        10.90 o
   5   2  12         47.66         43.88         5.65 o
   6   2  12        114.31        131.35         8.88 o
   7   2  12        130.81        134.21         9.29 o
   8   2  12       1077.55       1021.57        35.97 o
   9   2  12        130.98        121.63        13.70 o
  -8   3  12         46.92         49.11        11.42 o
  -7   3  12        552.46        552.19        26.27 o
  -6   3  12         43.62         41.11        10.28 o
  -5   3  12          5.79         -1.61         4.23 o
  -4   3  12        403.31        404.41        13.99 o
  -3   3  12       1634.15       1622.21        36.55 o
  -2   3  12       1302.10       1275.65        27.04 o
  -1   3  12         33.86         23.66         4.85 o
   0   3  12        870.37        851.24        21.98 o
   1   3  12          5.06         16.27         4.44 o
   2   3  12       4258.04       4010.34        66.62 o
   3   3  12        719.03        722.72        18.37 o
   4   3  12       1020.31        964.20        36.26 o
   5   3  12         18.74         20.25         4.63 o
   6   3  12        299.82        323.84        11.91 o
   7   3  12         50.30         47.97         6.06 o
   8   3  12        141.80        150.75        14.28 o
  -8   4  12         22.33          3.43         9.14 o
  -7   4  12        376.27        346.62        21.70 o
  -6   4  12        789.00        817.14        31.41 o
  -5   4  12        371.86        386.21        13.66 o
  -4   4  12        905.13        874.30        21.17 o
  -3   4  12        760.77        671.66        17.94 o
  -2   4  12          5.24         15.67         4.63 o
  -1   4  12         61.35         74.54         6.65 o
   0   4  12          8.02         13.19         8.85 o
   1   4  12        608.78        578.10        15.54 o
   2   4  12       2672.97       2572.15        45.42 o
   3   4  12       2065.36       2001.74        53.68 o
   4   4  12       1293.10       1276.38        26.45 o
   5   4  12         51.22         43.32         5.61 o
   6   4  12        289.17        312.14        11.71 o
   7   4  12          4.41          1.71         4.44 o
   8   4  12        167.50        193.01        14.28 o
  -7   5  12          3.91         -0.57         7.99 o
  -6   5  12        243.44        253.54        18.84 o
  -5   5  12        119.09        121.33         9.08 o
  -4   5  12        117.26        127.77         6.88 o
  -3   5  12       1499.86       1478.62        24.50 o
  -2   5  12        711.79        642.91        13.58 o
  -1   5  12        251.82        235.91        10.29 o
   0   5  12         41.01         33.12         5.25 o
   1   5  12        791.89        827.90        19.37 o
   2   5  12        897.19        869.19        19.98 o
   3   5  12         40.63         46.03         5.61 o
   4   5  12        229.89        269.34        15.99 o
   5   5  12          0.55         26.22        23.70 o
   6   5  12        359.85        369.81        12.50 o
   7   5  12        586.85        581.31        23.98 o
   8   5  12         96.35        119.35        12.56 o
   9   5  12         17.34         21.13         8.57 o
  -7   6  12         27.46         25.13         9.71 o
  -6   6  12        283.93        262.46        12.92 o
  -5   6  12       1184.29       1162.97        27.45 o
  -4   6  12         50.34         61.26         6.83 o
  -3   6  12        907.10        926.07        17.68 o
  -2   6  12         24.39         14.45         3.48 o
  -1   6  12       1151.98       1098.36        19.44 o
   0   6  12        167.52        172.91         8.88 o
   1   6  12          2.07          2.00         3.63 o
   2   6  12        313.92        355.12        11.69 o
   3   6  12       1245.97       1226.68        46.82 o
   4   6  12        683.66        689.09        17.13 o
   5   6  12        623.86        582.45        23.41 o
   6   6  12        135.88        157.60        13.13 o
   7   6  12        160.06        179.87        14.28 o
   8   6  12        160.01        172.45        14.85 o
   9   6  12         12.79          5.71         7.42 o
  -7   7  12        114.61         91.74         9.48 o
  -6   7  12         28.08         31.10         7.06 o
  -5   7  12          0.28         -4.29         4.94 o
  -4   7  12          3.61          3.45         4.53 o
  -3   7  12        644.32        673.45        14.50 o
  -2   7  12          8.49         13.91         3.67 o
  -1   7  12       1803.13       1786.80        27.57 o
   0   7  12         95.48        105.76         7.46 o
   1   7  12       2760.54       2837.31        48.85 o
   2   7  12         66.02         90.20         6.65 o
   3   7  12         77.07         75.64         6.02 o
   4   7  12       1048.55       1092.38        34.26 o
   5   7  12        677.22        673.82        25.13 o
   6   7  12       1270.80       1281.96        39.40 o
   7   7  12          1.27          7.99         6.85 o
   8   7  12       1028.13        994.16        33.69 o
   9   7  12          0.13         -2.86         7.42 o
  10   7  12        102.10        135.91        14.28 o
  -7   8  12        443.71        459.96        18.16 o
  -6   8  12        203.57        191.79        25.13 o
  -5   8  12          7.39         13.28         5.61 o
  -4   8  12          3.46          7.66         4.80 o
  -3   8  12       1316.47       1345.34        30.84 o
  -2   8  12        282.23        260.75         8.89 o
  -1   8  12        215.25        254.87         8.53 o
   0   8  12        288.16        269.97        10.69 o
   1   8  12        396.39        357.40        12.09 o
   2   8  12       2293.17       2474.84        62.24 o
   3   8  12        318.63        299.22        15.99 o
   4   8  12        111.50        106.21        10.85 o
   5   8  12        118.29        133.62        11.99 o
   6   8  12        297.55        318.63        17.70 o
   7   8  12        310.86        316.35        18.27 o
   8   8  12        401.13        395.72        19.99 o
   9   8  12          0.74         13.13         8.57 o
  10   8  12          1.41          6.28         8.57 o
  -6   9  12        307.23        342.05        15.54 o
  -5   9  12        203.31        209.61        11.69 o
  -4   9  12        658.48        639.93        18.96 o
  -3   9  12         56.75         56.85         6.65 o
  -2   9  12         19.25         14.42         4.80 o
  -1   9  12        873.36        911.48        17.36 o
   0   9  12        865.87        839.85        15.93 o
   1   9  12        426.06        454.54        19.42 o
   2   9  12       1074.11       1072.97        33.12 o
   3   9  12         10.87          1.71         5.71 o
   4   9  12         12.74         11.99         6.85 o
   5   9  12        464.13        439.12        19.99 o
   6   9  12        166.36        135.33        13.13 o
   7   9  12        643.12        624.71        25.13 o
   8   9  12        338.90        342.62        19.42 o
   9   9  12        535.71        569.89        26.27 o
  -6  10  12          2.59         -3.71         9.42 o
  -5  10  12         74.44         84.19         9.08 o
  -4  10  12         72.04         94.56         8.67 o
  -3  10  12          1.65         -0.29         4.85 o
  -2  10  12         66.46         70.18         7.06 o
  -1  10  12        907.03        871.96        29.69 o
   0  10  12        369.76        350.04        12.11 o
   1  10  12        408.34        462.53        19.99 o
   2  10  12         20.39         19.99         7.42 o
   3  10  12         58.39         69.09         9.14 o
   4  10  12         70.51         69.09         9.71 o
   5  10  12        119.59        126.20        11.99 o
   6  10  12          0.69          4.57         6.85 o
   7  10  12         12.93          6.85         7.42 o
   8  10  12         84.73         85.08        11.99 o
   9  10  12          0.26         -0.57         7.99 o
  -6  11  12         10.92         20.56        11.42 o
  -5  11  12        106.24         83.50         9.26 o
  -4  11  12         29.17         37.80         7.06 o
  -3  11  12        204.15        217.56        15.99 o
  -2  11  12         50.91         56.53         9.71 o
  -1  11  12        125.75        122.77        11.99 o
   0  11  12         15.71         34.26         7.99 o
   1  11  12        401.29        453.97        13.93 o
   2  11  12        106.20        109.07        11.42 o
   3  11  12         14.21         20.56         6.85 o
   4  11  12        353.99        350.04        17.70 o
   5  11  12         55.97         54.82         9.14 o
   6  11  12        126.43        106.21        11.99 o
   7  11  12        162.31        168.45        14.85 o
   8  11  12         12.68         19.99         9.14 o
  -4  12  12        155.33        122.20        15.42 o
  -3  12  12        467.67        414.00        22.27 o
  -1  12  12         28.17         30.26         8.57 o
   0  12  12        637.79        620.14        24.55 o
   1  12  12          6.20          7.85         4.63 o
   2  12  12        792.87        781.17        27.41 o
   3  12  12         35.51         29.69         8.57 o
   4  12  12        226.93        223.84        15.42 o
   5  12  12        600.62        610.43        25.13 o
   6  12  12       1033.64       1043.84        35.40 o
   7  12  12        260.63        240.97        16.56 o
   8  12  12          0.77         -6.28         6.28 o
  -4  13  12         65.07         75.38        12.56 o
  -3  13  12        308.49        311.78        20.56 o
  -2  13  12         28.91         35.40         8.57 o
  -1  13  12         12.63         11.42         7.99 o
   0  13  12        374.69        358.61        19.42 o
   1  13  12         48.74         49.11         9.14 o
   2  13  12         39.92         54.25         9.14 o
   3  13  12       1248.30       1271.11        38.83 o
   4  13  12        239.85        247.26        16.56 o
   5  13  12         59.34         54.82         9.71 o
   6  13  12        461.69        446.55        22.84 o
   7  13  12         13.55         11.42         7.99 o
  -3  14  12          9.38         -2.28         7.42 o
  -2  14  12        101.98         75.38        12.56 o
  -1  14  12          4.70          6.28         7.42 o
   0  14  12        606.68        568.17        25.13 o
   1  14  12          8.80         11.42         6.85 o
   3  14  12        107.78        115.35        12.56 o
   4  14  12        215.42        212.42        15.42 o
   5  14  12        454.46        470.53        22.84 o
   6  14  12          6.99         10.85         7.99 o
   7  14  12        185.78        149.61        15.42 o
  -2  15  12        707.12        693.23        31.41 o
  -1  15  12          6.72         -1.14         6.85 o
   0  15  12        115.60        125.63        14.28 o
   1  15  12         10.35         14.85         7.99 o
   4  15  12         50.11         51.96         9.71 o
   5  15  12        360.87        356.32        20.56 o
   6  15  12         38.15         37.12        10.28 o
   0  16  12         95.08         85.65        12.56 o
   1  16  12        103.99        101.64        13.13 o
   2  16  12          7.87          7.99         7.99 o
   5  16  12        335.33        358.61        21.13 o
   2  17  12         31.20         37.69        10.28 o
  -1  -8  13        114.53        112.49        13.70 o
   0  -8  13          6.50         -1.71         7.99 o
   1  -8  13          0.36          1.14         7.99 o
  -3  -7  13         60.30         62.81        10.85 o
  -2  -7  13          2.78          2.86         7.42 o
  -1  -7  13         13.63         27.98         9.71 o
   0  -7  13        242.78        252.97        18.27 o
   1  -7  13        160.55        184.44        15.99 o
   2  -7  13          1.47         -6.85         6.85 o
  -4  -6  13         45.65         50.25        10.28 o
  -3  -6  13          2.52         -4.57         6.85 o
  -2  -6  13         66.90         63.38        10.28 o
  -1  -6  13        517.34        507.07        24.55 o
   0  -6  13        706.06        713.79        29.12 o
   1  -6  13         27.62         19.99         9.14 o
   2  -6  13        289.72        259.82        18.27 o
   3  -6  13         65.64         84.51        13.70 o
   4  -6  13          5.96          2.28         7.99 o
  -6  -5  13        343.48        375.74        22.27 o
  -5  -5  13        140.16        133.05        14.28 o
  -4  -5  13        658.42        745.76        29.12 o
  -3  -5  13         12.96          6.28         7.42 o
  -2  -5  13        225.61        250.68        17.13 o
  -1  -5  13         58.88         59.39        10.28 o
   0  -5  13          0.53          8.57         4.85 o
   1  -5  13         64.92         60.01         7.27 o
   2  -5  13         21.99         25.70         8.57 o
   3  -5  13        301.58        315.78        19.99 o
   4  -5  13        206.78        222.70        17.70 o
  -7  -4  13         83.71        107.64        10.50 o
  -6  -4  13        601.97        698.94        29.69 o
  -5  -4  13         61.11         55.96        10.85 o
  -4  -4  13         45.00         74.80        10.85 o
  -3  -4  13        178.51        187.87        15.42 o
  -1  -4  13        574.08        584.72        17.75 o
   0  -4  13       1134.11       1044.14        25.23 o
   1  -4  13         21.58         15.95         6.57 o
   2  -4  13         22.89         30.87         5.65 o
   3  -4  13        688.22        723.49        30.26 o
   4  -4  13         25.57         22.27         9.14 o
   5  -4  13         38.85         36.55         9.71 o
  -7  -3  13         98.00        108.41        24.84 o
  -6  -3  13        123.11        129.05        14.28 o
  -5  -3  13         93.30         73.66        11.99 o
  -4  -3  13         15.66         24.55         8.57 o
  -3  -3  13         80.95         85.08        10.85 o
  -2  -3  13       1585.03       1528.25        63.96 o
  -1  -3  13         61.53         71.91         7.46 o
   0  -3  13        177.81        173.02         9.89 o
   1  -3  13         14.76          5.76         5.71 o
   2  -3  13         42.62         51.08        15.13 o
   3  -3  13          1.10          2.09         4.63 o
   4  -3  13        343.08        330.06        19.99 o
   5  -3  13          6.00         -1.71         7.99 o
   6  -3  13          0.21          6.28         8.57 o
  -8  -2  13          1.12         -3.28         6.25 o
  -7  -2  13        159.37        170.05        12.09 o
  -6  -2  13        462.80        452.41        16.75 o
  -5  -2  13          3.18          5.14         7.99 o
  -4  -2  13          2.79          7.42         7.42 o
  -3  -2  13         26.05         19.74         5.61 o
  -2  -2  13        420.38        426.36        37.97 o
  -1  -2  13        675.24        682.12        18.98 o
   0  -2  13         28.72         21.13         5.65 o
   1  -2  13         98.54         94.16         7.87 o
   2  -2  13          5.79          4.43         4.23 o
   3  -2  13        300.30        309.75        12.50 o
   4  -2  13         25.57         17.70         7.99 o
   5  -2  13          1.61          7.99         7.99 o
   6  -2  13         70.04         66.24        11.42 o
   7  -2  13         33.01         27.98         9.71 o
  -8  -1  13        133.25        144.47        17.13 o
  -7  -1  13         30.43         19.42        10.28 o
  -6  -1  13         12.44          9.53         5.84 o
  -5  -1  13        102.91        103.93        12.56 o
  -4  -1  13         26.82         19.99         8.57 o
  -3  -1  13          1.87          1.96         4.23 o
  -2  -1  13        458.06        485.35        15.34 o
  -1  -1  13        156.71        170.60        10.29 o
   0  -1  13       1333.48       1327.96        28.67 o
   1  -1  13        160.75        148.76         9.08 o
   2  -1  13        336.19        390.49        13.73 o
   3  -1  13        398.13        435.57        14.52 o
   4  -1  13         53.12         48.79         6.65 o
   5  -1  13         85.87         73.09        11.42 o
   6  -1  13        824.55        847.41        33.12 o
   7  -1  13         13.26         20.56         8.57 o
  -8   0  13          2.40         13.70        10.85 o
  -7   0  13          3.54         -6.28         9.14 o
  -6   0  13        717.84        720.64        30.26 o
  -5   0  13          2.91         -7.42         7.99 o
  -4   0  13        105.99         92.98         8.45 o
  -3   0  13          7.46          8.85         4.85 o
  -2   0  13         98.42         95.94         8.28 o
  -1   0  13        749.21        745.40        19.58 o
   0   0  13        234.80        240.98        10.90 o
   1   0  13        561.37        545.72        19.13 o
   2   0  13        387.07        367.26        12.90 o
   3   0  13        574.93        551.77        19.99 o
   4   0  13        683.76        699.98        20.56 o
   5   0  13        226.10        214.79        11.71 o
   6   0  13        263.24        258.11        17.13 o
   7   0  13        103.49        110.21        13.13 o
   8   0  13         58.55         62.24        11.99 o
  -8   1  13        286.74        284.94        21.13 o
  -7   1  13         26.03         31.41        11.42 o
  -6   1  13          1.78         -5.71         7.99 o
  -5   1  13        926.33        927.92        33.69 o
  -4   1  13        175.34        161.03        10.56 o
  -3   1  13        662.08        670.95        18.77 o
  -2   1  13        517.75        453.15        14.54 o
  -1   1  13       2156.29       2112.26        39.97 o
   0   1  13        415.79        416.59        24.84 o
   1   1  13       1029.39       1002.43        23.21 o
   2   1  13         49.31         28.41         5.25 o
   3   1  13          3.87         -1.14         4.04 o
   4   1  13        229.44        207.58        10.29 o
   5   1  13         35.64         29.39         5.84 o
   6   1  13         32.24         51.83         7.14 o
   7   1  13          8.46          1.14         7.42 o
   8   1  13        182.77        190.15        17.13 o
   9   1  13         48.11         51.39        10.85 o
  -7   2  13        723.49        794.87        32.55 o
  -6   2  13         74.11         67.95        11.99 o
  -5   2  13        508.99        483.66        23.41 o
  -4   2  13        202.61        182.86        10.41 o
  -3   2  13       1635.96       1631.82        33.51 o
  -2   2  13        159.14        134.24         8.67 o
  -1   2  13        752.75        745.03        26.84 o
   0   2  13        956.33       1022.07        23.21 o
   1   2  13        319.72        321.33        24.27 o
   2   2  13       2126.49       2187.62        57.67 o
   3   2  13         58.79         54.84         6.46 o
   4   2  13       1509.96       1394.97        49.68 o
   5   2  13        112.64        122.13         8.67 o
   6   2  13        851.13        823.95        21.20 o
   7   2  13          0.64          4.00         6.85 o
   8   2  13        295.30        355.18        21.13 o
   9   2  13        148.14        145.61        15.99 o
  -7   3  13       1247.18       1261.40        43.40 o
  -6   3  13         17.10          4.00         8.57 o
  -5   3  13          1.81         -4.57         6.57 o
  -4   3  13         43.45         29.68         6.85 o
  -3   3  13        611.32        634.52        18.56 o
  -2   3  13        528.07        574.07        16.55 o
  -1   3  13         19.90         29.00         6.85 o
   0   3  13        575.45        553.34        15.75 o
   1   3  13        419.78        445.24        14.11 o
   2   3  13         92.50         94.34         7.46 o
   3   3  13        169.17        180.15         9.48 o
   4   3  13          3.29          5.66         5.42 o
   5   3  13        531.57        513.36        15.75 o
   6   3  13          1.53         -1.56         4.39 o
   7   3  13        107.56        109.34        15.13 o
   8   3  13         99.56         89.65        11.99 o
  -7   4  13          2.90          1.14         9.14 o
  -6   4  13         84.81         75.95        12.56 o
  -5   4  13         40.55         36.10         6.31 o
  -4   4  13          4.40         -0.90         3.89 o
  -3   4  13        783.49        850.82        36.55 o
  -2   4  13         54.08         62.90         6.86 o
  -1   4  13        611.54        536.59        15.54 o
   0   4  13        259.61        253.37        10.50 o
   1   4  13         82.16         67.77         6.46 o
   2   4  13        301.84        328.89        11.91 o
   3   4  13         47.99         42.78         5.84 o
   4   4  13        426.33        480.34        21.98 o
   5   4  13         80.78         75.16         6.86 o
   6   4  13        509.25        492.81        17.42 o
   7   4  13         22.33         28.54        11.14 o
   8   4  13        172.76        188.44        15.99 o
  -7   5  13         22.06         21.70        10.28 o
  -6   5  13        302.04        286.09        19.99 o
  -5   5  13       1084.01       1123.22        38.26 o
  -4   5  13         80.40         82.65         7.64 o
  -3   5  13        323.55        309.37         9.75 o
  -2   5  13        161.53        162.39         9.48 o
  -1   5  13       1770.02       1814.81        52.25 o
   0   5  13        356.59        327.49        12.11 o
   1   5  13        245.75        254.35        10.69 o
   2   5  13        308.55        335.28        12.03 o
   3   5  13       3105.41       3213.37        55.31 o
   4   5  13        320.31        259.24        10.69 o
   5   5  13        894.09        851.05        29.98 o
   6   5  13        356.11        345.46        12.90 o
   7   5  13        116.16        121.06        13.13 o
   8   5  13        711.55        734.92        29.12 o
   9   5  13         50.73         50.25        11.42 o
  -7   6  13        178.51        154.75        16.56 o
  -6   6  13          5.63          6.28         8.57 o
  -5   6  13         37.46         48.33         7.71 o
  -4   6  13        208.34        224.71        11.10 o
  -3   6  13        105.59         93.68         9.29 o
  -2   6  13         19.72         13.56         4.53 o
  -1   6  13       3085.29       3225.02        55.92 o
   0   6  13        408.45        420.73        13.71 o
   1   6  13       2223.81       2103.64        44.25 o
   2   6  13        101.39         88.70         7.06 o
   3   6  13          4.63          8.46         4.23 o
   4   6  13        326.29        319.84        11.69 o
   5   6  13        263.06        311.78        17.13 o
   6   6  13        102.06        121.06        13.13 o
   7   6  13          0.35          5.14         6.85 o
   8   6  13        468.56        494.51        23.41 o
   9   6  13         23.44         25.13         9.71 o
  -7   7  13        411.10        372.31        22.84 o
  -6   7  13        355.28        363.50        15.51 o
  -5   7  13        391.53        412.87        15.73 o
  -4   7  13        265.16        255.31        11.91 o
  -3   7  13       1271.43       1274.86        25.90 o
  -2   7  13          4.16          4.73         3.40 o
  -1   7  13          2.08          4.62         4.39 o
   0   7  13        837.24        785.05        19.58 o
   1   7  13          4.24          6.23         4.23 o
   2   7  13       2456.09       2367.52        42.59 o
   3   7  13         31.01         21.86         4.80 o
   4   7  13         11.25         14.85         6.85 o
   5   7  13        354.47        354.04        18.84 o
   6   7  13        613.84        562.46        23.98 o
   7   7  13        229.51        197.58        14.85 o
   8   7  13        372.05        388.87        21.13 o
   9   7  13          2.84         15.99         8.57 o
  -6   8  13         12.16         14.85         6.58 o
  -5   8  13        190.68        183.33        11.10 o
  -4   8  13        802.12        828.78        22.00 o
  -3   8  13        379.77        401.59        14.33 o
  -2   8  13         14.74          9.07         3.81 o
  -1   8  13        671.93        636.35        17.16 o
   0   8  13        100.18        113.98         8.08 o
   1   8  13        306.28        309.50        11.71 o
   2   8  13        417.19        433.98        19.99 o
   3   8  13        105.08         92.51        10.28 o
   4   8  13          5.07          6.28         6.85 o
   5   8  13          1.65         -2.28         6.28 o
   6   8  13         31.66         16.56         7.42 o
   7   8  13        472.16        477.38        22.27 o
   8   8  13        281.49        230.70        17.70 o
   9   8  13         24.85         21.70         9.14 o
  -6   9  13         41.07         54.70         8.67 o
  -5   9  13          5.58          1.52         5.35 o
  -4   9  13          6.50          9.02         5.76 o
  -3   9  13         72.47         64.31         7.71 o
  -2   9  13          1.84          4.67         4.63 o
  -1   9  13          9.52         13.42         4.85 o
   0   9  13          9.87          9.71         4.85 o
   1   9  13       1820.43       1809.59        49.68 o
   2   9  13        911.53        914.22        30.84 o
   3   9  13        152.59        196.43        13.70 o
   4   9  13        185.79        186.73        13.70 o
   5   9  13        260.02        288.37        17.70 o
   6   9  13         31.52         33.69         8.57 o
   7   9  13          2.37         11.99         7.99 o
   8   9  13         31.52         39.97         9.71 o
   9   9  13          3.57         22.84        10.28 o
  -6  10  13         71.67         81.09        13.70 o
  -5  10  13         12.08          6.57         7.71 o
  -4  10  13          2.53         -1.65         7.14 o
  -3  10  13        151.99        152.42         9.89 o
  -2  10  13         33.78         31.22         5.84 o
  -1  10  13          0.71          1.14         5.71 o
   0  10  13         88.01         76.52        10.28 o
   1  10  13        158.12        167.88        13.70 o
   2  10  13        162.31        163.89        13.70 o
   3  10  13        504.16        575.03        23.98 o
   4  10  13         18.68         17.13         7.99 o
   5  10  13        175.00        154.75        13.70 o
   6  10  13        264.97        296.36        18.27 o
   7  10  13        101.13        107.92        12.56 o
   8  10  13          0.28         -1.14         8.57 o
  -5  11  13         14.52         21.05         6.99 o
  -4  11  13        460.34        477.56        17.35 o
  -3  11  13        753.94        683.52        28.55 o
  -2  11  13         36.12         46.25         9.14 o
  -1  11  13          4.23         -1.14         6.28 o
   1  11  13         17.41         26.84         7.99 o
   2  11  13        124.12        155.32        13.70 o
   3  11  13        811.09        832.56        29.12 o
   4  11  13         11.16          2.28         6.85 o
   5  11  13        764.12        761.18        29.12 o
   6  11  13        307.65        271.24        17.13 o
   7  11  13          2.32         -1.14         6.85 o
   8  11  13          0.27         -7.99         7.99 o
  -4  12  13         84.96         87.37        13.13 o
  -3  12  13         67.24         66.24        11.42 o
  -2  12  13        744.03        769.18        30.84 o
  -1  12  13         97.19         79.37        10.85 o
   1  12  13        405.12        410.57        19.42 o
   2  12  13        364.68        387.16        18.84 o
   3  12  13        495.70        531.63        23.41 o
   4  12  13        558.87        582.45        25.13 o
   5  12  13          6.65         10.28         7.99 o
   6  12  13        118.77        108.50        12.56 o
   7  12  13         48.91         53.11        10.28 o
  -3  13  13         75.16         73.66        11.99 o
  -2  13  13        277.00        282.66        18.27 o
  -1  13  13        183.47        185.01        15.42 o
   0  13  13        891.92        918.79        33.12 o
   2  13  13         13.90         14.28         7.42 o
   3  13  13        907.87        995.30        33.69 o
   4  13  13         58.84         51.96        10.28 o
   5  13  13        391.58        448.26        21.70 o
   6  13  13         22.25         18.27         9.14 o
   7  13  13        117.80         95.93        12.56 o
  -2  14  13         90.89         81.09        12.56 o
  -1  14  13          5.15          1.14         7.42 o
   0  14  13         51.57         59.96        10.85 o
   3  14  13         16.57         10.28         7.42 o
   4  14  13          0.46         10.28         7.42 o
   5  14  13        349.70        398.58        21.70 o
   6  14  13         66.40         54.82        11.42 o
  -1  15  13          9.12         13.13         8.57 o
   0  15  13        182.09        191.29        15.99 o
   4  15  13         31.78         37.12        10.28 o
   5  15  13          7.28         14.28         8.57 o
   6  15  13          8.15         14.28         9.14 o
   0  16  13        146.89        121.63        14.28 o
   5  16  13          0.33          6.28         8.57 o
  -1  -8  14         19.78          7.42         7.99 o
  -3  -7  14         13.14         -2.86         7.99 o
  -2  -7  14         21.12         11.99         9.14 o
  -1  -7  14          0.85         -7.42         7.42 o
   0  -7  14         99.11        118.20        14.85 o
   1  -7  14          0.24          0.00         8.57 o
  -4  -6  14        848.70        967.90        35.97 o
  -3  -6  14          1.78         -2.86         7.99 o
  -2  -6  14          1.02         -4.57         6.85 o
  -1  -6  14          9.02          0.00         7.42 o
   0  -6  14          2.14          4.00         7.99 o
   1  -6  14        183.68        159.32        15.99 o
   2  -6  14         86.12         82.23        12.56 o
  -6  -5  14         59.04         69.67        12.56 o
  -5  -5  14        152.72        152.46        15.99 o
  -4  -5  14          0.97         17.13         8.57 o
  -3  -5  14          2.36         -6.85         6.85 o
  -2  -5  14         14.53         15.42         8.57 o
  -1  -5  14         19.09         12.56         8.57 o
   0  -5  14        130.54        112.10         9.29 o
   1  -5  14         32.47         35.46        11.42 o
   2  -5  14         45.09         39.40        10.28 o
   3  -5  14        495.03        515.64        26.27 o
  -6  -4  14         22.49         25.13        10.28 o
  -5  -4  14        149.59        156.46        15.99 o
  -4  -4  14        189.03        177.59        16.56 o
  -3  -4  14        302.71        295.79        18.84 o
  -2  -4  14        151.64        159.89        14.85 o
  -1  -4  14          5.45         -0.73         5.04 o
   0  -4  14        134.40        167.80        12.56 o
   1  -4  14         38.97         36.03         6.65 o
   2  -4  14        209.79        252.55        12.27 o
   3  -4  14          3.83         -5.14         7.99 o
   4  -4  14         31.33         20.56        10.28 o
  -7  -3  14          2.85          7.99         9.71 o
  -6  -3  14         74.59         82.23        13.13 o
  -5  -3  14          0.58         -4.00         7.42 o
  -4  -3  14        427.67        452.26        22.84 o
  -3  -3  14          1.30         13.13         8.57 o
  -2  -3  14         24.62         29.78        12.85 o
  -1  -3  14        222.10        218.18        11.28 o
   0  -3  14         73.01         75.99         7.67 o
   1  -3  14          1.33          5.71         4.85 o
   2  -3  14          9.40          5.16         5.04 o
   3  -3  14        170.90        134.76        14.85 o
   4  -3  14         29.44         26.84         9.71 o
   5  -3  14         67.85         87.94        13.13 o
  -7  -2  14        496.48        482.52        26.84 o
  -6  -2  14          9.24          2.86         9.14 o
  -5  -2  14          5.25          1.71         7.99 o
  -4  -2  14        109.75        121.63        13.70 o
  -3  -2  14         20.51         23.43         5.65 o
  -2  -2  14        145.67        120.62         9.29 o
  -1  -2  14          1.52         10.56         6.57 o
   0  -2  14        201.64        228.48        11.71 o
   1  -2  14        168.53        168.20         9.71 o
   2  -2  14         83.71         82.35         7.87 o
   3  -2  14        352.07        358.70        13.99 o
   4  -2  14        287.09        293.51        18.84 o
   5  -2  14          2.49         -3.43         7.99 o
   6  -2  14        384.61        375.17        22.27 o
  -7  -1  14         10.97         -1.71         9.14 o
  -6  -1  14        386.76        465.39        24.55 o
  -5  -1  14          5.10         11.99         9.14 o
  -4  -1  14         16.06          8.57         7.99 o
  -3  -1  14        118.08        123.12        13.70 o
  -2  -1  14        266.34        266.74        26.84 o
  -1  -1  14       1050.01       1029.87        24.83 o
   0  -1  14       1314.99       1365.16        29.68 o
   1  -1  14         24.12         28.21        10.85 o
   2  -1  14        554.88        591.60        17.75 o
   3  -1  14         84.91         90.09         8.08 o
   4  -1  14        186.39        157.03        21.98 o
   5  -1  14         10.42         10.28         8.57 o
   6  -1  14         71.47         65.67        11.42 o
   7  -1  14        182.36        197.58        17.70 o
  -7   0  14         61.98         54.25        13.13 o
  -6   0  14         64.61         69.09        13.13 o
  -5   0  14        446.49        493.94        25.13 o
  -4   0  14         35.05         19.18         6.17 o
  -3   0  14         27.57         35.67         6.42 o
  -2   0  14         86.40         78.66         7.64 o
  -1   0  14        986.47        977.61        23.81 o
   0   0  14         11.38          6.28         4.85 o
   1   0  14       1035.57       1009.44        24.02 o
   2   0  14        231.01        197.95        10.50 o
   3   0  14          0.71          2.18         7.42 o
   4   0  14        408.98        417.48        25.98 o
   5   0  14        135.46        137.69         9.89 o
   6   0  14        342.51        345.47        21.13 o
   7   0  14         93.27         95.36        13.70 o
  -7   1  14        465.89        520.78        26.84 o
  -6   1  14        125.86        142.76        16.56 o
  -5   1  14        687.43        633.27        27.98 o
  -4   1  14         83.80         71.38         8.05 o
  -3   1  14        697.70        697.51        19.77 o
  -2   1  14        166.27        177.29        13.99 o
  -1   1  14        150.60        149.88         9.48 o
   0   1  14        145.47        145.68         9.48 o
   1   1  14         40.18         57.18         7.99 o
   2   1  14       1138.67       1099.51        25.23 o
   3   1  14        399.29        405.21        18.84 o
   4   1  14         44.54         38.79         6.25 o
   5   1  14        115.08        110.07         9.71 o
   6   1  14        401.88        434.22        15.95 o
   7   1  14         12.42          9.14         7.99 o
   8   1  14         71.02         69.09        12.56 o
  -7   2  14        936.96        966.75        38.26 o
  -6   2  14         43.23         28.55        10.85 o
  -5   2  14        140.78        144.47        14.85 o
  -4   2  14        124.95        133.66        10.09 o
  -3   2  14       1344.07       1369.57        30.08 o
  -2   2  14         15.86          1.71         7.42 o
  -1   2  14        216.14        242.27        11.99 o
   0   2  14        256.18        266.02        11.50 o
   1   2  14        105.86        103.48         8.27 o
   2   2  14       1529.94       1492.91        31.29 o
   3   2  14          6.16          1.87         5.04 o
   4   2  14          2.64          2.00         6.57 o
   5   2  14        131.47        159.55        10.29 o
   6   2  14        251.91        256.39        12.52 o
   7   2  14         79.80         96.50        12.56 o
   8   2  14         30.44         24.55         9.71 o
  -7   3  14         48.43         70.24        13.70 o
  -6   3  14        107.13        122.77        15.42 o
  -5   3  14          1.30         -4.65         4.65 o
  -4   3  14         96.63         84.82         8.27 o
  -3   3  14       2271.55       2251.44        78.23 o
  -2   3  14        125.79        125.63         9.08 o
  -1   3  14        190.60        161.58         9.48 o
   0   3  14        105.32        108.15         8.27 o
   1   3  14        595.34        575.15        16.55 o
   2   3  14        669.55        621.79        17.56 o
   3   3  14         46.24         48.16         6.42 o
   4   3  14       1065.68        982.93        23.42 o
   5   3  14        342.45        355.93        13.32 o
   6   3  14        685.86        719.94        20.27 o
   7   3  14         89.38         84.24         8.27 o
   8   3  14         78.44         62.24        10.85 o
  -7   4  14         53.73         50.82        11.99 o
  -6   4  14          1.65          0.00         9.14 o
  -5   4  14          1.64          0.02         5.07 o
  -4   4  14        373.14        368.42        19.13 o
  -3   4  14          6.52          0.65         4.53 o
  -2   4  14        881.16        871.95        22.00 o
  -1   4  14        281.90        280.20        11.91 o
   0   4  14         18.40         10.90         5.42 o
   1   4  14          0.40         -3.10         5.71 o
   2   4  14        102.30         91.61         7.46 o
   3   4  14        487.87        433.18        14.30 o
   4   4  14        447.00        431.09        27.69 o
   5   4  14        410.58        413.52        14.54 o
   6   4  14        250.14        260.33        12.56 o
   7   4  14         98.24        121.24        12.56 o
   8   4  14        227.57        260.96        18.27 o
  -6   5  14          1.35          0.57         8.57 o
  -5   5  14         97.85        103.93        13.70 o
  -4   5  14         63.15         66.07         7.55 o
  -3   5  14        721.47        726.26        19.77 o
  -2   5  14        210.26        244.30        11.46 o
  -1   5  14       2346.42       2219.18        43.97 o
   0   5  14        312.87        305.14        12.11 o
   1   5  14        206.25        178.09         9.67 o
   2   5  14        559.76        520.75        15.33 o
   3   5  14        203.32        219.66        10.29 o
   4   5  14        244.76        238.93        10.88 o
   5   5  14       2378.98       2353.40        44.20 o
   6   5  14         16.48         24.30         5.61 o
   7   5  14          0.36         -0.57         7.42 o
   8   5  14        117.38        102.79        13.13 o
  -6   6  14        151.72        158.75        16.56 o
  -5   6  14        162.47        166.17        16.56 o
  -4   6  14        531.18        535.46        17.16 o
  -3   6  14        507.24        493.09        16.27 o
  -2   6  14        203.74        189.20        10.47 o
  -1   6  14        533.78        591.83        17.16 o
   0   6  14         12.18         10.83         4.80 o
   1   6  14        358.68        376.02        13.08 o
   2   6  14         31.72         48.61         6.02 o
   3   6  14          3.72          4.98         4.23 o
   4   6  14         77.78         70.96         6.83 o
   5   6  14        121.84        103.93        12.56 o
   6   6  14        236.87        223.27        15.99 o
   7   6  14          5.45         -4.00         7.99 o
   8   6  14         52.72         73.66        11.99 o
   9   6  14         87.26         95.36        13.70 o
  -6   7  14         35.96         39.81        14.56 o
  -5   7  14         21.13         16.82         6.58 o
  -4   7  14        378.44        387.40        14.73 o
  -3   7  14         52.07         51.98         9.14 o
  -2   7  14        143.19        126.20        18.84 o
  -1   7  14        236.89        271.16        11.50 o
   0   7  14        490.31        469.87        15.14 o
   1   7  14        436.16        481.07        14.92 o
   2   7  14          1.48          2.86         4.44 o
   3   7  14          1.96         -3.98         3.98 o
   4   7  14         75.95         74.23        10.85 o
   5   7  14         10.48         18.27         7.42 o
   6   7  14        266.93        335.19        19.42 o
   8   7  14         75.29         93.65        13.13 o
   9   7  14          1.78          5.14         8.57 o
  -6   8  14        196.15        200.67        12.71 o
  -5   8  14          0.89         -0.59         7.71 o
  -4   8  14        129.04        123.74         9.67 o
  -3   8  14         48.61         34.27         7.14 o
  -2   8  14         85.20         84.18         7.87 o
  -1   8  14         78.23         78.80        10.28 o
   0   8  14        880.79        870.07        21.60 o
   1   8  14        258.32        254.26        15.70 o
   2   8  14        493.05        524.21        23.41 o
   3   8  14         34.49         26.27         8.57 o
   4   8  14        114.93         91.36        11.42 o
   5   8  14         35.35         31.98         8.57 o
   6   8  14         94.78         77.66        11.42 o
   7   8  14          0.03         -4.00         7.42 o
   8   8  14         57.36         72.52        12.56 o
   9   8  14        291.14        279.80        19.42 o
  -6   9  14        239.22        210.71        18.84 o
  -5   9  14         57.85         53.93        11.42 o
  -4   9  14        990.57        917.65        24.43 o
  -3   9  14        114.00         97.57         8.62 o
  -2   9  14          3.72          0.57         6.85 o
  -1   9  14         24.34         39.97         6.25 o
   0   9  14        391.88        375.20        13.32 o
   1   9  14        100.15        117.06        12.56 o
   2   9  14        613.45        593.87        24.55 o
   3   9  14          5.92         14.28         7.42 o
   4   9  14        138.16        166.17        14.85 o
   5   9  14        370.69        364.89        19.42 o
   6   9  14        172.77        174.74        15.42 o
   7   9  14        346.58        379.16        20.56 o
   8   9  14        260.80        253.54        18.84 o
  -5  10  14         65.51         62.70         8.86 o
  -4  10  14        553.62        539.65        18.16 o
  -3  10  14         63.99         65.52         8.05 o
  -2  10  14         75.70         69.67        10.85 o
   0  10  14        164.28        153.04        13.70 o
   1  10  14        750.97        734.34        27.41 o
   2  10  14        292.14        273.52        17.70 o
   3  10  14       1181.77       1237.99        39.40 o
   4  10  14         44.11         46.25         9.71 o
   5  10  14        629.81        673.24        27.41 o
   6  10  14        109.81         83.94        11.99 o
   7  10  14          3.99         16.56         8.57 o
   8  10  14         10.77         15.42         9.71 o
  -5  11  14         30.98         40.52         8.27 o
  -4  11  14        116.31        146.85        11.10 o
  -3  11  14        124.32        128.48        14.28 o
  -2  11  14        280.50        274.67        17.70 o
   0  11  14         20.27         22.27         7.99 o
   1  11  14        167.32        182.73        14.28 o
   2  11  14         16.62         21.70         8.57 o
   3  11  14       1291.58       1289.39        40.54 o
   4  11  14        184.93        235.26        17.13 o
   5  11  14        241.37        231.84        16.56 o
   6  11  14          4.01          5.71         7.99 o
   7  11  14         55.32         45.11        10.28 o
   8  11  14         30.16         34.83        10.28 o
  -4  12  14        451.01        468.82        25.13 o
  -3  12  14         64.02         73.66        11.99 o
  -2  12  14        247.71        211.28        15.99 o
   1  12  14        273.96        259.25        17.13 o
   2  12  14          9.08          5.14         7.99 o
   3  12  14          7.77          6.85         7.99 o
   4  12  14         89.54         83.94        11.99 o
   5  12  14        176.09        205.00        15.99 o
   6  12  14        180.61        214.14        17.13 o
   7  12  14         64.24         65.10        11.42 o
  -3  13  14         80.10         83.94        12.56 o
  -2  13  14          1.82         11.42         7.99 o
   2  13  14         21.37          9.14         7.99 o
   3  13  14         85.94         78.80        11.99 o
   4  13  14         45.58         49.68        10.85 o
   5  13  14        303.97        318.06        19.99 o
   6  13  14         78.23         90.79        12.56 o
  -2  14  14         16.68         11.42         7.99 o
   3  14  14          3.26         -4.57         7.42 o
   4  14  14        124.46        130.19        14.28 o
   5  14  14        100.58        110.21        13.70 o
   6  14  14         45.61         33.69        10.28 o
   4  15  14         11.92         10.85         9.14 o
   5  15  14         62.98         85.65        13.13 o
  -3  -6  15         19.91         21.70         9.14 o
  -2  -6  15          0.71         -4.57         7.42 o
  -1  -6  15          5.72          3.43         8.57 o
   0  -6  15        121.30        109.07        13.70 o
  -3  -5  15        149.27        159.32        15.99 o
  -2  -5  15          9.10          4.57         7.99 o
  -1  -5  15         18.99         23.41         9.71 o
   0  -5  15          0.46          6.28         8.57 o
   1  -5  15         31.64         31.19         6.86 o
   2  -5  15         71.93         94.79        14.28 o
  -4  -4  15          5.42          9.14         8.57 o
  -3  -4  15         11.35         21.70         9.14 o
  -2  -4  15        129.00        115.92        13.13 o
  -1  -4  15        106.72        110.76        11.71 o
   0  -4  15        248.76        247.65        12.31 o
   1  -4  15        195.32        193.12        12.56 o
   2  -4  15         70.54         69.09        11.99 o
   3  -4  15        116.81         95.36        14.28 o
  -5  -3  15         52.77         54.82        11.42 o
  -4  -3  15         63.22         65.67        11.42 o
  -3  -3  15        255.22        294.08        19.99 o
  -2  -3  15         22.01         24.55         6.46 o
  -1  -3  15         15.54          7.31         5.04 o
   0  -3  15         25.68         21.98         6.46 o
   1  -3  15        446.53        440.16        16.14 o
   2  -3  15        802.87        879.80        28.27 o
   3  -3  15          0.04         -7.99         7.99 o
   4  -3  15        203.76        194.15        17.70 o
  -6  -2  15        150.13        148.47        16.56 o
  -5  -2  15         22.10         21.13         9.71 o
  -4  -2  15          4.20         13.13         8.57 o
  -3  -2  15         71.03         71.76         8.08 o
  -2  -2  15        634.31        619.47        19.18 o
  -1  -2  15        305.59        313.35        13.52 o
   0  -2  15        706.83        804.66        22.21 o
   1  -2  15        445.18        446.60        16.14 o
   2  -2  15        576.89        606.59        18.77 o
   3  -2  15        193.48        183.07        10.88 o
   4  -2  15          2.03          2.86         7.99 o
   5  -2  15        210.51        232.41        18.27 o
  -6  -1  15         26.62         31.98        11.99 o
  -5  -1  15        457.49        452.26        25.13 o
  -4  -1  15        108.92         99.36        13.70 o
  -3  -1  15         25.49         38.74         7.06 o
  -2  -1  15        212.59        204.44        11.46 o
  -1  -1  15        530.23        553.33        25.13 o
   0  -1  15         53.45         52.07         7.71 o
   1  -1  15         89.70         87.27        11.99 o
   2  -1  15        100.81        102.62        12.56 o
   3  -1  15          0.35         -4.85         4.85 o
   4  -1  15        366.71        388.50        15.70 o
   5  -1  15         39.64         29.69         9.71 o
   6  -1  15          7.55          2.28         8.57 o
  -6   0  15         97.90        105.64        15.42 o
  -5   0  15        761.54        763.47        31.98 o
  -4   0  15        401.22        408.60        15.73 o
  -3   0  15        122.04        120.26         9.69 o
  -2   0  15         16.22          9.71         7.42 o
  -1   0  15        108.62         96.48         8.67 o
   0   0  15        363.85        324.55        18.56 o
   1   0  15        239.26        243.22        11.71 o
   2   0  15        304.82        306.61        12.71 o
   3   0  15         76.90         97.33         8.67 o
   4   0  15         17.72         21.63         5.65 o
   5   0  15          3.54         -4.85         4.85 o
   6   0  15          1.15          6.85         7.42 o
  -6   1  15          8.90         -9.14         9.71 o
  -5   1  15         93.73        102.79        14.28 o
  -4   1  15         97.48         94.84         9.08 o
  -3   1  15         93.13         94.75         8.86 o
  -2   1  15         44.33         48.32         6.65 o
  -1   1  15        552.54        586.67        17.96 o
   0   1  15        602.31        587.09        17.56 o
   1   1  15        156.84        166.80         9.89 o
   2   1  15         89.25         83.33         7.87 o
   3   1  15          1.71         -4.57         4.57 o
   4   1  15        472.50        433.04        17.99 o
   5   1  15         88.09         95.22         8.88 o
   6   1  15        151.90        179.87        16.56 o
   7   1  15          1.14          1.14         7.99 o
  -6   2  15          3.95          2.86         9.71 o
  -5   2  15        245.95        269.53        20.56 o
  -4   2  15         59.85         51.29         7.46 o
  -3   2  15        517.45        552.56        19.13 o
  -2   2  15        104.69         94.32         8.48 o
  -1   2  15        147.00        177.04        10.29 o
   0   2  15          4.16          6.30         5.04 o
   1   2  15         55.18         63.42         9.42 o
   2   2  15        294.26        304.36        13.13 o
   3   2  15          0.13         -4.00         6.28 o
   4   2  15        119.53         97.35        13.42 o
   5   2  15        507.84        559.01        17.96 o
   6   2  15       1080.40       1001.01        25.64 o
   7   2  15         98.01         74.80        11.42 o
   8   2  15         24.01         47.40        10.85 o
  -6   3  15         90.39         89.08        14.28 o
  -5   3  15          4.97         -0.92         5.07 o
  -4   3  15        827.55        901.04        24.22 o
  -3   3  15         27.68         22.27         6.02 o
  -2   3  15        607.67        667.88        19.37 o
  -1   3  15        458.03        402.93        14.33 o
   0   3  15         74.21         81.34         7.46 o
   1   3  15          4.25          4.00         4.85 o
   2   3  15        986.87        985.09        23.82 o
   3   3  15         41.38         46.67         6.42 o
   4   3  15         77.79         72.24         7.80 o
   5   3  15        331.37        314.66        13.71 o
   6   3  15         13.32         25.20         6.42 o
   7   3  15        360.04        398.61        15.34 o
   8   3  15         96.13         93.08        13.13 o
  -6   4  15          5.21          5.14         9.71 o
  -5   4  15         13.95         24.01         6.57 o
  -4   4  15        204.99        209.41        11.69 o
  -3   4  15        348.69        372.37        21.13 o
  -2   4  15        233.73        240.49        29.12 o
  -1   4  15        648.36        667.07        18.77 o
   0   4  15        185.04        146.29        15.70 o
   1   4  15        269.30        291.73        17.70 o
   2   4  15        144.71        132.96         9.29 o
   3   4  15        222.79        198.65        10.69 o
   4   4  15         31.63         23.49         5.76 o
   5   4  15       1188.56       1220.08        37.40 o
   6   4  15         80.55         97.65         8.86 o
   7   4  15         52.04         43.96         7.06 o
   8   4  15          0.70         -1.71         9.14 o
  -6   5  15         63.48         39.97        11.42 o
  -5   5  15         13.63         25.70        10.85 o
  -4   5  15        108.30        115.26         9.43 o
  -3   5  15        593.57        602.38        18.52 o
  -2   5  15        697.43        691.81        32.55 o
  -1   5  15        505.50        511.66        16.35 o
   0   5  15        106.98        106.67         8.48 o
   1   5  15        590.08        632.95        17.96 o
   2   5  15         11.36          9.92         4.80 o
   3   5  15        409.67        418.26        14.70 o
   4   5  15        115.25         95.37         8.36 o
   5   5  15          1.71         11.29         5.20 o
   6   5  15         82.74         66.24        11.42 o
   7   5  15        472.60        528.77        25.70 o
   8   5  15          7.71          8.57         8.57 o
  -6   6  15          7.59         -0.57        10.28 o
  -5   6  15         56.91         51.96        11.99 o
  -4   6  15         18.86         13.13         5.35 o
  -3   6  15        169.46        152.38        10.07 o
  -2   6  15        172.38        182.99        10.69 o
  -1   6  15        126.66        107.61         8.67 o
   0   6  15        185.71        195.33        10.50 o
   1   6  15         14.09         18.91         5.44 o
   2   6  15        754.32        812.28        20.95 o
   3   6  15        320.44        329.21        12.90 o
   4   6  15        212.05        219.67        11.05 o
   5   6  15        430.41        467.10        23.41 o
   6   6  15        107.74        109.64        13.13 o
   7   6  15          5.47         -1.14         8.57 o
   8   6  15         11.37         14.85         9.14 o
  -5   7  15         61.88         54.25        12.56 o
  -4   7  15         39.79         46.82        11.99 o
  -3   7  15         62.91         60.50         7.64 o
  -2   7  15          0.35          4.82         4.94 o
  -1   7  15         15.46         19.13         5.65 o
   0   7  15        348.95        349.01        13.52 o
   1   7  15        816.91        785.66        20.32 o
   2   7  15       1676.81       1566.78        32.27 o
   3   7  15         52.52         40.86         9.14 o
   4   7  15         36.79         32.55         9.14 o
   5   7  15         34.96         26.84         9.14 o
   6   7  15        128.84        145.61        14.85 o
   7   7  15         17.76         26.27         9.71 o
   8   7  15         13.30         16.56        10.28 o
  -6   8  15        254.97        266.10        19.42 o
  -5   8  15          2.01          0.61         6.02 o
  -4   8  15       1526.10       1579.47        49.68 o
  -3   8  15         73.48         52.53        11.42 o
  -2   8  15          8.67         12.27         5.18 o
  -1   8  15        321.60        332.48        12.92 o
   0   8  15        278.17        299.24        20.27 o
   1   8  15        106.25         99.45         8.05 o
   2   8  15        328.00        328.34        18.84 o
   3   8  15        187.47        170.74        14.85 o
   4   8  15        157.87        143.90        14.28 o
   5   8  15        684.85        684.09        27.98 o
   6   8  15         36.09         30.84         9.14 o
   7   8  15        113.19        112.49        13.70 o
   8   8  15         74.78         60.53        12.56 o
  -5   9  15         15.60          9.99         6.72 o
  -4   9  15       1099.51       1160.90        41.11 o
  -3   9  15          0.25         -7.99         7.99 o
  -2   9  15        108.44         87.94        12.56 o
  -1   9  15          2.73          6.69         5.04 o
   0   9  15          8.13         -5.14         6.85 o
   1   9  15       1926.77       2075.12        57.67 o
   2   9  15          3.32         -4.00         7.42 o
   3   9  15       1173.01       1174.61        38.83 o
   4   9  15         57.01         53.11        10.85 o
   5   9  15        898.38        931.92        33.69 o
   6   9  15          0.86          1.71         8.57 o
   7   9  15         22.29         31.98        10.28 o
   8   9  15        156.37        169.02        16.56 o
  -5  10  15          2.26         -3.64         5.76 o
  -4  10  15         52.00         33.69        10.85 o
  -3  10  15        305.20        347.19        20.56 o
  -2  10  15         70.91         63.96        11.99 o
   0  10  15         57.76         63.38        10.85 o
   1  10  15        172.27        173.02        14.85 o
   2  10  15         97.41        101.07        12.56 o
   3  10  15        568.05        553.33        24.55 o
   4  10  15        110.61        107.35        13.13 o
   5  10  15          2.65          4.57         7.99 o
   6  10  15         92.33        103.36        13.13 o
   7  10  15         41.85         18.27         9.14 o
  -4  11  15        256.04        245.54        18.84 o
   0  11  15         37.23         39.40         9.71 o
   1  11  15          0.15         15.42         7.99 o
   2  11  15         31.08         43.40         9.71 o
   3  11  15         31.97         14.85         8.57 o
   4  11  15        698.42        658.97        27.98 o
   5  11  15          0.97          4.57         8.57 o
   6  11  15        182.72        171.88        15.42 o
   7  11  15         10.14         -1.14         8.57 o
  -4  12  15         39.44         60.53        11.99 o
   1  12  15          2.75          8.57         7.99 o
   2  12  15        142.04        133.62        14.28 o
   3  12  15        201.84        180.45        15.99 o
   4  12  15          6.21          1.71         8.57 o
   5  12  15         84.78         66.24        11.42 o
   6  12  15        321.54        325.49        19.99 o
   2  13  15         13.44         -1.71         6.85 o
   3  13  15         59.95         55.39        10.85 o
   4  13  15         24.81          7.99         8.57 o
   5  13  15         13.54         29.12        10.28 o
   6  13  15          9.21         15.99         9.14 o
   3  14  15          0.33         -7.42         7.42 o
   4  14  15          9.78         14.85         9.71 o
   5  14  15        336.14        402.00        23.41 o
   4  15  15        163.71        155.32        15.99 o
  -3  -4  16        614.37        680.10        30.26 o
  -2  -4  16         84.75         86.80        13.13 o
  -1  -4  16          1.07         -2.28         5.25 o
   0  -4  16        127.26        114.98        13.42 o
   1  -4  16        121.52        133.01        11.10 o
  -4  -3  16         44.81         49.68        11.99 o
  -3  -3  16         81.11         89.65        13.13 o
  -2  -3  16        304.61        295.33        14.11 o
  -1  -3  16         40.19         50.54         9.71 o
   0  -3  16          4.96          0.89         5.44 o
   1  -3  16        258.19        262.57        13.31 o
   2  -3  16         66.73         55.79        13.13 o
   3  -3  16         63.39         37.69        10.85 o
  -4  -2  16        235.12        277.52        19.42 o
  -3  -2  16          9.96          5.71         9.14 o
  -2  -2  16        493.47        502.75        17.96 o
  -1  -2  16         34.01         44.75         7.06 o
   0  -2  16          3.79         -4.52         6.85 o
   1  -2  16         23.21         27.69         6.86 o
   2  -2  16        194.68        175.16        16.56 o
   3  -2  16          1.50         -2.57         5.25 o
  -5  -1  16         17.90         35.97        10.85 o
  -4  -1  16         57.40         84.51        13.70 o
  -3  -1  16         77.98         66.62         8.27 o
  -2  -1  16        158.69        169.35        21.70 o
  -1  -1  16        252.97        267.50        12.71 o
   0  -1  16         65.53         56.88        10.85 o
   1  -1  16          0.21         -5.04         5.04 o
   2  -1  16        449.51        476.38        16.90 o
   3  -1  16         60.93         76.22         8.27 o
   4  -1  16          0.66         -1.71         5.65 o
   5  -1  16        186.31        178.73        18.27 o
  -5   0  16         37.94         35.40        11.42 o
  -4   0  16          5.24          3.23         5.76 o
  -3   0  16         47.07         36.31         7.46 o
  -2   0  16         57.87         81.94         8.48 o
  -1   0  16         69.51         65.63         7.87 o
   0   0  16         77.31         77.69         8.27 o
   1   0  16         35.11         29.67         6.25 o
   2   0  16         33.92         37.96         7.06 o
   3   0  16        150.80        134.29        10.09 o
   4   0  16        267.14        214.55        11.69 o
   5   0  16          1.12         -7.42         7.42 o
   6   0  16          3.04          1.14         7.42 o
  -5   1  16        434.52        481.95        26.27 o
  -4   1  16         87.12        103.18        13.42 o
  -3   1  16        233.83        250.09        12.71 o
  -2   1  16        352.42        342.34        14.33 o
  -1   1  16          1.89          3.36         5.04 o
   0   1  16        102.84         98.84        17.13 o
   1   1  16        121.71        142.98        13.70 o
   2   1  16        352.24        377.68        14.73 o
   3   1  16        198.67        204.50        17.42 o
   4   1  16        133.53        133.66        10.09 o
   5   1  16        263.08        273.07        13.12 o
   6   1  16        158.62        123.91        14.85 o
  -5   2  16          6.63          3.43        10.28 o
  -4   2  16        274.46        287.21        14.13 o
  -3   2  16         21.91         24.38         6.42 o
  -2   2  16        254.99        248.98        12.11 o
  -1   2  16        692.53        727.83        20.58 o
   0   2  16        260.03        262.60        12.31 o
   1   2  16        121.60        124.70         9.99 o
   2   2  16        786.56        790.36        21.40 o
   3   2  16          8.27          3.14         5.25 o
   4   2  16         19.43         18.74         5.61 o
   5   2  16         81.67         91.12         9.08 o
   6   2  16        131.12        181.59        17.70 o
   7   2  16        224.49        197.58        17.70 o
  -5   3  16         46.77         45.95        10.56 o
  -4   3  16        512.35        525.24        49.11 o
  -3   3  16          2.03         -1.59         6.57 o
  -2   3  16         47.49         42.92         7.06 o
  -1   3  16        337.71        347.50        13.73 o
   0   3  16          7.68          1.65         9.42 o
   1   3  16        657.23        665.21        26.84 o
   2   3  16         18.26         29.94        11.42 o
   3   3  16         89.10         88.05         8.45 o
   4   3  16        230.83        216.12        11.69 o
   5   3  16         29.81         12.56         7.42 o
   6   3  16        352.13        369.23        15.33 o
   7   3  16         45.85         58.56         8.45 o
   8   3  16         17.84         16.56         9.71 o
  -5   4  16         66.31         55.86         8.21 o
  -4   4  16         21.98         24.42         6.72 o
  -3   4  16        229.20        222.00        12.44 o
  -2   4  16        807.24        829.27        34.26 o
  -1   4  16         68.27         56.10         7.27 o
   0   4  16         20.24         14.78         5.44 o
   1   4  16        323.04        344.89        13.93 o
   2   4  16        192.38        184.16        21.41 o
   3   4  16         90.88         88.07        16.56 o
   4   4  16         68.99         85.48         8.45 o
   5   4  16         24.30         27.44        13.42 o
   6   4  16         44.37         37.64         7.42 o
   7   4  16        118.60        118.38        10.24 o
  -5   5  16        259.38        319.21        21.70 o
  -4   5  16          2.27         -2.16         7.42 o
  -3   5  16          0.19         -1.39         5.48 o
  -2   5  16         42.80         41.91         7.14 o
  -1   5  16         95.30         67.02        11.42 o
   0   5  16         29.28         37.87         6.42 o
   1   5  16        190.36        202.38        10.69 o
   2   5  16        709.58        714.56        19.96 o
   3   5  16        547.44        543.45        33.12 o
   4   5  16        156.03        154.57        10.24 o
   5   5  16         71.86         79.71        12.85 o
   6   5  16         39.16         29.69        10.85 o
   7   5  16        149.05        184.44        17.70 o
   8   5  16         26.74         37.12        11.42 o
  -5   6  16         10.29         -0.57        10.28 o
  -4   6  16        344.25        346.13        14.87 o
  -3   6  16        439.22        441.91        16.14 o
  -2   6  16        176.91        180.65        10.65 o
  -1   6  16        712.57        731.60        23.13 o
   0   6  16         11.46         14.47         5.44 o
   1   6  16        165.36        186.23        10.69 o
   2   6  16        112.42         92.40         8.21 o
   3   6  16        129.02        120.77         9.08 o
   4   6  16          1.78          3.08         4.94 o
   5   6  16          1.85         -0.57         7.99 o
   6   6  16         28.28         18.27         9.71 o
   7   6  16        157.13        177.02        17.13 o
   8   6  16        129.75        142.76        16.56 o
  -5   7  16         28.70         23.41        11.42 o
  -4   7  16        628.33        650.97        30.26 o
  -3   7  16         34.93         43.20         7.23 o
  -2   7  16        148.20        136.27         9.99 o
  -1   7  16        287.04        310.71        13.32 o
   0   7  16        497.53        551.93        17.35 o
   1   7  16        140.82        135.13         9.67 o
   2   7  16        249.83        244.44        12.03 o
   3   7  16        491.87        489.94        23.98 o
   4   7  16          3.81          9.14         8.57 o
   5   7  16        418.32        416.85        22.27 o
   6   7  16        187.09        209.00        18.27 o
   7   7  16          5.49          4.00         9.14 o
  -5   8  16          3.34         -1.71        10.85 o
  -4   8  16        533.55        510.50        27.41 o
  -3   8  16          0.33         -4.57         8.57 o
  -2   8  16         44.20         51.73         7.40 o
  -1   8  16         36.90         40.89         6.65 o
   0   8  16         39.22         23.69         6.25 o
   1   8  16        634.63        620.35        29.98 o
   2   8  16         10.92         21.13         9.14 o
   3   8  16         48.09         37.12        10.28 o
   4   8  16         45.02         58.82        11.42 o
   5   8  16        932.75        998.73        36.55 o
   6   8  16         24.39         54.82        11.42 o
   7   8  16          9.67         -1.14         8.57 o
  -4   9  16         10.80          6.28        10.85 o
  -3   9  16        271.73        279.80        20.56 o
  -2   9  16         55.76         60.53        11.99 o
  -1   9  16        167.98        171.51        13.42 o
   0   9  16         39.72         55.39        10.28 o
   1   9  16        608.94        647.55        27.98 o
   2   9  16        123.39        141.04        14.85 o
   3   9  16         87.01         60.53        11.42 o
   4   9  16         36.80         60.53        11.42 o
   5   9  16          8.01         19.42         9.71 o
   6   9  16         54.38         43.97        10.85 o
   7   9  16          0.21         -2.86         8.57 o
  -4  10  16        273.62        236.98        20.56 o
  -3  10  16          4.66         13.70        10.28 o
   0  10  16         55.42         63.38        10.85 o
   1  10  16        176.50        146.18        14.85 o
   2  10  16         24.79         23.98         9.71 o
   3  10  16        173.04        161.03        15.99 o
   4  10  16        272.12        304.36        19.42 o
   5  10  16        182.59        202.72        17.13 o
   6  10  16        179.15        193.01        17.70 o
   0  11  16        117.77        125.06        13.70 o
   1  11  16         40.30         49.11        10.28 o
   2  11  16        198.31        205.57        16.56 o
   3  11  16         92.82        111.92        14.28 o
   4  11  16          8.25         10.85         9.14 o
   5  11  16         49.19         43.40        11.42 o
   6  11  16        264.77        254.68        18.84 o
   1  12  16         86.38         87.37        12.56 o
   2  12  16        240.18        265.53        18.84 o
   3  12  16        194.94        184.44        17.13 o
   4  12  16        555.35        569.32        26.84 o
   5  12  16         14.65         22.84        10.28 o
   2  13  16         22.85         23.41         9.71 o
   3  13  16         60.77         62.24        11.99 o
   4  13  16         16.76         29.69        10.28 o
   5  13  16        297.98        353.47        21.70 o
   3  14  16         10.18          6.28         9.14 o
   4  14  16         99.27        117.63        14.85 o
  -1  -3  17         27.50         15.42         8.57 o
   0  -3  17         24.21         31.41        10.28 o
   1  -3  17         35.93         38.26        10.85 o
   2  -3  17         74.50         62.81        11.99 o
  -3  -2  17          5.54         11.99        10.28 o
  -2  -2  17         46.88         61.31        10.28 o
  -1  -2  17          9.32          6.44        11.99 o
   0  -2  17         11.96         15.13         6.46 o
   1  -2  17          0.93          0.86         5.61 o
   2  -2  17        126.02        117.90         9.89 o
   3  -2  17        173.68        220.99        17.70 o
  -3  -1  17         98.37        108.98        11.99 o
  -2  -1  17        119.96        134.07        14.28 o
  -1  -1  17          5.30          2.39         5.44 o
   0  -1  17         13.01          9.99         6.06 o
   1  -1  17          3.17         -2.86         5.25 o
   2  -1  17        189.11        206.93        11.91 o
   3  -1  17        362.54        372.88        22.27 o
  -4   0  17         20.00         23.98        10.85 o
  -3   0  17        152.17        162.85        12.56 o
  -2   0  17        511.59        546.49        18.77 o
  -1   0  17         12.98         12.03         7.99 o
   0   0  17         15.12         22.85         8.57 o
   1   0  17        199.09        204.87        19.42 o
   2   0  17        184.61        163.35        11.10 o
   3   0  17         17.15         21.33         8.57 o
   4   0  17        327.01        343.34        15.11 o
  -4   1  17        163.72        191.75        24.55 o
  -3   1  17         72.81         63.08         8.27 o
  -2   1  17         11.75         24.27         6.46 o
  -1   1  17        110.61        101.79         9.26 o
   0   1  17          8.50          8.44         5.44 o
   1   1  17         92.09         98.37         9.26 o
   2   1  17        447.71        434.77        16.15 o
   3   1  17         55.92         54.23         7.87 o
   4   1  17        152.12        142.42        10.69 o
   5   1  17        140.12        146.79        11.10 o
  -4   2  17        470.34        505.79        18.96 o
  -3   2  17          6.19          8.38         6.17 o
  -2   2  17          0.14         -0.22         5.20 o
  -1   2  17         29.51         25.41         6.46 o
   0   2  17         38.99         52.56         7.64 o
   1   2  17        405.74        386.60        21.13 o
   2   2  17         77.53        104.57         9.48 o
   3   2  17          5.66          2.86         7.71 o
   4   2  17        119.25        115.58        10.09 o
   5   2  17         13.52         13.13         6.46 o
   6   2  17        300.02        311.36        15.34 o
  -4   3  17          6.48         16.94         6.65 o
  -3   3  17        255.17        284.04        19.99 o
  -2   3  17         15.26         13.17         5.84 o
[truncated: 15,507 more chars]
